# Supplementary material for: High-Throughput, Time-Resolved Mechanical Phenotyping of Prostate Cancer Cells
Source: Sci Rep. 2019 Apr 5;9:5742. doi: 10.1038/s41598-019-42008-0 (PMC6450875; doi:10.1038/s41598-019-42008-0)
Supplement: Supplementary file 2 — 2a [file 41598_2019_42008_MOESM2_ESM.xlsx]

## Sheet: All data (1=DU145, 2=PNT2)
Type	5	10	15	20	25	30	35	40	45	50	55	60	65	70	75	80	85	90	95	100	105	110	115	120	125	130	135	140	145	150	155	160	165	170	175	180	185	190	195	200	205	210	215	220	225	230	235	240	245
1	0.997706	0.997706	0.997706	0.997706	0.997706	0.997706	0.998181	0.998449	0.998311	0.997974	0.99767	0.997437	0.997118	0.996548	0.995532	0.99606	0.996362	0.996362	0.995528	0.994355	0.994685	0.994685	0.993319	0.992154	0.992329	0.992505	0.991946	0.991179	0.990384	0.990453	0.990738	0.991021	0.9913	0.991579	0.991859	0.99214	0.99256	0.993495	0.994364	0.995167	0.995906	0.995677	0.995198	0.994701	0.994186	0.993656	0.993656	0.993656	0.993656
1	0.999732	0.999732	0.999732	0.999732	0.999736	0.999755	0.999825	0.999909	0.999858	0.99972	0.999364	0.999739	0.999956	0.99981	0.999687	0.999536	0.999206	0.998587	0.997601	0.996703	0.995768	0.994184	0.992349	0.991937	0.991508	0.989818	0.987062	0.984024	0.983314	0.983227	0.983139	0.982859	0.982281	0.981696	0.981102	0.981171	0.983794	0.986213	0.98843	0.990446	0.991512	0.992024	0.992516	0.992989	0.993444	0.993444	0.993444	0.993444	0.993444
1	0.998579	0.998579	0.998579	0.998579	0.998579	0.998701	0.998983	0.9985	0.998533	0.99927	0.998653	0.998897	0.999555	0.999265	0.99905	0.999035	0.998181	0.997938	0.998781	0.998234	0.996284	0.9963	0.996871	0.996087	0.994803	0.993782	0.992992	0.992165	0.991151	0.990036	0.988854	0.987929	0.987464	0.986994	0.986519	0.986354	0.986658	0.986957	0.987252	0.987544	0.987818	0.988085	0.988348	0.988608	0.988864	0.988864	0.988864	0.988864	0.988864
1	0.998978	0.998978	0.998978	0.998978	0.999012	0.999172	0.998239	0.995568	0.989998	0.984168	0.981189	0.979001	0.976474	0.972608	0.967757	0.963411	0.964223	0.963026	0.960581	0.957649	0.963918	0.986852	0.984967	0.980966	0.967646	0.953034	0.937832	0.922491	0.914826	0.912213	0.909578	0.906922	0.918162	0.929595	0.941126	0.952616	0.963859	0.974555	0.984275	0.992863	0.993405	0.993936	0.994455	0.994962	0.995061	0.995061	0.995061	0.995061	0.995061
1	0.998884	0.998884	0.998884	0.998884	0.998884	0.999451	0.999892	0.999892	0.999495	0.999453	0.999991	0.999691	0.999176	0.99879	0.998808	0.998632	0.998297	0.997612	0.997403	0.997981	0.997815	0.997449	0.997002	0.996497	0.996185	0.995921	0.995686	0.9955	0.995311	0.995181	0.995143	0.995104	0.995065	0.995015	0.994963	0.994911	0.994858	0.994576	0.99423	0.993876	0.993514	0.993512	0.994871	0.996059	0.997082	0.997943	0.998244	0.998244	0.998244
1	0.99982	0.99982	0.99982	0.99982	0.99982	0.999855	0.999892	0.999862	0.999481	0.99869	0.99894	0.998542	0.997473	0.99582	0.995175	0.995402	0.995189	0.995059	0.995059	0.994792	0.994328	0.991421	0.987226	0.986427	0.986585	0.985858	0.984481	0.983025	0.9831	0.983565	0.984023	0.984886	0.986319	0.98769	0.988996	0.990425	0.992425	0.994176	0.995684	0.996955	0.99716	0.997133	0.997107	0.99708	0.997059	0.997059	0.997059	0.997059	0.997059
1	0.999666	0.999666	0.999666	0.999666	0.999666	0.999597	0.99949	0.99945	0.999578	0.999772	0.999822	0.999859	0.999883	0.999852	0.999802	0.999752	0.999774	0.999839	0.999313	0.99858	0.998379	0.997987	0.997238	0.996613	0.996312	0.995997	0.995835	0.995669	0.9955	0.995065	0.994613	0.994144	0.99434	0.995471	0.996482	0.997371	0.998048	0.998308	0.998549	0.99877	0.998973	0.999045	0.999038	0.999032	0.999025	0.999018	0.999017	0.999017	0.999017
1	0.996196	0.996196	0.996196	0.996196	0.996196	0.997559	0.998019	0.996936	0.997748	0.998264	0.997897	0.998602	0.998814	0.998003	0.998113	0.998234	0.997379	0.996307	0.99524	0.994871	0.994184	0.992945	0.992588	0.993645	0.994547	0.995143	0.995713	0.99561	0.995046	0.994453	0.994236	0.994611	0.994976	0.99533	0.995572	0.995741	0.995907	0.99607	0.99618	0.996093	0.996006	0.995919	0.995832	0.995797	0.995797	0.995797	0.995797	0.995797	0.995797
1	0.983093	0.983093	0.983093	0.983093	0.989031	0.999497	0.998726	0.973926	0.992196	0.998285	0.99705	0.997128	0.997686	0.998599	0.999296	0.99978	0.996366	0.996594	0.998141	0.998431	0.998684	0.998265	0.997556	0.996462	0.994051	0.992008	0.993158	0.994235	0.995198	0.995944	0.996632	0.99726	0.995672	0.992889	0.989348	0.98501	0.986225	0.987419	0.988589	0.989731	0.990843	0.992092	0.9934	0.994481	0.995378	0.995844	0.995844	0.995844	0.995844
1	0.993567	0.993567	0.993567	0.993567	0.994136	0.996598	0.997064	0.996918	0.99583	0.996034	0.99682	0.996632	0.996029	0.995351	0.99572	0.995478	0.994805	0.994888	0.994707	0.993793	0.992495	0.990547	0.99007	0.99066	0.990888	0.990589	0.990287	0.989359	0.988227	0.987041	0.987356	0.988653	0.989892	0.991073	0.991969	0.992679	0.993356	0.994	0.994595	0.995088	0.995552	0.995988	0.996398	0.996706	0.996706	0.996706	0.996706	0.996706	0.996706
1	0.998318	0.998318	0.998318	0.998318	0.998415	0.998857	0.999352	0.999767	0.999432	0.998675	0.997331	0.999421	0.999427	0.998199	0.998818	0.99878	0.998305	0.998635	0.998758	0.99861	0.998892	0.999366	0.999173	0.99876	0.998115	0.997225	0.996368	0.996197	0.996022	0.995756	0.995109	0.994408	0.99365	0.99345	0.994128	0.994768	0.995371	0.995937	0.996306	0.996652	0.996977	0.997281	0.997397	0.997397	0.997397	0.997397	0.997397	0.997397	0.997397
1	0.999465	0.999465	0.999465	0.999465	0.999465	0.999465	0.999513	0.999575	0.999639	0.999346	0.999308	0.999461	0.999069	0.999123	0.999461	0.997936	0.997559	0.998292	0.998139	0.99806	0.998297	0.998349	0.998286	0.998006	0.997543	0.997104	0.996943	0.996778	0.996713	0.996718	0.996722	0.996637	0.996177	0.995694	0.995188	0.994662	0.994933	0.995198	0.995457	0.995709	0.996106	0.996694	0.997235	0.997729	0.998174	0.998258	0.998258	0.998258	0.998258
1	0.994828	0.994828	0.994828	0.994828	0.994828	0.994828	0.993501	0.992757	0.992459	0.993274	0.99382	0.9942	0.994781	0.994331	0.992124	0.992124	0.992462	0.993277	0.991884	0.989722	0.989676	0.98963	0.989524	0.989418	0.989015	0.988604	0.988169	0.987701	0.987224	0.986656	0.986023	0.985378	0.984721	0.985927	0.987525	0.989039	0.990465	0.991638	0.992508	0.993332	0.994109	0.994841	0.994982	0.994982	0.994982	0.994982	0.994982	0.994982	0.994982
1	0.998885	0.998885	0.998885	0.998885	0.998852	0.99868	0.998824	0.998992	0.998989	0.998813	0.998627	0.998642	0.999101	0.999429	0.999191	0.998997	0.998823	0.998716	0.998819	0.999046	0.999084	0.999078	0.998743	0.998262	0.998327	0.998529	0.998638	0.998396	0.998133	0.997847	0.997537	0.99721	0.996866	0.996866	0.997096	0.997317	0.997529	0.997744	0.997994	0.998228	0.998447	0.99865	0.998727	0.998727	0.998727	0.998727	0.998727	0.998727	0.998727
1	0.996837	0.996837	0.996837	0.996837	0.996837	0.996512	0.995635	0.996037	0.996318	0.996437	0.996254	0.995961	0.995491	0.994994	0.994574	0.994574	0.995046	0.99578	0.99484	0.993845	0.992938	0.992128	0.991533	0.990785	0.989429	0.987962	0.986969	0.986086	0.985178	0.985752	0.986312	0.98686	0.987515	0.988621	0.989689	0.990717	0.991704	0.991408	0.991111	0.990813	0.990515	0.990276	0.990276	0.990276	0.990276	0.990276	0.990276	0.990276	0.990276
1	0.99751	0.99751	0.99751	0.99751	0.99751	0.99751	0.997278	0.997182	0.99739	0.99779	0.997726	0.996835	0.996814	0.996305	0.994926	0.994851	0.994941	0.994264	0.992371	0.989291	0.988688	0.988069	0.98635	0.984563	0.9837	0.982814	0.982701	0.983112	0.983521	0.983606	0.983475	0.983345	0.983215	0.983133	0.983063	0.982991	0.982919	0.983214	0.984043	0.984848	0.98563	0.986389	0.986538	0.986538	0.986538	0.986538	0.986538	0.986538	0.986538
1	0.998458	0.998458	0.998458	0.998458	0.998458	0.998458	0.998042	0.996799	0.997186	0.997886	0.998445	0.998128	0.997676	0.997749	0.998085	0.998427	0.998651	0.998747	0.998766	0.998831	0.998905	0.999286	0.999586	0.999104	0.998438	0.997859	0.997265	0.996602	0.996786	0.996967	0.997144	0.99754	0.99804	0.998482	0.998868	0.999124	0.999244	0.999356	0.999457	0.99955	0.999587	0.999611	0.999634	0.999656	0.999677	0.999677	0.999677	0.999677	0.999677
1	0.992518	0.992518	0.992518	0.992518	0.992518	0.992422	0.99226	0.992105	0.992526	0.993748	0.994422	0.994717	0.994656	0.995059	0.995284	0.994341	0.994607	0.995641	0.993876	0.992684	0.99267	0.99292	0.993339	0.993072	0.991718	0.990415	0.989657	0.988871	0.988657	0.989321	0.989968	0.990597	0.990778	0.99085	0.99092	0.990991	0.991601	0.99232	0.993009	0.993667	0.994294	0.99288	0.991329	0.989646	0.987836	0.986691	0.986691	0.986691	0.986691
1	0.996139	0.996139	0.996139	0.996139	0.996219	0.996597	0.997824	0.998531	0.997184	0.996908	0.997577	0.998861	0.999054	0.998538	0.997233	0.998775	0.999277	0.999374	0.998664	0.99852	0.999332	0.999472	0.999302	0.999191	0.999128	0.999023	0.998737	0.998411	0.998178	0.998129	0.998079	0.998028	0.997165	0.996153	0.994992	0.994053	0.994507	0.994941	0.995354	0.995747	0.995865	0.995809	0.995752	0.995695	0.995638	0.995638	0.995638	0.995638	0.995638
1	0.999634	0.999634	0.999634	0.999634	0.999634	0.999634	0.999116	0.999368	0.999809	0.999734	0.999597	0.999701	0.999982	0.999949	0.99987	0.999678	0.999693	0.999723	0.999772	0.999735	0.999672	0.999574	0.999447	0.999229	0.998971	0.998818	0.998656	0.99848	0.998284	0.998076	0.997946	0.998163	0.998369	0.998565	0.998772	0.999044	0.99928	0.999481	0.999648	0.999618	0.999537	0.99945	0.999356	0.999276	0.999276	0.999276	0.999276	0.999276	0.999276
1	0.999555	0.999555	0.999555	0.999555	0.999555	0.999343	0.998893	0.997791	0.980508	0.98688	0.99757	0.999109	0.997928	0.998388	0.998525	0.998202	0.998718	0.998969	0.998912	0.998933	0.999066	0.996356	0.99082	0.993013	0.994996	0.996042	0.994017	0.991639	0.990094	0.990191	0.990286	0.990319	0.990117	0.989916	0.989717	0.989697	0.990376	0.991034	0.991672	0.992289	0.991914	0.990853	0.989749	0.988606	0.987425	0.987185	0.987185	0.987185	0.987185
1	0.998324	0.998324	0.998324	0.998324	0.998324	0.999043	0.999164	0.998501	0.998995	0.999137	0.99883	0.998751	0.998813	0.998984	0.998669	0.998079	0.997235	0.997148	0.997268	0.995815	0.994605	0.995435	0.995653	0.993355	0.991083	0.990531	0.989963	0.989486	0.989162	0.988834	0.988571	0.988578	0.988586	0.988593	0.988829	0.989939	0.990988	0.991978	0.992909	0.993136	0.993197	0.993258	0.993319	0.993379	0.993379	0.993379	0.993379	0.993379	0.993379
1	0.995925	0.995925	0.995925	0.995925	0.995925	0.996111	0.996	0.995338	0.996221	0.996645	0.995928	0.997562	0.998592	0.998599	0.999199	0.999579	0.999779	0.999408	0.998653	0.997954	0.998145	0.9994	0.999589	0.999343	0.999069	0.998795	0.998491	0.998052	0.997521	0.996921	0.996238	0.995483	0.994661	0.994006	0.994259	0.994506	0.994747	0.994981	0.994605	0.994056	0.993484	0.99289	0.992398	0.992398	0.992398	0.992398	0.992398	0.992398	0.992398
1	0.998694	0.998694	0.998694	0.998694	0.998685	0.998635	0.998819	0.999053	0.999302	0.999157	0.998915	0.998779	0.998928	0.999077	0.999012	0.999127	0.99927	0.999383	0.999384	0.999311	0.998462	0.996959	0.997081	0.9972	0.99709	0.99692	0.996706	0.996323	0.99592	0.995685	0.995726	0.995766	0.995807	0.995857	0.995913	0.995969	0.996024	0.99604	0.995905	0.99577	0.995634	0.995497	0.995443	0.995443	0.995443	0.995443	0.995443	0.995443	0.995443
1	0.999202	0.999202	0.999202	0.999202	0.999202	0.998822	0.998553	0.999733	0.999546	0.998048	0.998779	0.999163	0.999371	0.998601	0.998408	0.998718	0.998501	0.998448	0.998652	0.998651	0.998513	0.997446	0.995814	0.996147	0.996954	0.996347	0.994542	0.992364	0.992322	0.992847	0.993348	0.993892	0.99451	0.995101	0.995664	0.995948	0.995847	0.995747	0.995648	0.995549	0.996339	0.997248	0.998038	0.998702	0.999236	0.999236	0.999236	0.999236	0.999236
1	0.999225	0.999225	0.999225	0.999225	0.999225	0.999405	0.999407	0.999294	0.999059	0.999357	0.999552	0.997837	0.997193	0.996752	0.99517	0.996104	0.996838	0.994601	0.993023	0.99211	0.993601	0.995462	0.995156	0.994841	0.993574	0.99192	0.99074	0.991985	0.99315	0.99412	0.994589	0.995045	0.995487	0.995969	0.996462	0.996928	0.997364	0.997707	0.997778	0.997847	0.997915	0.997981	0.997994	0.997994	0.997994	0.997994	0.997994	0.997994	0.997994
1	0.999736	0.999736	0.999736	0.999736	0.999736	0.99973	0.999714	0.999662	0.999574	0.999586	0.999919	0.999976	0.999983	0.999899	0.999732	0.999596	0.999829	0.999898	0.999903	0.99991	0.999918	0.999906	0.999894	0.999721	0.999467	0.999246	0.999019	0.998846	0.998981	0.999108	0.999226	0.99938	0.999528	0.999658	0.999768	0.999682	0.999522	0.999332	0.999111	0.998972	0.998989	0.999006	0.999023	0.999039	0.999043	0.999043	0.999043	0.999043	0.999043
1	0.998221	0.998221	0.998221	0.998221	0.998221	0.997943	0.997438	0.996688	0.996605	0.996821	0.997481	0.99675	0.995789	0.995789	0.996224	0.996705	0.996355	0.996127	0.995986	0.995913	0.995858	0.995338	0.994787	0.994458	0.994116	0.993047	0.99169	0.990214	0.989803	0.989385	0.988959	0.988725	0.988539	0.988351	0.98816	0.989273	0.990624	0.991879	0.993038	0.993858	0.994273	0.994673	0.995059	0.99543	0.995575	0.995575	0.995575	0.995575	0.995575
1	0.998812	0.998812	0.998812	0.998812	0.998812	0.998812	0.998925	0.999406	0.999605	0.999675	0.999032	0.998992	0.99942	0.999326	0.999188	0.998965	0.998864	0.998766	0.998545	0.997993	0.996736	0.995668	0.9948	0.993196	0.990908	0.988897	0.98901	0.989123	0.98828	0.98586	0.983241	0.980431	0.981521	0.983529	0.985439	0.987246	0.989037	0.990827	0.992468	0.993956	0.995288	0.994709	0.994112	0.993501	0.992877	0.992242	0.992114	0.992114	0.992114
1	0.994473	0.994473	0.994473	0.994473	0.994473	0.996015	0.997648	0.997461	0.996109	0.995853	0.997748	0.998156	0.998127	0.997858	0.99784	0.997745	0.997425	0.997603	0.997403	0.996554	0.996293	0.99648	0.99523	0.993341	0.992795	0.992631	0.992436	0.992116	0.991785	0.991576	0.991893	0.992203	0.992506	0.993667	0.99524	0.996601	0.997745	0.998338	0.998372	0.998406	0.99844	0.998474	0.99848	0.99848	0.99848	0.99848	0.99848	0.99848	0.99848
1	0.999727	0.999727	0.999727	0.999727	0.999727	0.997869	0.989821	0.987997	0.994519	0.999529	0.997757	0.996101	0.916217	0.918794	0.93268	0.96198	0.986404	0.99837	0.998599	0.999043	0.99945	0.998947	0.99791	0.965441	0.953157	0.969148	0.983408	0.994435	0.996222	0.996409	0.996585	0.9968	0.997038	0.997268	0.99749	0.997415	0.997138	0.996852	0.996558	0.996287	0.996136	0.995979	0.995817	0.995649	0.995581	0.995581	0.995581	0.995581	0.995581
1	0.998352	0.998352	0.998352	0.998352	0.998459	0.998944	0.997921	0.997011	0.99739	0.997859	0.99789	0.997228	0.997196	0.997097	0.996897	0.99648	0.995599	0.993938	0.996238	0.998617	0.9983	0.997953	0.997963	0.997973	0.997612	0.997219	0.996458	0.995356	0.994124	0.993902	0.994399	0.994876	0.995335	0.995891	0.996407	0.996883	0.997321	0.9973	0.997167	0.99703	0.99689	0.996776	0.996776	0.996776	0.996776	0.996776	0.996776	0.996776	0.996776
1	0.993101	0.993101	0.993101	0.993101	0.993101	0.997722	0.996166	0.994555	0.998955	0.99947	0.99955	0.999798	0.999802	0.999854	0.999979	0.999438	0.998592	0.999042	0.999394	0.999618	0.999623	0.9995	0.998582	0.998197	0.999022	0.999598	0.999041	0.998267	0.997294	0.99708	0.996855	0.996621	0.996717	0.996891	0.997057	0.997215	0.99701	0.996697	0.996363	0.996008	0.995631	0.996243	0.997353	0.998257	0.998964	0.999082	0.999082	0.999082	0.999082
1	0.969385	0.969385	0.969385	0.969385	0.969385	0.969385	0.96888	0.968837	0.971909	0.970866	0.968083	0.96951	0.968696	0.967395	0.966484	0.96641	0.965635	0.961145	0.95971	0.960362	0.959729	0.958758	0.957515	0.956255	0.954102	0.951922	0.950072	0.949637	0.949201	0.948619	0.947453	0.946279	0.945096	0.944753	0.945679	0.946605	0.947531	0.948455	0.950767	0.953379	0.955938	0.958443	0.960891	0.961374	0.961374	0.961374	0.961374	0.961374	0.961374
1	0.996973	0.996973	0.996973	0.996973	0.996973	0.996255	0.995345	0.996052	0.996718	0.99734	0.997164	0.997092	0.997092	0.996901	0.996815	0.996891	0.997408	0.997561	0.996219	0.995347	0.994913	0.9945	0.994102	0.993724	0.993353	0.992785	0.991404	0.989908	0.988937	0.988892	0.988846	0.988801	0.989586	0.990531	0.991424	0.992268	0.993105	0.993929	0.994713	0.995453	0.996148	0.995982	0.995815	0.995646	0.995476	0.995338	0.995338	0.995338	0.995338
1	0.999296	0.999296	0.999296	0.999296	0.999296	0.998588	0.997814	0.997189	0.99701	0.996924	0.996728	0.996212	0.995558	0.995368	0.994543	0.993183	0.992881	0.99213	0.990607	0.988784	0.986659	0.985306	0.984175	0.982208	0.979529	0.977209	0.977039	0.976869	0.976002	0.974041	0.972014	0.969923	0.969389	0.96992	0.970451	0.97098	0.972421	0.975126	0.977685	0.980099	0.982369	0.98369	0.984761	0.985795	0.986793	0.987754	0.987942	0.987942	0.987942
1	0.998459	0.998459	0.998459	0.998459	0.998459	0.998459	0.998459	0.999373	0.999698	0.999392	0.999317	0.999275	0.999045	0.999062	0.999077	0.998811	0.998594	0.998377	0.997475	0.996576	0.995863	0.995821	0.996244	0.995857	0.994861	0.994324	0.994588	0.994847	0.994829	0.994624	0.994416	0.994189	0.9939	0.993604	0.9933	0.99299	0.993664	0.994308	0.99492	0.9955	0.995151	0.994128	0.993021	0.991835	0.990572	0.990572	0.990572	0.990572	0.990572
1	0.96422	0.96422	0.96422	0.96422	0.96422	0.96422	0.963596	0.962009	0.965538	0.971405	0.978378	0.985616	0.992031	0.996747	0.998239	0.999305	0.999808	0.999775	0.999839	0.999849	0.999178	0.997429	0.9936	0.988468	0.982169	0.974999	0.967937	0.960436	0.953519	0.950162	0.946745	0.943272	0.939795	0.936285	0.932733	0.929143	0.929222	0.930221	0.931216	0.932208	0.932655	0.930923	0.929178	0.927418	0.925645	0.924574	0.924574	0.924574	0.924574
1	0.993838	0.993838	0.993838	0.993838	0.993838	0.993838	0.994373	0.996771	0.997986	0.998074	0.998019	0.99836	0.999137	0.999482	0.999721	0.999864	0.999344	0.998832	0.999481	0.999549	0.999307	0.998297	0.99657	0.996214	0.996285	0.995788	0.994836	0.993785	0.993121	0.992755	0.992381	0.991498	0.989765	0.987904	0.985922	0.983827	0.981625	0.985312	0.988646	0.991603	0.994158	0.995955	0.996238	0.99651	0.996769	0.996969	0.996969	0.996969	0.996969
1	0.997445	0.997445	0.997445	0.997445	0.997445	0.998169	0.998776	0.998741	0.998589	0.998498	0.998776	0.997998	0.99721	0.998403	0.998782	0.998782	0.999265	0.999604	0.999818	0.999739	0.999558	0.999509	0.9995	0.999361	0.999163	0.998784	0.998208	0.997519	0.997201	0.996986	0.996765	0.996572	0.996429	0.996284	0.996137	0.996341	0.997025	0.997638	0.998179	0.998649	0.998885	0.999059	0.999217	0.999358	0.99946	0.99946	0.99946	0.99946	0.99946
1	0.99419	0.99419	0.99419	0.99419	0.99419	0.991988	0.976738	0.991105	0.999201	0.998753	0.997468	0.996592	0.998545	0.998578	0.997522	0.998734	0.999267	0.999256	0.999533	0.999567	0.998463	0.997689	0.997429	0.997329	0.997482	0.997638	0.997784	0.997923	0.996995	0.993752	0.989639	0.987956	0.990532	0.99277	0.994683	0.995855	0.996285	0.996701	0.997102	0.997487	0.997666	0.997794	0.997917	0.998036	0.998151	0.998151	0.998151	0.998151	0.998151
1	0.99865	0.99865	0.99865	0.99865	0.99865	0.99865	0.99915	0.999233	0.999125	0.99916	0.998727	0.998173	0.999054	0.998821	0.998103	0.998873	0.998753	0.997983	0.998211	0.998439	0.99867	0.99854	0.997776	0.997411	0.997392	0.997328	0.997079	0.996815	0.996683	0.996763	0.99684	0.996914	0.996836	0.996757	0.996676	0.996593	0.997231	0.997954	0.998571	0.999079	0.999186	0.998761	0.998244	0.997633	0.996926	0.996773	0.996773	0.996773	0.996773
1	0.998873	0.998873	0.998873	0.998873	0.998873	0.998848	0.998874	0.999148	0.999232	0.99932	0.999739	0.999603	0.999153	0.999456	0.999649	0.999694	0.999209	0.999371	0.999556	0.999274	0.999205	0.999486	0.999476	0.998999	0.998564	0.998368	0.998157	0.998056	0.997952	0.997847	0.998041	0.998227	0.998403	0.99851	0.998374	0.998233	0.998087	0.997936	0.998001	0.998066	0.998129	0.998191	0.998228	0.998228	0.998228	0.998228	0.998228	0.998228	0.998228
1	0.998108	0.998108	0.998108	0.998108	0.998108	0.998108	0.997868	0.997715	0.997625	0.998076	0.998623	0.998953	0.998365	0.99826	0.99848	0.998506	0.998809	0.999227	0.999294	0.998914	0.997425	0.996888	0.997262	0.996926	0.996036	0.995402	0.996165	0.996862	0.997293	0.997401	0.997508	0.997612	0.997606	0.997601	0.997596	0.997591	0.997638	0.997697	0.997755	0.997812	0.997841	0.997828	0.997816	0.997803	0.997791	0.997786	0.997786	0.997786	0.997786
1	0.999251	0.999251	0.999251	0.999251	0.999251	0.999251	0.999769	0.999916	0.999929	0.999847	0.999778	0.999704	0.999491	0.999446	0.999471	0.999562	0.999473	0.999357	0.999362	0.999461	0.999667	0.999526	0.999045	0.999169	0.999627	0.999833	0.999634	0.999355	0.999038	0.998737	0.998399	0.998025	0.998339	0.998628	0.998892	0.999129	0.999142	0.999102	0.999061	0.999019	0.998855	0.998472	0.998036	0.997549	0.997013	0.996784	0.996784	0.996784	0.996784
1	0.996269	0.996269	0.996269	0.996269	0.996269	0.996269	0.995864	0.996694	0.998749	0.998848	0.998335	0.997529	0.997989	0.997592	0.997013	0.998286	0.998929	0.999257	0.999516	0.999432	0.998684	0.998129	0.997829	0.998357	0.999207	0.999473	0.999186	0.99884	0.998598	0.998448	0.99829	0.998202	0.998416	0.998617	0.998806	0.998811	0.998537	0.998238	0.997915	0.997567	0.99738	0.997186	0.996985	0.996777	0.996692	0.996692	0.996692	0.996692	0.996692
1	0.999578	0.999578	0.999578	0.999578	0.999477	0.998804	0.998964	0.999386	0.998761	0.998721	0.999109	0.99895	0.998731	0.998455	0.998183	0.998229	0.99848	0.998302	0.998031	0.997367	0.996754	0.996313	0.995818	0.995276	0.994802	0.994456	0.994094	0.992991	0.991618	0.990155	0.991092	0.992534	0.993854	0.995051	0.995112	0.995173	0.995233	0.995294	0.995622	0.99611	0.99657	0.997004	0.99741	0.997488	0.997488	0.997488	0.997488	0.997488	0.997488
1	0.996846	0.996846	0.996846	0.996846	0.996846	0.996846	0.997798	0.998113	0.997304	0.997884	0.998228	0.997827	0.998043	0.998151	0.997877	0.997486	0.997219	0.997663	0.99743	0.996678	0.996734	0.996789	0.996774	0.996759	0.996328	0.995875	0.995292	0.994593	0.993845	0.993611	0.993741	0.993869	0.993996	0.99446	0.994984	0.995481	0.995952	0.99593	0.995584	0.995229	0.994864	0.99449	0.99449	0.99449	0.99449	0.99449	0.99449	0.99449	0.99449
1	0.998203	0.998203	0.998203	0.998203	0.998203	0.998284	0.998406	0.998558	0.99847	0.998437	0.998575	0.998322	0.997821	0.996751	0.996842	0.997067	0.996602	0.996573	0.996841	0.996134	0.995054	0.995315	0.995566	0.994142	0.992511	0.99102	0.989636	0.988148	0.987717	0.98728	0.986838	0.9875	0.988842	0.990109	0.9913	0.991857	0.992025	0.99219	0.992353	0.992515	0.991917	0.991305	0.99068	0.990041	0.989521	0.989521	0.989521	0.989521	0.989521
1	0.999582	0.999582	0.999582	0.999582	0.999582	0.999356	0.999082	0.999082	0.999417	0.999643	0.999698	0.999712	0.999463	0.998859	0.999301	0.99936	0.999201	0.998866	0.998654	0.998687	0.998504	0.99825	0.99846	0.998656	0.998659	0.998616	0.998354	0.99768	0.996881	0.996609	0.997237	0.997802	0.998304	0.99838	0.998359	0.998337	0.998316	0.998473	0.99873	0.998963	0.999173	0.99926	0.998906	0.998487	0.998005	0.997463	0.997347	0.997347	0.997347
1	0.999618	0.999618	0.999618	0.999618	0.999618	0.998946	0.998919	0.999786	0.999414	0.999242	0.999527	0.999355	0.999095	0.998678	0.998921	0.998759	0.997848	0.997425	0.997035	0.996909	0.996873	0.996976	0.996969	0.996887	0.996703	0.996354	0.995988	0.994889	0.993461	0.991874	0.991772	0.99206	0.992344	0.992624	0.993121	0.993604	0.99407	0.994521	0.994726	0.994775	0.994823	0.994871	0.994919	0.994919	0.994919	0.994919	0.994919	0.994919	0.994919
1	0.971288	0.971288	0.971288	0.971288	0.971288	0.992806	0.969085	0.974988	0.994936	0.998815	0.998016	0.99764	0.997976	0.999142	0.998611	0.997221	0.994704	0.997245	0.998748	0.998466	0.997897	0.997025	0.99623	0.99552	0.995104	0.995189	0.995275	0.995008	0.994736	0.99446	0.993804	0.993125	0.992425	0.991885	0.99205	0.992214	0.992376	0.992536	0.992259	0.991983	0.991707	0.991433	0.991323	0.991323	0.991323	0.991323	0.991323	0.991323	0.991323
1	0.99951	0.99951	0.99951	0.99951	0.99951	0.99951	0.999395	0.999402	0.99958	0.999713	0.999798	0.999863	0.999938	0.999924	0.999776	0.999062	0.999556	0.999904	0.999722	0.999485	0.999202	0.998601	0.997754	0.997902	0.998045	0.997843	0.997378	0.99687	0.997286	0.997674	0.998034	0.998026	0.997772	0.997505	0.997223	0.997126	0.997159	0.997192	0.997224	0.99735	0.997819	0.998241	0.998617	0.998948	0.999067	0.999067	0.999067	0.999067	0.999067
1	0.999611	0.999611	0.999611	0.999611	0.999526	0.998981	0.999129	0.999558	0.999528	0.99953	0.999555	0.999799	0.999654	0.999065	0.998986	0.998876	0.998715	0.998125	0.997437	0.997234	0.996886	0.996296	0.995564	0.99462	0.993678	0.993035	0.992361	0.991173	0.989552	0.987805	0.987255	0.988595	0.989853	0.991031	0.991695	0.991685	0.991674	0.991664	0.991654	0.992195	0.992845	0.993463	0.99405	0.994607	0.994607	0.994607	0.994607	0.994607	0.994607
1	0.994551	0.994551	0.994551	0.994551	0.994551	0.994687	0.996279	0.998808	0.995481	0.995627	0.998979	0.996309	0.993991	0.997328	0.997768	0.997348	0.996404	0.998153	0.999116	0.997653	0.997018	0.997268	0.996059	0.993431	0.992123	0.993357	0.994521	0.995536	0.996459	0.997285	0.997282	0.997278	0.997275	0.99732	0.997439	0.997557	0.997676	0.997795	0.99814	0.998733	0.999202	0.999557	0.999804	0.999874	0.999874	0.999874	0.999874	0.999874	0.999874
1	0.9984	0.9984	0.9984	0.9984	0.998383	0.9983	0.997404	0.996086	0.999011	0.998959	0.998453	0.998575	0.998819	0.998716	0.997965	0.998022	0.998434	0.998975	0.998749	0.99829	0.997673	0.997044	0.996709	0.996223	0.995117	0.993889	0.994417	0.995318	0.99613	0.995644	0.995138	0.99461	0.994206	0.993888	0.993563	0.993232	0.992586	0.991706	0.990795	0.989855	0.988887	0.990044	0.991147	0.992194	0.993184	0.993564	0.993564	0.993564	0.993564
1	0.998984	0.998984	0.998984	0.998984	0.998984	0.999004	0.999102	0.998877	0.998672	0.998991	0.999177	0.999376	0.999702	0.999625	0.999526	0.999387	0.999182	0.998999	0.999074	0.998728	0.997965	0.997726	0.997642	0.997665	0.997714	0.997447	0.996934	0.99638	0.996452	0.996683	0.996912	0.996889	0.996697	0.996503	0.996306	0.996447	0.996802	0.99714	0.997462	0.997766	0.997993	0.998207	0.998407	0.998595	0.998701	0.998701	0.998701	0.998701	0.998701
1	0.991856	0.991856	0.991856	0.991856	0.991856	0.993902	0.9956	0.995026	0.994393	0.994106	0.995275	0.994404	0.994157	0.99564	0.995937	0.996794	0.998476	0.998215	0.99743	0.997298	0.997069	0.996686	0.996984	0.998149	0.998627	0.998379	0.99811	0.997592	0.996951	0.996243	0.99555	0.994831	0.99407	0.993642	0.994645	0.995566	0.996404	0.997158	0.997405	0.997535	0.997662	0.997786	0.997835	0.997835	0.997835	0.997835	0.997835	0.997835	0.997835
1	0.997024	0.997024	0.997024	0.997024	0.997024	0.997093	0.997429	0.997513	0.997612	0.99834	0.998593	0.998593	0.99958	0.999782	0.999719	0.999692	0.999569	0.999241	0.999422	0.999817	0.999905	0.999965	0.999959	0.999954	0.999765	0.999327	0.998854	0.998594	0.998311	0.998349	0.998839	0.99925	0.999576	0.999525	0.999376	0.999208	0.999022	0.99876	0.998426	0.998056	0.997651	0.997212	0.997212	0.997212	0.997212	0.997212	0.997212	0.997212	0.997212
1	0.978641	0.978641	0.978641	0.978641	0.978641	0.996094	0.998048	0.997872	0.989926	0.98966	0.993433	0.997416	0.9985	0.998528	0.999291	0.998919	0.998378	0.998839	0.999108	0.999188	0.999037	0.998695	0.99819	0.997566	0.997014	0.996459	0.995934	0.995486	0.995015	0.994505	0.993903	0.993275	0.992624	0.992034	0.991493	0.990945	0.990392	0.990235	0.991621	0.992913	0.994106	0.995199	0.995199	0.995199	0.995199	0.995199	0.995199	0.995199	0.995199
1	0.99698	0.99698	0.99698	0.99698	0.99698	0.997786	0.99872	0.998819	0.989099	0.986032	0.99546	0.998788	0.999412	0.998928	0.998669	0.998568	0.998817	0.998858	0.99877	0.998075	0.997522	0.998082	0.998218	0.996622	0.995026	0.995204	0.995379	0.995635	0.996006	0.99636	0.996832	0.997463	0.998034	0.998542	0.998982	0.99765	0.995849	0.993636	0.991059	0.992296	0.994254	0.995906	0.997264	0.997727	0.997727	0.997727	0.997727	0.997727	0.997727
1	0.996966	0.996966	0.996966	0.996966	0.996922	0.996699	0.996595	0.996467	0.996111	0.996032	0.996014	0.99546	0.995588	0.995525	0.993863	0.993549	0.993238	0.991323	0.989744	0.988396	0.987513	0.986759	0.984133	0.98076	0.977471	0.974047	0.971687	0.97119	0.970692	0.970705	0.971482	0.972249	0.973006	0.9739	0.97488	0.975849	0.976806	0.977272	0.975805	0.974324	0.97283	0.971326	0.970721	0.970721	0.970721	0.970721	0.970721	0.970721	0.970721
1	0.998276	0.998276	0.998276	0.998276	0.998276	0.997662	0.998067	0.998967	0.998483	0.998141	0.997934	0.997698	0.998299	0.999062	0.999153	0.999058	0.998819	0.998432	0.998104	0.997823	0.997581	0.997342	0.996865	0.996354	0.994879	0.992897	0.991545	0.991491	0.991436	0.991302	0.991052	0.990803	0.990554	0.991404	0.992465	0.993457	0.99438	0.995083	0.99564	0.996161	0.996646	0.997095	0.997095	0.997095	0.997095	0.997095	0.997095	0.997095	0.997095
1	0.997951	0.997951	0.997951	0.997951	0.997951	0.997881	0.997512	0.996565	0.995956	0.997625	0.995994	0.994407	0.994926	0.994256	0.993982	0.994347	0.994588	0.994335	0.993286	0.99003	0.9855	0.988971	0.991918	0.990449	0.98885	0.987375	0.985892	0.984805	0.985528	0.986252	0.986977	0.987822	0.988639	0.989428	0.990188	0.990998	0.99177	0.992506	0.993206	0.994111	0.995101	0.996001	0.996811	0.99753	0.99753	0.99753	0.99753	0.99753	0.99753
1	0.999465	0.999465	0.999465	0.999465	0.999465	0.999345	0.99912	0.999063	0.998972	0.998832	0.998837	0.998619	0.997977	0.997934	0.997828	0.997619	0.997134	0.996569	0.996099	0.995552	0.994891	0.99364	0.991826	0.990381	0.989252	0.988311	0.988293	0.988274	0.987866	0.985816	0.983628	0.981305	0.981333	0.981961	0.982581	0.983192	0.984742	0.986809	0.988734	0.990516	0.99215	0.991879	0.991606	0.99133	0.991052	0.990773	0.990773	0.990773	0.990773
1	0.999975	0.999975	0.999975	0.999975	0.999937	0.999486	0.996811	0.989704	0.992621	0.98206	0.969867	0.965111	0.956936	0.9485	0.949159	0.945738	0.940461	0.939015	0.935106	0.927323	0.919148	0.910801	0.908206	0.907041	0.904639	0.901433	0.898244	0.894732	0.891165	0.887543	0.884621	0.882178	0.87972	0.877246	0.879737	0.885537	0.891322	0.897087	0.901916	0.903098	0.904279	0.905459	0.906637	0.907579	0.907579	0.907579	0.907579	0.907579	0.907579
1	0.999633	0.999633	0.999633	0.999633	0.999688	0.999897	0.999908	0.99982	0.999729	0.999693	0.999762	0.99996	0.999835	0.99942	0.998551	0.998003	0.99785	0.997743	0.997335	0.996657	0.996254	0.995843	0.99517	0.994438	0.993719	0.99295	0.991976	0.990832	0.989617	0.98937	0.989795	0.990212	0.990621	0.991767	0.992838	0.993834	0.994754	0.99502	0.995133	0.995245	0.995356	0.995477	0.995611	0.995742	0.99587	0.995995	0.99602	0.99602	0.99602
1	0.998301	0.998301	0.998301	0.998301	0.998301	0.999405	0.999763	0.999858	0.999918	0.999554	0.998023	0.997739	0.996534	0.995419	0.998176	0.997259	0.995699	0.996623	0.995787	0.993482	0.997904	0.999042	0.997874	0.996622	0.996699	0.996774	0.997208	0.997605	0.997573	0.996878	0.996092	0.995217	0.993657	0.991946	0.990102	0.988143	0.989433	0.990657	0.991814	0.992901	0.993729	0.994236	0.994718	0.995178	0.995615	0.995615	0.995615	0.995615	0.995615
1	0.997624	0.997624	0.997624	0.997624	0.997624	0.996791	0.996181	0.996042	0.997756	0.998473	0.998289	0.998585	0.998665	0.998436	0.998108	0.998083	0.998535	0.998838	0.99905	0.9974	0.995765	0.995125	0.994264	0.993043	0.991947	0.991734	0.991518	0.990538	0.988946	0.987223	0.986247	0.986545	0.986839	0.987128	0.987436	0.987772	0.988101	0.988425	0.988742	0.98902	0.989294	0.989562	0.989825	0.98998	0.98998	0.98998	0.98998	0.98998	0.98998
1	0.999586	0.999586	0.999586	0.999586	0.999586	0.999586	0.999586	0.999756	0.999843	0.999582	0.999682	0.999898	0.999898	0.999828	0.999717	0.999769	0.999777	0.999718	0.999391	0.998942	0.998849	0.998542	0.99709	0.995138	0.994515	0.993865	0.99305	0.992089	0.991068	0.990744	0.990913	0.99108	0.991246	0.992461	0.993821	0.995048	0.996143	0.996357	0.99604	0.995714	0.99538	0.995037	0.995037	0.995037	0.995037	0.995037	0.995037	0.995037	0.995037
1	0.998793	0.998793	0.998793	0.998793	0.998793	0.998481	0.996255	0.993473	0.989256	0.985889	0.985083	0.98369	0.984073	0.981005	0.988766	0.999151	0.999329	0.997173	0.995495	0.994879	0.995095	0.995505	0.996062	0.996687	0.997263	0.988709	0.976961	0.963661	0.949772	0.935856	0.965432	0.990024	0.998673	0.998614	0.998554	0.998492	0.998429	0.995657	0.989007	0.980632	0.971232	0.961282	0.9511	0.940899	0.93483	0.93483	0.93483	0.93483	0.93483
1	0.998287	0.998287	0.998287	0.998287	0.998287	0.99856	0.999581	0.999405	0.999063	0.999373	0.999595	0.99965	0.999083	0.999077	0.999256	0.999477	0.999373	0.999003	0.998752	0.998531	0.99838	0.998099	0.997596	0.996816	0.995516	0.993974	0.994693	0.995366	0.995695	0.994765	0.993747	0.992642	0.993072	0.993854	0.994585	0.995266	0.995877	0.996432	0.996947	0.997423	0.997858	0.998035	0.998205	0.998367	0.99852	0.998609	0.998609	0.998609	0.998609
1	0.997102	0.997102	0.997102	0.997102	0.997102	0.997102	0.996973	0.996407	0.995465	0.994791	0.993845	0.992678	0.990896	0.989938	0.989586	0.988523	0.987467	0.986389	0.984682	0.982926	0.981315	0.980559	0.98113	0.981066	0.978361	0.975451	0.975069	0.97469	0.974313	0.974814	0.97531	0.9758	0.977283	0.980166	0.982904	0.985486	0.987645	0.988683	0.989676	0.990623	0.991524	0.991724	0.991478	0.991229	0.990978	0.990725	0.990674	0.990674	0.990674
1	0.99911	0.99911	0.99911	0.99911	0.99911	0.99889	0.998857	0.99911	0.999698	0.999626	0.999035	0.998433	0.998043	0.99785	0.997151	0.997917	0.999229	0.999483	0.999464	0.998992	0.998895	0.999101	0.99892	0.998616	0.998756	0.999155	0.999333	0.998773	0.998057	0.997191	0.997215	0.997238	0.997262	0.997331	0.997576	0.99781	0.998034	0.998248	0.997928	0.997591	0.997238	0.996873	0.996648	0.996648	0.996648	0.996648	0.996648	0.996648	0.996648
1	0.998888	0.998888	0.998888	0.998888	0.998888	0.997151	0.994701	0.992496	0.988351	0.986395	0.987575	0.994513	0.995836	0.993038	0.99362	0.996147	0.994076	0.994543	0.995442	0.995729	0.995931	0.995835	0.995735	0.994801	0.993779	0.993898	0.994757	0.995543	0.9936	0.986026	0.976809	0.96658	0.955776	0.944701	0.947334	0.953211	0.958851	0.964235	0.967661	0.964188	0.960615	0.956951	0.953204	0.970486	0.989274	0.999571	0.999571	0.999571	0.999571
1	0.978655	0.978655	0.978655	0.978655	0.978655	0.975437	0.977096	0.989881	0.988038	0.985693	0.997632	0.994826	0.985822	0.99575	0.997328	0.995068	0.996356	0.992786	0.984157	0.979117	0.980997	0.981569	0.981822	0.986891	0.991356	0.992831	0.99361	0.994866	0.996638	0.99803	0.998514	0.998041	0.997505	0.996908	0.996473	0.996354	0.996234	0.996112	0.995988	0.994568	0.992942	0.991113	0.989085	0.988656	0.988656	0.988656	0.988656	0.988656	0.988656
1	0.994512	0.994512	0.994512	0.994512	0.994512	0.995185	0.996106	0.997311	0.997795	0.998181	0.998465	0.99827	0.998112	0.998603	0.998559	0.998187	0.997948	0.997963	0.998353	0.997437	0.995896	0.994158	0.992158	0.991568	0.991367	0.990619	0.988977	0.987223	0.986634	0.986349	0.986059	0.985735	0.985291	0.98484	0.984382	0.983918	0.984182	0.984441	0.984696	0.984947	0.985348	0.985966	0.98657	0.987158	0.987731	0.987956	0.987956	0.987956	0.987956
1	0.997832	0.997832	0.997832	0.997832	0.997832	0.998355	0.999074	0.999416	0.999258	0.998665	0.999089	0.999085	0.998808	0.999128	0.999161	0.998765	0.998648	0.998568	0.998294	0.997942	0.997479	0.997475	0.997782	0.997414	0.996492	0.995412	0.9941	0.992642	0.991626	0.991438	0.99125	0.99106	0.99128	0.991497	0.991713	0.991926	0.992552	0.993246	0.993902	0.99452	0.994922	0.994586	0.994241	0.993888	0.993527	0.993307	0.993307	0.993307	0.993307
1	0.981598	0.981598	0.981598	0.981598	0.988221	0.995389	0.993266	0.995433	0.996143	0.995065	0.999379	0.99913	0.998306	0.999248	0.997995	0.993799	0.995266	0.997932	0.997693	0.996852	0.995704	0.995348	0.995598	0.995689	0.995678	0.994914	0.99277	0.99028	0.988541	0.987415	0.986231	0.98499	0.986278	0.987479	0.988596	0.989636	0.989743	0.989849	0.989953	0.990055	0.990635	0.991521	0.992386	0.993227	0.994042	0.994827	0.994827	0.994827	0.994827
1	0.999912	0.999912	0.999912	0.999912	0.999912	0.999752	0.999544	0.999683	0.999769	0.999743	0.999114	0.998835	0.998867	0.999138	0.998972	0.999159	0.999704	0.999495	0.999398	0.999802	0.999924	0.999954	0.999917	0.999844	0.999689	0.999423	0.999069	0.998997	0.998923	0.998846	0.998613	0.998358	0.998079	0.997911	0.998251	0.998562	0.998844	0.999097	0.999056	0.998941	0.99882	0.998692	0.998613	0.998613	0.998613	0.998613	0.998613	0.998613	0.998613
1	0.999443	0.999443	0.999443	0.999443	0.999347	0.998746	0.998938	0.999276	0.998116	0.99816	0.998826	0.998537	0.998485	0.9986	0.998417	0.997912	0.996778	0.997227	0.997221	0.996515	0.995993	0.995614	0.994598	0.993019	0.991491	0.990187	0.988785	0.987832	0.986983	0.986106	0.986232	0.987022	0.987789	0.988532	0.989255	0.989954	0.990628	0.991276	0.991962	0.992855	0.993694	0.99448	0.995212	0.995626	0.995626	0.995626	0.995626	0.995626	0.995626
1	0.994627	0.994627	0.994627	0.994627	0.994627	0.994627	0.995207	0.995497	0.995177	0.995575	0.996106	0.996806	0.997011	0.996914	0.996334	0.99615	0.996113	0.996297	0.99577	0.995001	0.994631	0.99412	0.993038	0.991867	0.991594	0.991317	0.99084	0.99021	0.989555	0.988998	0.988516	0.98803	0.987744	0.988264	0.988772	0.989269	0.989753	0.990467	0.991152	0.991811	0.992442	0.992705	0.992446	0.992183	0.991916	0.991645	0.991535	0.991535	0.991535
1	0.983227	0.983227	0.983227	0.983227	0.983227	0.983227	0.994773	0.991353	0.990641	0.99807	0.999194	0.998197	0.998139	0.998907	0.999758	0.99822	0.996953	0.997597	0.998224	0.998648	0.998566	0.998198	0.997261	0.996076	0.994634	0.993015	0.992976	0.992938	0.992761	0.992019	0.991251	0.990459	0.991272	0.993054	0.994681	0.996135	0.997395	0.996211	0.994136	0.991786	0.990102	0.991787	0.993348	0.994776	0.996059	0.996974	0.996974	0.996974	0.996974
1	0.998196	0.998196	0.998196	0.998196	0.998196	0.998196	0.998097	0.998406	0.999213	0.999577	0.999777	0.999858	0.999743	0.999591	0.999721	0.999622	0.999378	0.998772	0.99849	0.998866	0.998979	0.999036	0.99851	0.997876	0.995914	0.992995	0.991572	0.993069	0.994429	0.994942	0.994331	0.993691	0.993022	0.992136	0.991155	0.990127	0.989052	0.987932	0.988762	0.989566	0.990344	0.991095	0.991533	0.991533	0.991533	0.991533	0.991533	0.991533	0.991533
1	0.999862	0.999862	0.999862	0.999862	0.999862	0.999154	0.998044	0.996667	0.993394	0.992324	0.990561	0.987686	0.98436	0.980892	0.977548	0.975408	0.972181	0.968105	0.96799	0.967709	0.967185	0.963786	0.955014	0.975669	0.988061	0.980916	0.972711	0.963686	0.97045	0.976732	0.982458	0.985368	0.986678	0.98797	0.989239	0.989378	0.988765	0.98814	0.987503	0.986855	0.987647	0.989288	0.990789	0.992156	0.993394	0.994078	0.994078	0.994078	0.994078
1	0.999662	0.999662	0.999662	0.999662	0.999662	0.999633	0.999615	0.999615	0.999689	0.999661	0.998972	0.99879	0.998916	0.999444	0.999317	0.998999	0.998816	0.998474	0.997831	0.997467	0.997174	0.996443	0.99562	0.994987	0.994386	0.993412	0.992133	0.990768	0.990174	0.989779	0.989378	0.989384	0.989997	0.990594	0.991176	0.991819	0.992744	0.99362	0.994448	0.995224	0.995595	0.995717	0.995836	0.995951	0.996063	0.996085	0.996085	0.996085	0.996085
1	0.998542	0.998542	0.998542	0.998542	0.998542	0.998732	0.99902	0.99934	0.999381	0.999026	0.999413	0.999388	0.998655	0.998859	0.998686	0.997811	0.998319	0.998774	0.998053	0.997562	0.997295	0.996586	0.99568	0.994481	0.993064	0.992565	0.993609	0.994578	0.994474	0.994105	0.993728	0.993724	0.99427	0.994789	0.995282	0.995526	0.995427	0.995328	0.995228	0.995128	0.995739	0.996464	0.997119	0.997705	0.998125	0.998125	0.998125	0.998125	0.998125
1	0.997921	0.997921	0.997921	0.997921	0.997921	0.998548	0.940653	0.942288	0.987287	0.99978	0.99967	0.999591	0.999562	0.999614	0.999495	0.999329	0.999249	0.999046	0.99873	0.999413	0.999587	0.999209	0.998983	0.998913	0.998551	0.997567	0.996311	0.995414	0.994422	0.993336	0.994331	0.995242	0.99607	0.996608	0.996806	0.997	0.99719	0.997385	0.997614	0.997834	0.998044	0.998244	0.998283	0.998283	0.998283	0.998283	0.998283	0.998283	0.998283
1	0.999645	0.999645	0.999645	0.999645	0.999645	0.99975	0.999753	0.999603	0.998383	0.995824	0.990886	0.98928	0.986451	0.981357	0.976175	0.970599	0.964623	0.963508	0.962793	0.962693	0.960657	0.957286	0.955083	0.953148	0.951384	0.949916	0.948449	0.947621	0.94694	0.946247	0.944788	0.942806	0.9408	0.938772	0.939254	0.941402	0.943527	0.945628	0.947705	0.948665	0.949621	0.950575	0.951525	0.952473	0.952662	0.952662	0.952662	0.952662	0.952662
1	0.998314	0.998314	0.998314	0.998314	0.99835	0.998525	0.998558	0.99841	0.997852	0.998285	0.999014	0.999014	0.998957	0.998858	0.998718	0.998828	0.999086	0.999017	0.998808	0.998349	0.997964	0.997762	0.997382	0.996682	0.995752	0.994475	0.993034	0.993488	0.99439	0.995234	0.995593	0.995834	0.996069	0.996297	0.99632	0.996343	0.996365	0.996388	0.996829	0.997485	0.998062	0.998561	0.998984	0.998984	0.998984	0.998984	0.998984	0.998984	0.998984
1	0.998986	0.998986	0.998986	0.998986	0.998986	0.999354	0.999562	0.998262	0.998321	0.99916	0.999224	0.999572	0.999774	0.998982	0.998878	0.99923	0.998881	0.999244	0.999813	0.999336	0.998874	0.999433	0.999678	0.999678	0.999646	0.999457	0.999226	0.999192	0.999304	0.999408	0.999366	0.999076	0.998731	0.99833	0.998219	0.998325	0.998427	0.998525	0.998624	0.99874	0.998849	0.998952	0.99905	0.999069	0.999069	0.999069	0.999069	0.999069	0.999069
1	0.997973	0.997973	0.997973	0.997973	0.997973	0.998066	0.998322	0.998652	0.998347	0.998645	0.999157	0.999281	0.999027	0.998501	0.9983	0.998101	0.997975	0.998127	0.997803	0.996596	0.996317	0.996308	0.996047	0.995711	0.995056	0.994133	0.993248	0.992777	0.992289	0.991663	0.990519	0.989317	0.988059	0.987743	0.988871	0.989952	0.990984	0.991967	0.993013	0.993981	0.994873	0.99569	0.996145	0.996145	0.996145	0.996145	0.996145	0.996145	0.996145
1	0.999375	0.999375	0.999375	0.999375	0.999375	0.987107	0.972199	0.986922	0.998845	0.999714	0.999899	0.999575	0.999173	0.998737	0.998582	0.998718	0.998945	0.999186	0.999185	0.999025	0.998767	0.998497	0.998273	0.998019	0.997698	0.99736	0.996912	0.996436	0.995934	0.995779	0.995621	0.99546	0.995777	0.996375	0.996922	0.997419	0.997654	0.997551	0.997447	0.997341	0.997234	0.996105	0.994812	0.993367	0.99178	0.991108	0.991108	0.991108	0.991108
1	0.997872	0.997872	0.997872	0.997872	0.997872	0.997872	0.998056	0.998066	0.997125	0.996496	0.996216	0.996216	0.996473	0.996882	0.996442	0.996361	0.996827	0.996165	0.995112	0.994608	0.994244	0.994521	0.994375	0.992361	0.990051	0.989277	0.988926	0.988302	0.986516	0.984584	0.982503	0.981291	0.980308	0.979312	0.978304	0.979389	0.981763	0.983999	0.986095	0.98765	0.987552	0.987454	0.987357	0.987261	0.987184	0.987184	0.987184	0.987184	0.987184
1	0.969473	0.969473	0.969473	0.969473	0.969473	0.969473	0.967612	0.965759	0.966118	0.966807	0.967983	0.965957	0.963676	0.963885	0.963196	0.961898	0.964156	0.967273	0.980202	0.992565	0.999457	0.999457	0.999457	0.998426	0.996865	0.996173	0.995759	0.995329	0.994589	0.993794	0.992946	0.991429	0.989612	0.987646	0.985536	0.985098	0.985098	0.985098	0.985098	0.985109	0.985168	0.985225	0.985282	0.985338	0.985371	0.985371	0.985371	0.985371	0.985371
1	0.999761	0.999761	0.999761	0.999761	0.999761	0.999932	0.999944	0.999879	0.999736	0.99972	0.999801	0.999564	0.999455	0.999617	0.99941	0.998997	0.998342	0.998397	0.998406	0.997339	0.996659	0.996328	0.995917	0.995442	0.994794	0.993865	0.99286	0.992954	0.993325	0.993687	0.993843	0.993865	0.993887	0.993909	0.994064	0.994251	0.994436	0.994618	0.994766	0.994787	0.994808	0.994828	0.994847	0.994855	0.994855	0.994855	0.994855	0.994855	0.994855
1	0.995979	0.995979	0.995979	0.995979	0.995979	0.996069	0.996289	0.99629	0.996472	0.997484	0.997561	0.997174	0.997245	0.997631	0.998176	0.998816	0.998541	0.997516	0.996716	0.995918	0.995415	0.994738	0.99337	0.991866	0.991442	0.991004	0.989966	0.988465	0.98688	0.986116	0.985931	0.985742	0.985547	0.987128	0.988617	0.990014	0.991319	0.992417	0.993358	0.994224	0.995019	0.995745	0.995745	0.995745	0.995745	0.995745	0.995745	0.995745	0.995745
1	0.997888	0.997888	0.997888	0.997888	0.997888	0.997888	0.997855	0.997683	0.998754	0.999642	0.999093	0.998885	0.998941	0.998702	0.997973	0.996671	0.995723	0.995587	0.99671	0.996033	0.993876	0.992569	0.991464	0.991256	0.991285	0.990502	0.988328	0.985895	0.985705	0.98611	0.986507	0.986958	0.98764	0.988306	0.988955	0.989574	0.990116	0.990643	0.991153	0.991647	0.992643	0.993876	0.99498	0.99596	0.996822	0.996822	0.996822	0.996822	0.996822
1	0.999918	0.999918	0.999918	0.999918	0.999918	0.999857	0.999734	0.999452	0.999582	0.999881	0.999813	0.999884	0.999983	0.999857	0.999682	0.999578	0.999027	0.998489	0.999344	0.999675	0.999643	0.999537	0.99936	0.99889	0.998051	0.997296	0.997712	0.998092	0.998352	0.998259	0.998163	0.998064	0.998387	0.998769	0.999099	0.999378	0.999422	0.999327	0.999225	0.999115	0.998998	0.998611	0.998175	0.997694	0.997174	0.996731	0.996731	0.996731	0.996731
1	0.99783	0.99783	0.99783	0.99783	0.99783	0.997424	0.996807	0.99582	0.99528	0.994706	0.993425	0.992689	0.992492	0.992767	0.992876	0.992876	0.992686	0.992675	0.992931	0.994133	0.995435	0.994216	0.992859	0.991533	0.990133	0.989697	0.989954	0.990208	0.990727	0.991297	0.991851	0.992308	0.992632	0.992948	0.993256	0.993934	0.995105	0.996168	0.997116	0.997942	0.998291	0.998607	0.99889	0.999141	0.999275	0.999275	0.999275	0.999275	0.999275
1	0.999134	0.999134	0.999134	0.999134	0.999134	0.999134	0.999038	0.999374	0.999939	0.99994	0.999929	0.999986	0.999992	0.999974	0.999702	0.999481	0.999426	0.999359	0.999241	0.999079	0.998096	0.996476	0.996562	0.997104	0.996237	0.994815	0.993311	0.992301	0.991226	0.990504	0.9914	0.992257	0.993073	0.993237	0.992452	0.991638	0.990797	0.989929	0.990217	0.990781	0.991328	0.991857	0.992267	0.992267	0.992267	0.992267	0.992267	0.992267	0.992267
1	0.9979	0.9979	0.9979	0.9979	0.9979	0.997636	0.997162	0.997655	0.997863	0.997694	0.996943	0.996744	0.997429	0.996607	0.996052	0.996052	0.996291	0.99658	0.996025	0.995607	0.99543	0.994624	0.993275	0.992532	0.992262	0.992166	0.992777	0.993367	0.993693	0.993024	0.992323	0.991593	0.991784	0.992201	0.992607	0.993002	0.993861	0.994952	0.995939	0.996821	0.997598	0.997641	0.997683	0.997725	0.997766	0.997798	0.997798	0.997798	0.997798
1	0.999894	0.999894	0.999894	0.999894	0.999894	0.999909	0.999933	0.999722	0.999683	0.999937	0.999872	0.999676	0.999285	0.999679	0.999787	0.999618	0.999552	0.999425	0.99918	0.998597	0.997736	0.997744	0.997986	0.997522	0.997011	0.996515	0.995997	0.995444	0.995505	0.995567	0.995628	0.995668	0.995696	0.995723	0.99575	0.996301	0.996931	0.997504	0.998018	0.998341	0.998101	0.997847	0.99758	0.997299	0.997124	0.997124	0.997124	0.997124	0.997124
1	0.999811	0.999811	0.999811	0.999811	0.999811	0.999773	0.999829	0.999921	0.999577	0.999363	0.999406	0.999602	0.999692	0.999709	0.999512	0.999778	0.999941	0.999843	0.999734	0.999608	0.999571	0.999517	0.999394	0.999316	0.999457	0.999583	0.999468	0.999269	0.99904	0.999293	0.999596	0.999815	0.999904	0.999898	0.999892	0.999885	0.999872	0.999824	0.999768	0.999705	0.999634	0.999674	0.999738	0.999795	0.999845	0.999872	0.999872	0.999872	0.999872
1	0.998507	0.998507	0.998507	0.998507	0.998507	0.998507	0.997898	0.998861	0.999919	0.999055	0.998848	0.999382	0.999265	0.99918	0.999119	0.999386	0.999412	0.999087	0.999309	0.999613	0.999249	0.998761	0.998108	0.997331	0.996955	0.996551	0.996008	0.995246	0.994423	0.994072	0.994492	0.994901	0.995298	0.995167	0.994679	0.994175	0.993658	0.993164	0.992807	0.992445	0.992079	0.991709	0.99156	0.99156	0.99156	0.99156	0.99156	0.99156	0.99156
1	0.997896	0.997896	0.997896	0.997896	0.997896	0.997801	0.997636	0.998439	0.998633	0.998322	0.997122	0.99765	0.998223	0.997616	0.99714	0.996798	0.996895	0.99603	0.994266	0.993321	0.99238	0.991715	0.991348	0.991456	0.991348	0.99091	0.990458	0.989587	0.988566	0.98749	0.987828	0.988508	0.989165	0.9898	0.990175	0.990485	0.990793	0.991096	0.991168	0.991088	0.991009	0.990931	0.990854	0.990839	0.990839	0.990839	0.990839	0.990839	0.990839
1	0.997216	0.997216	0.997216	0.997216	0.997216	0.997387	0.997794	0.996817	0.995979	0.996188	0.997504	0.998	0.997162	0.997643	0.998251	0.998611	0.998595	0.998413	0.997886	0.997526	0.997507	0.99695	0.99592	0.99584	0.996421	0.996738	0.996125	0.995459	0.995222	0.995677	0.99611	0.996521	0.996059	0.995569	0.995053	0.994509	0.995412	0.996236	0.996981	0.997644	0.997813	0.997306	0.99676	0.996177	0.99556	0.995304	0.995304	0.995304	0.995304
1	0.997059	0.997059	0.997059	0.997059	0.997059	0.996121	0.996036	0.997899	0.999383	0.999801	0.999645	0.999511	0.999172	0.998561	0.999489	0.999476	0.998873	0.996725	0.996272	0.998701	0.999103	0.998653	0.998207	0.997701	0.99711	0.996452	0.995363	0.993853	0.992144	0.991171	0.991527	0.991873	0.992209	0.991968	0.991724	0.991479	0.991233	0.992681	0.99401	0.995215	0.996293	0.996525	0.996239	0.995935	0.995613	0.995341	0.995341	0.995341	0.995341
1	0.999821	0.999821	0.999821	0.999821	0.999821	0.999763	0.999585	0.999806	0.999885	0.999847	0.999851	0.99967	0.999197	0.999371	0.999212	0.998762	0.998576	0.998368	0.998132	0.997276	0.996507	0.996625	0.996691	0.996547	0.996401	0.997127	0.997774	0.997973	0.99791	0.997846	0.997606	0.997067	0.996476	0.995833	0.995624	0.995532	0.995439	0.995345	0.995482	0.995953	0.996403	0.996832	0.997239	0.997239	0.997239	0.997239	0.997239	0.997239	0.997239
1	0.998782	0.998782	0.998782	0.998782	0.998782	0.998328	0.997624	0.996593	0.996803	0.997297	0.997694	0.997363	0.99677	0.997384	0.997413	0.997067	0.996821	0.996541	0.996208	0.995541	0.994734	0.994714	0.994694	0.992959	0.991002	0.989954	0.989137	0.988289	0.988023	0.987753	0.98748	0.988113	0.988956	0.989778	0.990577	0.99105	0.991434	0.991805	0.992165	0.99264	0.993586	0.994466	0.995282	0.996033	0.996453	0.996453	0.996453	0.996453	0.996453
1	0.969485	0.969485	0.969485	0.969485	0.969222	0.967887	0.967116	0.966121	0.963585	0.963672	0.964204	0.963847	0.965761	0.967884	0.969514	0.966736	0.963862	0.96292	0.964974	0.968803	0.970323	0.971279	0.965484	0.958985	0.959126	0.959266	0.960207	0.961648	0.963044	0.964178	0.96496	0.965732	0.966493	0.967365	0.96826	0.969146	0.970024	0.971412	0.973119	0.974791	0.976427	0.978025	0.978025	0.978025	0.978025	0.978025	0.978025	0.978025	0.978025
1	0.999196	0.999196	0.999196	0.999196	0.999196	0.998628	0.993662	0.987787	0.990639	0.993971	0.995809	0.996949	0.998612	0.999024	0.99781	0.997414	0.997864	0.999685	0.998992	0.997514	0.998269	0.998587	0.997467	0.99643	0.996905	0.99734	0.997212	0.996691	0.996127	0.996034	0.996066	0.996097	0.996113	0.996072	0.996031	0.995991	0.995951	0.995866	0.99575	0.995633	0.995514	0.995419	0.995419	0.995419	0.995419	0.995419	0.995419	0.995419	0.995419
1	0.999447	0.999447	0.999447	0.999447	0.999447	0.999353	0.998778	0.998847	0.998956	0.998512	0.998732	0.998937	0.998509	0.998501	0.998611	0.998738	0.99869	0.99852	0.997963	0.99731	0.99647	0.995313	0.993686	0.99233	0.992827	0.993313	0.992631	0.991614	0.990553	0.990717	0.99088	0.991042	0.991506	0.992397	0.993248	0.994058	0.994823	0.99553	0.996186	0.996791	0.997344	0.997653	0.997818	0.997976	0.998126	0.998269	0.998297	0.998297	0.998297
1	0.997874	0.997874	0.997874	0.997874	0.997874	0.997874	0.999504	0.999679	0.999279	0.99963	0.999514	0.998987	0.999309	0.999007	0.998064	0.998471	0.998631	0.998473	0.997601	0.996325	0.995469	0.994272	0.991768	0.988849	0.989636	0.990406	0.988967	0.985787	0.982281	0.981827	0.98218	0.98253	0.982878	0.983239	0.983593	0.983941	0.984283	0.984581	0.984873	0.98516	0.985442	0.985664	0.985664	0.985664	0.985664	0.985664	0.985664	0.985664	0.985664
1	0.999178	0.999178	0.999178	0.999178	0.999178	0.998952	0.998516	0.998598	0.998477	0.998203	0.998697	0.998574	0.998165	0.998406	0.998097	0.997611	0.998151	0.998314	0.998257	0.998369	0.998522	0.998832	0.999028	0.998883	0.998729	0.998782	0.998834	0.998661	0.998078	0.997388	0.996881	0.997451	0.997961	0.998413	0.998745	0.998806	0.998865	0.998922	0.998978	0.999095	0.999218	0.999331	0.999435	0.999511	0.999511	0.999511	0.999511	0.999511	0.999511
1	0.997734	0.997734	0.997734	0.997734	0.997734	0.998732	0.999786	0.977872	0.984231	0.99108	0.9977	0.999344	0.99946	0.99948	0.999592	0.999689	0.999552	0.999413	0.999277	0.999447	0.999535	0.998995	0.998416	0.998419	0.998422	0.998246	0.998061	0.997681	0.996958	0.996154	0.995283	0.99435	0.993348	0.992281	0.993047	0.994192	0.995237	0.99618	0.996369	0.995442	0.994348	0.993062	0.991555	0.989793	0.988596	0.988596	0.988596	0.988596	0.988596
1	0.995256	0.995256	0.995256	0.995256	0.995256	0.994376	0.993635	0.996057	0.996962	0.997177	0.997529	0.99713	0.996951	0.997411	0.996794	0.996284	0.996026	0.993705	0.990723	0.990072	0.990182	0.991389	0.991977	0.992187	0.991622	0.989767	0.987719	0.987399	0.987074	0.986744	0.987002	0.987259	0.987516	0.987772	0.98802	0.988261	0.988495	0.988724	0.990112	0.991416	0.992635	0.993768	0.994405	0.994405	0.994405	0.994405	0.994405	0.994405	0.994405
1	0.995395	0.995395	0.995395	0.995395	0.995395	0.994736	0.992838	0.984479	0.994188	0.999847	0.999299	0.99924	0.999839	0.99986	0.999796	0.999645	0.99989	0.999932	0.999764	0.999539	0.999244	0.998769	0.9982	0.996214	0.993405	0.991846	0.993103	0.994209	0.994323	0.99421	0.994096	0.993994	0.993912	0.993832	0.993753	0.993961	0.994232	0.994495	0.994749	0.994796	0.994022	0.993219	0.992389	0.991535	0.991187	0.991187	0.991187	0.991187	0.991187
1	0.997494	0.997494	0.997494	0.997494	0.997871	0.999298	0.998921	0.998223	0.998593	0.998255	0.997937	0.998578	0.998339	0.998061	0.998595	0.998561	0.998512	0.998907	0.998923	0.998695	0.998839	0.99906	0.998835	0.998588	0.998614	0.99864	0.998764	0.999013	0.999233	0.999288	0.999246	0.999202	0.999157	0.999301	0.99947	0.999616	0.999738	0.999754	0.999706	0.999655	0.999601	0.999542	0.999542	0.999542	0.999542	0.999542	0.999542	0.999542	0.999542
1	0.995569	0.995569	0.995569	0.995569	0.995569	0.995832	0.997021	0.997225	0.997332	0.997872	0.99791	0.997967	0.998514	0.998262	0.998039	0.998743	0.998633	0.998147	0.996711	0.995622	0.994931	0.994296	0.993649	0.991827	0.989441	0.988212	0.987894	0.987574	0.985305	0.982335	0.979133	0.976928	0.97648	0.976025	0.975564	0.976447	0.979252	0.981906	0.984402	0.986737	0.987596	0.988098	0.988585	0.989056	0.989513	0.989513	0.989513	0.989513	0.989513
1	0.997937	0.997937	0.997937	0.997937	0.99787	0.997526	0.99727	0.997029	0.996583	0.99692	0.997517	0.998349	0.998037	0.997417	0.996906	0.996739	0.996819	0.984798	0.969342	0.958977	0.963233	0.97548	0.971682	0.963426	0.959788	0.959694	0.962061	0.973027	0.981978	0.988034	0.989389	0.990668	0.99187	0.992233	0.992071	0.991909	0.991746	0.991915	0.992563	0.993181	0.993769	0.994328	0.994436	0.994436	0.994436	0.994436	0.994436	0.994436	0.994436
1	0.999696	0.999696	0.999696	0.999696	0.999659	0.999442	0.999633	0.999931	0.999567	0.999602	0.999895	0.999626	0.999419	0.999323	0.999209	0.999013	0.99867	0.998307	0.997958	0.99778	0.997236	0.995992	0.995088	0.994971	0.994697	0.993754	0.992734	0.99206	0.991644	0.991219	0.991116	0.9915	0.991878	0.992249	0.992708	0.99329	0.993847	0.994378	0.994884	0.995204	0.995515	0.995815	0.996105	0.99633	0.99633	0.99633	0.99633	0.99633	0.99633
1	0.998355	0.998355	0.998355	0.998355	0.998355	0.9985	0.99883	0.998757	0.998605	0.998542	0.997913	0.997099	0.996713	0.997189	0.997795	0.997011	0.996439	0.996058	0.995042	0.993956	0.993821	0.993774	0.994073	0.994093	0.992945	0.991684	0.989903	0.987857	0.985646	0.986205	0.986759	0.98731	0.987961	0.988745	0.989501	0.990229	0.990928	0.992596	0.994096	0.995428	0.99659	0.996743	0.996279	0.995785	0.995263	0.994712	0.994599	0.994599	0.994599
1	0.997828	0.997828	0.997828	0.997828	0.997828	0.998055	0.998576	0.998124	0.998366	0.999387	0.999142	0.99902	0.999121	0.998705	0.998526	0.998769	0.998361	0.997794	0.997604	0.997758	0.99812	0.997979	0.997701	0.996957	0.995969	0.994971	0.994092	0.993158	0.992842	0.99296	0.993078	0.993184	0.99327	0.993355	0.993438	0.993617	0.994165	0.994685	0.99518	0.995649	0.995397	0.99495	0.994483	0.993995	0.993487	0.993487	0.993487	0.993487	0.993487
1	0.997584	0.997584	0.997584	0.997584	0.997584	0.997569	0.997533	0.997942	0.998381	0.998693	0.998459	0.998189	0.998441	0.998648	0.998823	0.998718	0.998581	0.998417	0.997637	0.996497	0.996235	0.996033	0.996106	0.995954	0.994833	0.993587	0.991604	0.988888	0.985803	0.985889	0.986794	0.98767	0.988515	0.989615	0.99067	0.991681	0.992644	0.993181	0.993605	0.994012	0.994404	0.99478	0.99478	0.99478	0.99478	0.99478	0.99478	0.99478	0.99478
1	0.995684	0.995684	0.995684	0.995684	0.995684	0.995581	0.995047	0.995767	0.99712	0.996555	0.996196	0.996204	0.99588	0.995696	0.995737	0.995309	0.994666	0.993681	0.992945	0.992395	0.991155	0.989673	0.98974	0.990198	0.988946	0.987156	0.985407	0.984216	0.98297	0.981826	0.981292	0.980751	0.980203	0.981199	0.983149	0.984998	0.986747	0.988393	0.989004	0.989595	0.990166	0.990719	0.991042	0.991042	0.991042	0.991042	0.991042	0.991042	0.991042
1	0.999018	0.999018	0.999018	0.999018	0.999018	0.998768	0.999165	0.99994	0.999776	0.999643	0.999681	0.999575	0.999086	0.997617	0.998962	0.999503	0.998737	0.998315	0.998013	0.997764	0.997405	0.996638	0.995705	0.994508	0.993429	0.993413	0.993397	0.993092	0.992578	0.992045	0.991677	0.992033	0.992382	0.992726	0.992785	0.992424	0.992059	0.991692	0.991323	0.992545	0.993676	0.994715	0.995662	0.996354	0.996354	0.996354	0.996354	0.996354	0.996354
1	0.999619	0.999619	0.999619	0.999619	0.999619	0.998858	0.998495	0.999405	0.999709	0.999788	0.999455	0.999455	0.999452	0.997647	0.994846	0.995156	0.997341	0.998526	0.999016	0.998927	0.998684	0.998398	0.99804	0.997444	0.996777	0.996913	0.997047	0.997044	0.996835	0.996622	0.996388	0.996076	0.995751	0.995415	0.995122	0.994899	0.994665	0.994417	0.994156	0.99388	0.994663	0.99534	0.995927	0.996242	0.996242	0.996242	0.996242	0.996242	0.996242
1	0.998661	0.998661	0.998661	0.998661	0.998809	0.999429	0.999286	0.999095	0.999548	0.996542	0.991335	0.995448	0.997514	0.997961	0.997508	0.996306	0.994743	0.996227	0.99671	0.995863	0.997134	0.998517	0.99697	0.994905	0.995312	0.995703	0.995468	0.994217	0.992828	0.992495	0.992913	0.993313	0.993696	0.994289	0.99488	0.995467	0.996048	0.996618	0.995884	0.994744	0.993528	0.992249	0.991987	0.991987	0.991987	0.991987	0.991987	0.991987	0.991987
1	0.997546	0.997546	0.997546	0.997546	0.997546	0.998914	0.999436	0.998812	0.999175	0.999152	0.998484	0.999616	0.999583	0.99844	0.998743	0.999011	0.998672	0.999164	0.999582	0.999588	0.999259	0.998515	0.998315	0.998561	0.998092	0.996929	0.995475	0.995851	0.996221	0.996583	0.996724	0.996542	0.996359	0.996176	0.995725	0.995183	0.994613	0.994017	0.993662	0.993698	0.993732	0.993764	0.993782	0.993782	0.993782	0.993782	0.993782	0.993782	0.993782
1	0.998857	0.998857	0.998857	0.998857	0.998857	0.998621	0.998173	0.997036	0.997056	0.997871	0.996486	0.996112	0.996557	0.996369	0.996274	0.996568	0.996749	0.996858	0.995794	0.994685	0.993922	0.992941	0.991595	0.990173	0.988857	0.987479	0.987104	0.986988	0.986869	0.984446	0.981892	0.97922	0.977561	0.980265	0.982836	0.985267	0.987548	0.986707	0.985844	0.984962	0.98406	0.984024	0.985272	0.986465	0.987605	0.988691	0.989111	0.989111	0.989111
1	0.995695	0.995695	0.995695	0.995695	0.995695	0.995695	0.994689	0.994562	0.995046	0.993963	0.993695	0.994017	0.994827	0.99479	0.993447	0.994393	0.995607	0.996484	0.996905	0.997065	0.996004	0.994362	0.994219	0.994074	0.992864	0.991235	0.989957	0.989394	0.988815	0.988619	0.989016	0.989408	0.989795	0.990538	0.991481	0.992375	0.993218	0.993998	0.994679	0.995319	0.995916	0.996472	0.996683	0.996683	0.996683	0.996683	0.996683	0.996683	0.996683
1	0.999075	0.999075	0.999075	0.999075	0.999075	0.999169	0.999382	0.999441	0.999516	0.999613	0.999534	0.999562	0.999733	0.999657	0.999573	0.99959	0.999461	0.99929	0.999177	0.999053	0.99892	0.998513	0.997968	0.998065	0.99832	0.998193	0.997787	0.997342	0.996564	0.995686	0.994708	0.994223	0.994114	0.994003	0.993892	0.994378	0.995204	0.995958	0.996642	0.997258	0.997133	0.997006	0.996877	0.996747	0.996642	0.996642	0.996642	0.996642	0.996642
1	0.998869	0.998869	0.998869	0.998869	0.998784	0.998311	0.998267	0.99853	0.99878	0.998977	0.999131	0.999186	0.999442	0.999668	0.999752	0.999723	0.999723	0.999904	0.999687	0.998728	0.998653	0.998531	0.998221	0.998057	0.998535	0.998946	0.99837	0.997329	0.996039	0.996098	0.996156	0.996213	0.996402	0.996778	0.997135	0.997473	0.997719	0.997845	0.997966	0.998084	0.998197	0.998506	0.998785	0.999036	0.999256	0.999337	0.999337	0.999337	0.999337
1	0.989629	0.989629	0.989629	0.989629	0.989629	0.993264	0.99642	0.998355	0.999149	0.999143	0.999507	0.999725	0.99983	0.993463	0.994176	0.997033	0.99879	0.999502	0.99842	0.996327	0.992587	0.991285	0.999132	0.999118	0.999104	0.998166	0.995944	0.992943	0.992322	0.993536	0.994641	0.99483	0.994455	0.994076	0.993693	0.993306	0.991418	0.989334	0.987064	0.984618	0.987536	0.990165	0.992498	0.994527	0.995928	0.995928	0.995928	0.995928	0.995928
1	0.999171	0.999171	0.999171	0.999171	0.999171	0.998565	0.998309	0.998944	0.998248	0.997015	0.995605	0.997418	0.998011	0.997274	0.998532	0.998738	0.997557	0.998257	0.998465	0.998041	0.998285	0.998896	0.998769	0.998443	0.998105	0.997751	0.997394	0.997135	0.996862	0.996566	0.996217	0.995852	0.995471	0.995865	0.99671	0.997462	0.998119	0.998387	0.998177	0.997958	0.997731	0.997496	0.997496	0.997496	0.997496	0.997496	0.997496	0.997496	0.997496
1	0.99955	0.99955	0.99955	0.99955	0.99955	0.99955	0.999243	0.998814	0.998199	0.999201	0.999568	0.999569	0.998925	0.999074	0.999495	0.999082	0.998883	0.998883	0.998513	0.998274	0.998289	0.998055	0.997619	0.99702	0.996266	0.995804	0.995881	0.995958	0.996154	0.996421	0.99668	0.996862	0.996769	0.996674	0.996578	0.996379	0.995753	0.995094	0.994405	0.993689	0.993711	0.99422	0.994707	0.995173	0.995617	0.995617	0.995617	0.995617	0.995617
1	0.997679	0.997679	0.997679	0.997679	0.997679	0.997535	0.99675	0.997272	0.990875	0.98146	0.993669	0.998507	0.99894	0.999134	0.998848	0.997626	0.999065	0.999674	0.999261	0.999122	0.999238	0.998886	0.998327	0.99866	0.998956	0.998713	0.997999	0.99712	0.996933	0.996742	0.996547	0.99698	0.997385	0.99776	0.998107	0.998455	0.998773	0.999054	0.999299	0.999073	0.998425	0.997626	0.99669	0.996066	0.996066	0.996066	0.996066	0.996066	0.996066
1	0.999988	0.999988	0.999988	0.999988	0.999988	0.999988	0.999983	0.999981	0.999987	0.9999	0.999756	0.999698	0.999648	0.999619	0.999681	0.999438	0.999081	0.998913	0.998805	0.998805	0.99833	0.997368	0.996586	0.995812	0.994802	0.993565	0.992	0.989398	0.986457	0.984065	0.985028	0.98596	0.986861	0.987709	0.98844	0.989155	0.989851	0.990529	0.991981	0.993313	0.994523	0.995611	0.996395	0.996395	0.996395	0.996395	0.996395	0.996395	0.996395
1	0.999158	0.999158	0.999158	0.999158	0.999158	0.999158	0.993848	0.996238	0.998659	0.99859	0.998608	0.998755	0.998973	0.998157	0.994485	0.996179	0.997956	0.998415	0.998699	0.998884	0.999254	0.999252	0.998672	0.997923	0.997783	0.997639	0.996796	0.995635	0.994323	0.994094	0.993862	0.993627	0.993549	0.993708	0.993862	0.994011	0.993892	0.993366	0.992827	0.992276	0.991713	0.993282	0.994692	0.995941	0.997025	0.997774	0.997774	0.997774	0.997774
1	0.999393	0.999393	0.999393	0.999393	0.999393	0.999393	0.999359	0.999505	0.99972	0.999795	0.999786	0.99972	0.99939	0.999332	0.99972	0.999531	0.999123	0.998232	0.996567	0.993945	0.994432	0.994901	0.993374	0.99167	0.990632	0.989539	0.988075	0.986018	0.983816	0.982434	0.982452	0.982469	0.982487	0.982307	0.982126	0.981946	0.981765	0.982416	0.983599	0.984752	0.985875	0.986966	0.98718	0.98718	0.98718	0.98718	0.98718	0.98718	0.98718
1	0.997617	0.997617	0.997617	0.997617	0.997617	0.997653	0.997805	0.998298	0.998287	0.997946	0.996556	0.996582	0.997611	0.996971	0.996537	0.996486	0.996786	0.996716	0.994601	0.994065	0.994783	0.993399	0.991204	0.990258	0.989663	0.988798	0.987481	0.986084	0.98455	0.982895	0.981156	0.980158	0.982365	0.984458	0.986434	0.988291	0.989093	0.989864	0.990604	0.991312	0.992056	0.992856	0.993606	0.994309	0.994965	0.995214	0.995214	0.995214	0.995214
1	0.98645	0.98645	0.98645	0.98645	0.98645	0.98645	0.986473	0.986585	0.986691	0.986861	0.987273	0.991411	0.991782	0.981175	0.976476	0.984049	0.973877	0.959143	0.948164	0.942057	0.937823	0.935021	0.9409	0.959346	0.976237	0.958107	0.926437	0.912248	0.927947	0.942978	0.957096	0.959522	0.945228	0.930414	0.915391	0.913295	0.914482	0.915718	0.917008	0.918354	0.926147	0.936951	0.946362	0.954557	0.961686	0.96427	0.96427	0.96427	0.96427
1	0.99562	0.99562	0.99562	0.99562	0.99562	0.997564	0.998682	0.999167	0.999252	0.999161	0.998757	0.999016	0.998504	0.997114	0.998229	0.997669	0.99609	0.99609	0.996844	0.997924	0.997609	0.996887	0.995338	0.993542	0.992671	0.991746	0.990726	0.989612	0.988425	0.987389	0.986468	0.985519	0.984545	0.984563	0.984831	0.985099	0.985366	0.985997	0.986842	0.987651	0.988425	0.989019	0.989019	0.989019	0.989019	0.989019	0.989019	0.989019	0.989019
1	0.997161	0.997161	0.997161	0.997161	0.997161	0.997216	0.997351	0.997272	0.997536	0.998239	0.998289	0.998199	0.998143	0.998445	0.998923	0.998718	0.998533	0.998395	0.998378	0.998392	0.997009	0.995196	0.994668	0.994118	0.992876	0.991513	0.990561	0.990366	0.990167	0.989824	0.989265	0.988699	0.988127	0.988574	0.98966	0.990694	0.991674	0.99239	0.992242	0.992095	0.991948	0.991801	0.991742	0.991742	0.991742	0.991742	0.991742	0.991742	0.991742
1	0.996899	0.996899	0.996899	0.996899	0.996899	0.99764	0.998662	0.998644	0.998859	0.999115	0.999072	0.998945	0.998231	0.996234	0.99185	0.986338	0.983399	0.980111	0.975716	0.967353	0.961314	0.95712	0.953727	0.950858	0.949704	0.949728	0.949752	0.947486	0.945178	0.942829	0.942829	0.942829	0.942829	0.943032	0.94404	0.945042	0.946036	0.947023	0.94766	0.948207	0.948751	0.949292	0.94983	0.94983	0.94983	0.94983	0.94983	0.94983	0.94983
1	0.999801	0.999801	0.999801	0.999801	0.999801	0.999801	0.999543	0.999264	0.999228	0.999378	0.999478	0.999268	0.998793	0.998422	0.999072	0.998993	0.998416	0.997797	0.997674	0.998342	0.998392	0.998302	0.998052	0.997746	0.997201	0.996437	0.995535	0.994279	0.992854	0.991609	0.991704	0.991798	0.991891	0.991944	0.99194	0.991935	0.99193	0.991926	0.992351	0.992765	0.993168	0.993559	0.993864	0.993864	0.993864	0.993864	0.993864	0.993864	0.993864
1	0.998377	0.998377	0.998377	0.998377	0.998377	0.998377	0.999373	0.999824	0.999833	0.999678	0.999583	0.999599	0.999789	0.999758	0.999668	0.99956	0.99938	0.999098	0.998461	0.998155	0.998149	0.997469	0.996695	0.995079	0.99313	0.993918	0.995279	0.996104	0.995384	0.994601	0.993757	0.9937	0.993643	0.993585	0.993527	0.993841	0.99415	0.994454	0.994753	0.995216	0.995697	0.99615	0.996576	0.996818	0.996818	0.996818	0.996818	0.996818	0.996818
1	0.999725	0.999725	0.999725	0.999725	0.999725	0.999774	0.999875	0.999752	0.999559	0.99942	0.999139	0.998897	0.998838	0.998626	0.998408	0.998393	0.998349	0.998298	0.997952	0.997356	0.99559	0.994053	0.993425	0.993283	0.993873	0.994447	0.993711	0.992566	0.991328	0.991824	0.992307	0.992777	0.99328	0.993835	0.994367	0.994875	0.995302	0.995479	0.995651	0.995819	0.995982	0.995938	0.995581	0.995213	0.994833	0.994442	0.994363	0.994363	0.994363
1	0.998768	0.998768	0.998768	0.998768	0.998768	0.999003	0.999292	0.999565	0.999005	0.999315	0.999903	0.999438	0.999269	0.99945	0.99916	0.99941	0.999833	0.99962	0.99884	0.996227	0.995931	0.997525	0.997835	0.997442	0.997143	0.997032	0.996921	0.996039	0.99503	0.993891	0.993916	0.994245	0.994564	0.99495	0.995612	0.996225	0.996789	0.997305	0.997004	0.996468	0.995892	0.995275	0.994886	0.994886	0.994886	0.994886	0.994886	0.994886	0.994886
1	0.999659	0.999659	0.999659	0.999659	0.999673	0.99974	0.999765	0.999765	0.999572	0.999336	0.999051	0.999535	0.999763	0.999871	0.99976	0.999618	0.999444	0.999103	0.99864	0.998192	0.99771	0.997299	0.996532	0.995085	0.993385	0.992443	0.991418	0.990466	0.989709	0.988926	0.98812	0.98814	0.98816	0.98818	0.9882	0.989503	0.990733	0.991889	0.992971	0.993773	0.994231	0.99467	0.995091	0.995494	0.995572	0.995572	0.995572	0.995572	0.995572
1	0.995581	0.995581	0.995581	0.995581	0.995581	0.995581	0.996423	0.996553	0.995675	0.995065	0.994123	0.992458	0.991563	0.989977	0.987799	0.985558	0.983429	0.981605	0.979028	0.976526	0.975608	0.974397	0.97194	0.969517	0.967688	0.965826	0.965441	0.96543	0.965419	0.966007	0.966596	0.967184	0.968297	0.970171	0.972006	0.973798	0.97549	0.976906	0.978277	0.979604	0.980885	0.98108	0.980569	0.980054	0.979536	0.979014	0.97891	0.97891	0.97891
1	0.985362	0.985362	0.985362	0.985362	0.985362	0.987767	0.989204	0.989473	0.987962	0.988001	0.989046	0.988034	0.987891	0.989086	0.988767	0.9898	0.99258	0.992956	0.992802	0.992691	0.992381	0.991762	0.991475	0.991706	0.991999	0.992531	0.993047	0.993883	0.994883	0.995807	0.996373	0.996724	0.997057	0.997373	0.997695	0.998	0.998284	0.998545	0.998476	0.998176	0.997848	0.997494	0.997113	0.997113	0.997113	0.997113	0.997113	0.997113	0.997113
1	0.999164	0.999164	0.999164	0.999164	0.999113	0.998835	0.976103	0.986967	0.994949	0.976803	0.985417	0.99298	0.993549	0.959219	0.962583	0.966158	0.969735	0.975361	0.988593	0.997602	0.999911	0.999935	0.999603	0.998357	0.997323	0.997609	0.997873	0.996837	0.995601	0.994166	0.994134	0.995054	0.995885	0.99663	0.996058	0.995448	0.994801	0.994119	0.993956	0.994584	0.995174	0.995724	0.996238	0.996336	0.996336	0.996336	0.996336	0.996336	0.996336
1	0.990349	0.990349	0.990349	0.990349	0.990349	0.996289	0.999568	0.999465	0.999615	0.999476	0.998677	0.999082	0.999402	0.999637	0.999708	0.999605	0.999103	0.999193	0.999377	0.999804	0.999618	0.998693	0.997974	0.997639	0.998057	0.99883	0.999409	0.998679	0.997672	0.996399	0.995933	0.995445	0.994936	0.994763	0.995115	0.995456	0.995787	0.99614	0.996598	0.997025	0.99742	0.997784	0.997921	0.997921	0.997921	0.997921	0.997921	0.997921	0.997921
1	0.993213	0.993213	0.993213	0.993213	0.993213	0.994468	0.994287	0.991321	0.990145	0.989383	0.98847	0.98912	0.988855	0.987146	0.986239	0.985548	0.985223	0.984263	0.983287	0.982296	0.981032	0.979426	0.979228	0.979966	0.978984	0.976741	0.974344	0.974104	0.974419	0.974728	0.976315	0.978208	0.980082	0.981932	0.98278	0.983591	0.984366	0.985107	0.98666	0.988652	0.990492	0.992177	0.993706	0.993706	0.993706	0.993706	0.993706	0.993706	0.993706
1	0.965238	0.965238	0.965238	0.965238	0.965238	0.965238	0.976835	0.996173	0.99795	0.998822	0.999251	0.999267	0.999522	0.999454	0.999274	0.999532	0.999376	0.998831	0.998775	0.998755	0.998247	0.997718	0.997226	0.996864	0.99675	0.996636	0.996377	0.99611	0.995833	0.995542	0.995245	0.994941	0.995325	0.995692	0.996042	0.996375	0.99645	0.996525	0.996598	0.99667	0.996333	0.995306	0.994175	0.992946	0.991624	0.991624	0.991624	0.991624	0.991624
1	0.996149	0.996149	0.996149	0.996149	0.996149	0.995774	0.994763	0.991171	0.98915	0.98823	0.986171	0.984775	0.983073	0.980591	0.979744	0.978327	0.97528	0.972491	0.969887	0.968664	0.967701	0.967833	0.967514	0.965359	0.963152	0.959161	0.955007	0.951702	0.952351	0.952998	0.953644	0.955116	0.956779	0.958423	0.960047	0.962563	0.96523	0.967812	0.970307	0.972189	0.971939	0.971686	0.971432	0.971175	0.97102	0.97102	0.97102	0.97102	0.97102
1	0.997988	0.997988	0.997988	0.997988	0.998112	0.998666	0.997431	0.9964	0.997072	0.998244	0.99896	0.999162	0.998403	0.998122	0.99876	0.998025	0.997435	0.997236	0.997458	0.997727	0.997807	0.997431	0.996228	0.995372	0.996505	0.997482	0.996576	0.995517	0.994624	0.994954	0.995274	0.995584	0.996147	0.996828	0.997441	0.997986	0.998171	0.998147	0.998122	0.998098	0.998073	0.998126	0.998177	0.998229	0.998279	0.99831	0.99831	0.99831	0.99831
1	0.989539	0.989539	0.989539	0.989539	0.988087	0.979841	0.985571	0.989563	0.992494	0.994012	0.995513	0.996955	0.998589	0.999334	0.999442	0.999444	0.999291	0.99882	0.99822	0.997503	0.995291	0.992471	0.988687	0.984351	0.979609	0.974348	0.969846	0.965951	0.961905	0.958209	0.954536	0.950773	0.947634	0.9473	0.946971	0.946646	0.946326	0.946646	0.947119	0.947584	0.948042	0.948403	0.948403	0.948403	0.948403	0.948403	0.948403	0.948403	0.948403
1	0.997923	0.997923	0.997923	0.997923	0.997923	0.997612	0.997759	0.998504	0.998275	0.998207	0.998728	0.998158	0.997606	0.997166	0.997043	0.996857	0.996571	0.997673	0.998286	0.99613	0.994662	0.995245	0.995398	0.99494	0.994493	0.994146	0.993784	0.992993	0.991852	0.990624	0.989424	0.988353	0.987256	0.986136	0.987084	0.989266	0.991254	0.993045	0.99442	0.994837	0.995234	0.995611	0.995969	0.996107	0.996107	0.996107	0.996107	0.996107	0.996107
1	0.997684	0.997684	0.997684	0.997684	0.997684	0.997684	0.996612	0.996405	0.996851	0.998905	0.998987	0.997973	0.998134	0.998417	0.998756	0.997541	0.996954	0.996954	0.996368	0.99617	0.997554	0.99784	0.996661	0.996004	0.996406	0.996795	0.996652	0.996507	0.996362	0.996844	0.997296	0.997717	0.997475	0.996736	0.995911	0.995003	0.994543	0.994845	0.995139	0.995424	0.9957	0.995816	0.995929	0.99604	0.996148	0.996212	0.996212	0.996212	0.996212
1	0.997197	0.997197	0.997197	0.997197	0.997578	0.999049	0.998811	0.998633	0.999132	0.999494	0.99945	0.998715	0.999437	0.999499	0.998592	0.998661	0.998673	0.998109	0.996871	0.995165	0.995249	0.995261	0.994974	0.994468	0.993042	0.991459	0.992344	0.993177	0.993855	0.994096	0.994332	0.994563	0.994702	0.994783	0.994862	0.994939	0.995095	0.995363	0.995621	0.995869	0.996108	0.995953	0.995694	0.995427	0.995153	0.994929	0.994929	0.994929	0.994929
1	0.992439	0.992439	0.992439	0.992439	0.992439	0.992439	0.99333	0.994006	0.994409	0.994904	0.995222	0.995435	0.994386	0.994475	0.99532	0.994506	0.993746	0.993025	0.993739	0.994172	0.993576	0.993176	0.993116	0.993127	0.993245	0.993364	0.992455	0.991488	0.99066	0.990598	0.990536	0.990475	0.990915	0.991663	0.992378	0.99306	0.993119	0.992774	0.992421	0.992061	0.991743	0.99162	0.991498	0.991375	0.991252	0.991179	0.991179	0.991179	0.991179
1	0.952583	0.952583	0.952583	0.952583	0.952583	0.952583	0.952313	0.953199	0.95485	0.956778	0.957711	0.958125	0.959073	0.958977	0.958183	0.95789	0.957157	0.955749	0.955797	0.956214	0.957706	0.959015	0.959741	0.960471	0.958109	0.955687	0.954948	0.955358	0.955769	0.951508	0.943249	0.933733	0.922758	0.910079	0.933129	0.951646	0.966314	0.971217	0.974122	0.976942	0.979666	0.982186	0.984426	0.986523	0.988476	0.990283	0.990627	0.990627	0.990627
1	0.996004	0.996004	0.996004	0.996004	0.996004	0.996642	0.997224	0.997137	0.997212	0.99701	0.995308	0.995634	0.996306	0.996335	0.996637	0.996775	0.995523	0.995263	0.995746	0.994254	0.992788	0.992228	0.991787	0.991928	0.992067	0.990114	0.987955	0.986817	0.987445	0.988058	0.988655	0.987988	0.987304	0.986605	0.98589	0.987973	0.98989	0.991639	0.993222	0.994355	0.995321	0.996196	0.99698	0.997675	0.997803	0.997803	0.997803	0.997803	0.997803
1	0.998365	0.998365	0.998365	0.998365	0.998365	0.998213	0.997944	0.997683	0.997821	0.997989	0.998066	0.998573	0.99888	0.998229	0.998125	0.998281	0.998791	0.99894	0.99889	0.998575	0.998368	0.998725	0.998926	0.998637	0.998314	0.998165	0.998008	0.997956	0.997977	0.997999	0.998038	0.998146	0.998251	0.998353	0.998463	0.998576	0.998685	0.998789	0.998852	0.998763	0.99867	0.998575	0.998477	0.998417	0.998417	0.998417	0.998417	0.998417	0.998417
1	0.997283	0.997283	0.997283	0.997283	0.997283	0.997283	0.998233	0.998909	0.999141	0.999135	0.99876	0.997537	0.998765	0.999491	0.999876	0.99967	0.999552	0.999537	0.99968	0.999678	0.999446	0.999145	0.99876	0.998907	0.999352	0.999543	0.999009	0.998275	0.997943	0.998416	0.998829	0.999183	0.999028	0.99886	0.998679	0.998485	0.998624	0.998757	0.998881	0.998998	0.999043	0.999043	0.999044	0.999044	0.999044	0.999044	0.999044	0.999044	0.999044
1	0.998855	0.998855	0.998855	0.998855	0.998855	0.999108	0.999458	0.999132	0.998981	0.998988	0.999314	0.999373	0.999067	0.999332	0.999438	0.999139	0.999028	0.998932	0.998642	0.997989	0.996579	0.99578	0.995554	0.994876	0.993402	0.991746	0.99045	0.989057	0.987951	0.988341	0.988726	0.989107	0.989807	0.990689	0.991531	0.992333	0.992851	0.992988	0.993124	0.993258	0.993391	0.993868	0.99454	0.995169	0.995757	0.996304	0.996408	0.996408	0.996408
1	0.999512	0.999512	0.999512	0.999512	0.999512	0.999171	0.999122	0.999535	0.999559	0.999597	0.999656	0.999794	0.999885	0.99992	0.999966	0.999986	0.999948	0.999905	0.999863	0.999675	0.999415	0.99911	0.998749	0.99837	0.997942	0.997293	0.996511	0.995848	0.995986	0.996123	0.996257	0.996634	0.997048	0.997435	0.997797	0.998025	0.998216	0.998396	0.998567	0.998673	0.998558	0.998439	0.998316	0.998189	0.998111	0.998111	0.998111	0.998111	0.998111
1	0.999476	0.999476	0.999476	0.999476	0.999476	0.999611	0.999748	0.999694	0.999732	0.999806	0.999818	0.999893	0.999947	0.999866	0.999769	0.999663	0.999882	0.999871	0.999437	0.998686	0.997623	0.997418	0.997203	0.997676	0.998113	0.997994	0.997729	0.997449	0.996163	0.994617	0.99281	0.993113	0.993934	0.994703	0.995419	0.995855	0.996211	0.996549	0.996868	0.997141	0.997359	0.997568	0.997766	0.997955	0.998028	0.998028	0.998028	0.998028	0.998028
1	0.998488	0.998488	0.998488	0.998488	0.998488	0.998489	0.99849	0.998501	0.998805	0.9994	0.999525	0.999536	0.999508	0.999901	0.999983	0.999993	0.99972	0.999498	0.999496	0.999251	0.999073	0.999309	0.999303	0.998917	0.998277	0.997176	0.995811	0.995691	0.995916	0.996134	0.995964	0.995691	0.995412	0.995125	0.995184	0.995242	0.995301	0.995359	0.995577	0.995826	0.996065	0.996296	0.996517	0.996517	0.996517	0.996517	0.996517	0.996517	0.996517
1	0.995914	0.995914	0.995914	0.995914	0.995914	0.995914	0.995488	0.994855	0.994048	0.995606	0.995522	0.994718	0.995346	0.99512	0.994885	0.9955	0.995856	0.996052	0.994655	0.993872	0.994228	0.99438	0.994401	0.993812	0.992765	0.99166	0.990502	0.989267	0.988732	0.98933	0.989911	0.990477	0.990776	0.991009	0.99124	0.99147	0.99173	0.991993	0.992252	0.992505	0.992672	0.992511	0.99235	0.992188	0.992025	0.991927	0.991927	0.991927	0.991927
1	0.997513	0.997513	0.997513	0.997513	0.997513	0.997925	0.998527	0.998033	0.997714	0.99829	0.998378	0.998406	0.998624	0.998603	0.998423	0.997526	0.996729	0.99701	0.9962	0.99439	0.993228	0.992207	0.990612	0.988751	0.987537	0.986795	0.986021	0.983981	0.981808	0.979503	0.979653	0.980432	0.981207	0.981976	0.983476	0.985085	0.986608	0.988048	0.989458	0.990847	0.992126	0.993298	0.994365	0.994764	0.994764	0.994764	0.994764	0.994764	0.994764
1	0.999648	0.999648	0.999648	0.999648	0.99966	0.999716	0.999468	0.998969	0.998213	0.998136	0.998534	0.999207	0.998947	0.998578	0.998107	0.998611	0.998344	0.997456	0.997339	0.997272	0.997285	0.997745	0.998418	0.998561	0.998589	0.998666	0.998774	0.998877	0.99809	0.996788	0.995169	0.995256	0.996476	0.997516	0.998374	0.998696	0.998744	0.998792	0.998838	0.998832	0.998743	0.998651	0.998556	0.998458	0.998458	0.998458	0.998458	0.998458	0.998458
1	0.997283	0.997283	0.997283	0.997283	0.997283	0.997238	0.997157	0.997038	0.997473	0.998032	0.998637	0.998019	0.99655	0.99644	0.997108	0.998125	0.998125	0.998134	0.998158	0.997815	0.997333	0.998256	0.998978	0.999232	0.999446	0.999271	0.99895	0.998568	0.998312	0.998032	0.997727	0.997482	0.997249	0.997007	0.996758	0.996813	0.996944	0.997073	0.9972	0.997405	0.997898	0.99834	0.998729	0.999065	0.999243	0.999243	0.999243	0.999243	0.999243
1	0.999265	0.999265	0.999265	0.999265	0.999265	0.999043	0.998863	0.999173	0.998737	0.997862	0.998213	0.997759	0.996646	0.99557	0.995466	0.996805	0.996181	0.995201	0.995177	0.995474	0.995965	0.995264	0.99356	0.991639	0.98953	0.987785	0.988236	0.988679	0.989481	0.990488	0.991448	0.991857	0.990131	0.988249	0.986212	0.984023	0.985858	0.987579	0.989186	0.990678	0.991651	0.99094	0.990207	0.989451	0.988674	0.988197	0.988197	0.988197	0.988197
1	0.998828	0.998828	0.998828	0.998828	0.998828	0.99836	0.99741	0.998246	0.998352	0.998129	0.998313	0.998414	0.998302	0.997427	0.997058	0.997061	0.99688	0.997443	0.998352	0.996693	0.994476	0.995326	0.99614	0.997067	0.997884	0.996752	0.995392	0.99415	0.993315	0.992428	0.991623	0.991335	0.991041	0.990739	0.990674	0.991559	0.992398	0.993194	0.993946	0.994542	0.995033	0.995497	0.995934	0.996346	0.996346	0.996346	0.996346	0.996346	0.996346
1	0.99885	0.99885	0.99885	0.99885	0.99885	0.999316	0.999641	0.999841	0.999424	0.999324	0.999807	0.999861	0.999724	0.998974	0.999047	0.999436	0.999942	0.999712	0.998982	0.998155	0.997468	0.998127	0.998476	0.998476	0.998291	0.997209	0.995872	0.9949	0.994262	0.99359	0.993005	0.992583	0.992152	0.991713	0.991814	0.992695	0.99352	0.99429	0.995007	0.994505	0.993978	0.993427	0.992851	0.992373	0.992373	0.992373	0.992373	0.992373	0.992373
1	0.99619	0.99619	0.99619	0.99619	0.99619	0.99619	0.99754	0.998878	0.998775	0.998499	0.998342	0.998876	0.999556	0.999802	0.99957	0.998956	0.997753	0.996613	0.996106	0.996721	0.996579	0.996245	0.996429	0.996736	0.9954	0.993367	0.991716	0.992612	0.993469	0.993517	0.992337	0.991069	0.989713	0.989192	0.99	0.99077	0.991505	0.992204	0.992868	0.992322	0.990793	0.988984	0.98684	0.985365	0.985365	0.985365	0.985365	0.985365	0.985365
1	0.995721	0.995721	0.995721	0.995721	0.995721	0.996201	0.998171	0.997859	0.998171	0.999608	0.998997	0.9986	0.998457	0.998188	0.997581	0.996642	0.998325	0.998781	0.997921	0.997271	0.996647	0.996619	0.99659	0.996664	0.996737	0.995443	0.993515	0.991942	0.992888	0.99378	0.994618	0.99433	0.994039	0.993744	0.993422	0.992995	0.992556	0.992104	0.99164	0.991493	0.991428	0.991361	0.991294	0.991253	0.991253	0.991253	0.991253	0.991253	0.991253
1	0.999274	0.999274	0.999274	0.999274	0.999274	0.966972	0.913093	0.920618	0.967618	0.99779	0.999812	0.99982	0.999544	0.999759	0.999817	0.998341	0.998833	0.999638	0.999374	0.998652	0.996829	0.996068	0.995672	0.992253	0.987859	0.987129	0.98746	0.988541	0.990611	0.992479	0.993357	0.990783	0.987865	0.98463	0.983892	0.984937	0.985959	0.986957	0.987431	0.987564	0.987695	0.987823	0.987923	0.987923	0.987923	0.987923	0.987923	0.987923	0.987923
1	0.994615	0.994615	0.994615	0.994615	0.994615	0.993241	0.991981	0.995537	0.996574	0.996397	0.994872	0.994978	0.996186	0.995731	0.995547	0.995551	0.994477	0.993246	0.991826	0.990663	0.989521	0.989266	0.98901	0.98748	0.985822	0.982997	0.979627	0.975958	0.97749	0.978969	0.980395	0.979788	0.979166	0.97853	0.977879	0.978392	0.979176	0.979937	0.980675	0.981861	0.983667	0.985362	0.986948	0.988428	0.988712	0.988712	0.988712	0.988712	0.988712
1	0.99515	0.99515	0.99515	0.99515	0.99515	0.99515	0.995811	0.996225	0.996102	0.99592	0.996335	0.997549	0.995225	0.994216	0.995789	0.996012	0.995843	0.995319	0.994335	0.992931	0.992728	0.992849	0.993484	0.994082	0.992874	0.991025	0.989308	0.987993	0.986594	0.98573	0.985766	0.985803	0.98584	0.986754	0.988191	0.98955	0.990831	0.991575	0.991608	0.99164	0.991671	0.991702	0.991708	0.991708	0.991708	0.991708	0.991708	0.991708	0.991708
1	0.99961	0.99961	0.99961	0.99961	0.99961	0.99961	0.999638	0.999121	0.997691	0.995231	0.942802	0.936017	0.967114	0.992144	0.999563	0.999356	0.998666	0.998145	0.999421	0.999584	0.999575	0.998858	0.998011	0.997869	0.997723	0.996792	0.995718	0.994758	0.994124	0.993477	0.993307	0.99346	0.993612	0.993763	0.994285	0.995013	0.995688	0.99631	0.996689	0.996266	0.995825	0.995365	0.994889	0.994889	0.994889	0.994889	0.994889	0.994889	0.994889
1	0.996377	0.996377	0.996377	0.996377	0.996377	0.997418	0.998027	0.997879	0.998905	0.999431	0.999334	0.99899	0.998587	0.998239	0.998723	0.998906	0.998426	0.998187	0.998018	0.997856	0.997712	0.997597	0.997262	0.996747	0.996059	0.995082	0.993982	0.99385	0.993977	0.994101	0.994112	0.994095	0.994078	0.994061	0.994541	0.994996	0.995426	0.995831	0.995862	0.995651	0.995437	0.99522	0.994999	0.994999	0.994999	0.994999	0.994999	0.994999	0.994999
1	0.996005	0.996005	0.996005	0.996005	0.996005	0.995613	0.994916	0.994476	0.993728	0.992731	0.992213	0.991562	0.990702	0.990561	0.990221	0.988254	0.986873	0.985909	0.983544	0.981548	0.981453	0.98072	0.977277	0.973566	0.971645	0.969685	0.967732	0.965743	0.963682	0.963402	0.964339	0.965269	0.966194	0.966477	0.966601	0.966725	0.966847	0.967725	0.969695	0.971607	0.97346	0.975255	0.975957	0.975957	0.975957	0.975957	0.975957	0.975957	0.975957
1	0.996653	0.996653	0.996653	0.996653	0.996653	0.997396	0.997942	0.997401	0.997791	0.997918	0.997329	0.997385	0.997437	0.997485	0.997413	0.997237	0.996894	0.996271	0.995901	0.996698	0.996022	0.994119	0.993468	0.993177	0.993097	0.99316	0.993224	0.991339	0.98924	0.98693	0.988103	0.989233	0.990319	0.991391	0.992521	0.993562	0.994516	0.995386	0.995514	0.99564	0.995763	0.995884	0.995978	0.995978	0.995978	0.995978	0.995978	0.995978	0.995978
1	0.999972	0.999972	0.999972	0.999972	0.99996	0.999872	0.999863	0.999919	0.999795	0.999793	0.99988	0.999947	0.999967	0.999941	0.999609	0.999249	0.999185	0.99914	0.999132	0.999256	0.99894	0.997597	0.996565	0.996643	0.99643	0.994897	0.993098	0.992216	0.992066	0.991913	0.992006	0.992462	0.992906	0.993336	0.993822	0.994327	0.994806	0.995258	0.995685	0.996122	0.996536	0.996929	0.997298	0.997578	0.997578	0.997578	0.997578	0.997578	0.997578
1	0.994935	0.994935	0.994935	0.994935	0.994935	0.995133	0.996065	0.997112	0.997597	0.99588	0.994527	0.993538	0.99523	0.996914	0.998512	0.998465	0.99792	0.997067	0.997333	0.998258	0.996464	0.994078	0.993992	0.993904	0.994166	0.994426	0.99379	0.992467	0.991037	0.989819	0.989032	0.988225	0.987397	0.989324	0.991115	0.992762	0.99426	0.994881	0.994986	0.99509	0.995191	0.99529	0.99529	0.99529	0.99529	0.99529	0.99529	0.99529	0.99529
1	0.999296	0.999296	0.999296	0.999296	0.999232	0.998872	0.998826	0.998979	0.998998	0.998	0.997106	0.997301	0.997767	0.997963	0.997698	0.998302	0.998729	0.997977	0.996502	0.994137	0.995551	0.996777	0.996352	0.995905	0.995655	0.995397	0.995272	0.995241	0.99521	0.995449	0.995857	0.99625	0.996574	0.996681	0.996786	0.996889	0.996992	0.99732	0.997629	0.997918	0.998189	0.99828	0.998261	0.998242	0.998223	0.998208	0.998208	0.998208	0.998208
1	0.999393	0.999393	0.999393	0.999393	0.999393	0.999374	0.999608	0.999883	0.999818	0.999686	0.999477	0.999856	0.999771	0.999234	0.998962	0.99906	0.99937	0.999715	0.999802	0.998898	0.998296	0.998221	0.998145	0.998068	0.997832	0.997324	0.99676	0.996397	0.996079	0.995743	0.995217	0.994546	0.993843	0.993108	0.993538	0.994672	0.995696	0.99661	0.997294	0.997452	0.997606	0.997754	0.997898	0.997954	0.997954	0.997954	0.997954	0.997954	0.997954
1	0.999392	0.999392	0.999392	0.999392	0.999427	0.999584	0.999328	0.999114	0.99969	0.99971	0.99964	0.999581	0.999148	0.998873	0.998999	0.998879	0.99881	0.998825	0.997334	0.99572	0.995696	0.995587	0.995347	0.99463	0.993072	0.991325	0.990894	0.99045	0.990131	0.99035	0.990567	0.99078	0.991363	0.992023	0.992666	0.99329	0.99392	0.994525	0.995098	0.995639	0.995981	0.995635	0.99528	0.994917	0.994546	0.994396	0.994396	0.994396	0.994396
1	0.947517	0.947517	0.947517	0.947517	0.948081	0.950851	0.949425	0.947355	0.945922	0.946042	0.946192	0.946365	0.946371	0.945268	0.944093	0.945542	0.94788	0.950974	0.954885	0.956354	0.95624	0.958348	0.960949	0.961371	0.961258	0.962438	0.964424	0.96634	0.965793	0.965246	0.964699	0.963405	0.961896	0.960356	0.958785	0.958702	0.958618	0.958535	0.958452	0.957247	0.955279	0.953293	0.951292	0.949276	0.949276	0.949276	0.949276	0.949276	0.949276
1	0.999103	0.999103	0.999103	0.999103	0.999103	0.999153	0.998955	0.998531	0.998908	0.998413	0.997452	0.997945	0.998566	0.998996	0.998691	0.998555	0.998555	0.998419	0.998141	0.997608	0.997576	0.997676	0.997576	0.997421	0.997332	0.997291	0.997192	0.996855	0.996498	0.996269	0.99662	0.996953	0.997268	0.997475	0.997537	0.997599	0.99766	0.997712	0.997736	0.99776	0.997784	0.997807	0.997812	0.997812	0.997812	0.997812	0.997812	0.997812	0.997812
1	0.999829	0.999829	0.999829	0.999829	0.999829	0.999506	0.998591	0.999773	0.999728	0.998852	0.998616	0.998321	0.997965	0.998713	0.998766	0.997783	0.9976	0.997317	0.99687	0.996826	0.996889	0.996376	0.995666	0.994862	0.993967	0.993573	0.993554	0.993536	0.992832	0.992084	0.991292	0.991108	0.991346	0.991578	0.991806	0.992407	0.993225	0.994002	0.994737	0.99527	0.995153	0.995034	0.994914	0.994792	0.994743	0.994743	0.994743	0.994743	0.994743
1	0.999637	0.999637	0.999637	0.999637	0.999659	0.999759	0.999866	0.99994	0.999951	0.999961	0.999969	0.99998	0.999967	0.999891	0.9997	0.999418	0.999061	0.998701	0.998305	0.998186	0.998018	0.997646	0.997001	0.995076	0.992668	0.991257	0.989722	0.988132	0.986545	0.984863	0.983087	0.983787	0.984465	0.985122	0.985758	0.986442	0.987102	0.987739	0.988352	0.988959	0.989569	0.990159	0.990729	0.99128	0.991601	0.991601	0.991601	0.991601	0.991601
1	0.993115	0.993115	0.993115	0.993115	0.993115	0.993268	0.993643	0.990917	0.98888	0.993665	0.994064	0.994658	0.996606	0.996295	0.99602	0.99662	0.994692	0.993228	0.99491	0.995076	0.994298	0.996568	0.998652	0.998532	0.998407	0.998189	0.997933	0.997663	0.996876	0.995979	0.994972	0.994823	0.994899	0.994971	0.995084	0.99537	0.995656	0.995943	0.996231	0.996517	0.995703	0.994456	0.993026	0.991405	0.989964	0.989964	0.989964	0.989964	0.989964
1	0.998315	0.998315	0.998315	0.998315	0.998315	0.998386	0.998182	0.996471	0.997942	0.999068	0.998197	0.997806	0.997595	0.997476	0.99754	0.99777	0.998419	0.99829	0.997615	0.996459	0.995475	0.996066	0.996353	0.995532	0.994626	0.993906	0.993148	0.992734	0.992876	0.993019	0.993164	0.992796	0.992424	0.992048	0.991668	0.99323	0.994644	0.995904	0.997006	0.997169	0.996765	0.996341	0.995897	0.995435	0.995435	0.995435	0.995435	0.995435	0.995435
1	0.999834	0.999834	0.999834	0.999834	0.999834	0.999834	0.999835	0.999844	0.992247	0.984435	0.998061	0.999675	0.998784	0.999498	0.999013	0.997003	0.998321	0.99874	0.998186	0.998296	0.998389	0.998428	0.997913	0.996201	0.994566	0.995162	0.995721	0.995545	0.994855	0.994115	0.993826	0.99426	0.994674	0.995067	0.995165	0.995191	0.995218	0.995243	0.995627	0.996217	0.996766	0.997274	0.997741	0.997741	0.997741	0.997741	0.997741	0.997741	0.997741
1	0.99882	0.99882	0.99882	0.99882	0.99882	0.998781	0.99858	0.998807	0.999246	0.99963	0.99963	0.999393	0.99966	0.999749	0.999753	0.999106	0.998674	0.999015	0.998486	0.997536	0.997332	0.997119	0.996559	0.995948	0.993332	0.990061	0.989304	0.990479	0.991592	0.991975	0.991902	0.991827	0.991752	0.991628	0.991503	0.991379	0.991255	0.991524	0.992032	0.992513	0.992967	0.993397	0.993397	0.993397	0.993397	0.993397	0.993397	0.993397	0.993397
1	0.999721	0.999721	0.999721	0.999721	0.999721	0.999312	0.998213	0.998968	0.99869	0.997518	0.998128	0.998173	0.997865	0.997749	0.998236	0.998965	0.999419	0.999406	0.99863	0.998015	0.99741	0.996867	0.996272	0.995852	0.995414	0.993872	0.991778	0.989371	0.990636	0.991824	0.992933	0.993053	0.992937	0.99282	0.992702	0.993126	0.993666	0.994186	0.994684	0.995154	0.995575	0.995975	0.996353	0.996711	0.996916	0.996916	0.996916	0.996916	0.996916
1	0.984589	0.984589	0.984589	0.984589	0.984589	0.992652	0.997596	0.99674	0.998083	0.998517	0.998486	0.998844	0.998948	0.998844	0.999109	0.998663	0.996203	0.996195	0.997345	0.995491	0.993734	0.994013	0.99333	0.990999	0.990493	0.992916	0.995074	0.996918	0.996916	0.996484	0.996027	0.991822	0.983228	0.973055	0.97624	0.982472	0.988068	0.992853	0.996616	0.999102	0.997082	0.99234	0.986234	0.979267	0.979267	0.979267	0.979267	0.979267	0.979267
1	0.999929	0.999929	0.999929	0.999929	0.999929	0.999671	0.996599	0.980139	0.993986	0.99963	0.998655	0.999015	0.999061	0.997981	0.998729	0.999391	0.999604	0.999366	0.998939	0.998676	0.998343	0.997904	0.997358	0.996667	0.994449	0.98884	0.981794	0.984088	0.988445	0.992233	0.993669	0.99383	0.993988	0.994143	0.993621	0.992907	0.992168	0.991405	0.991342	0.992323	0.993256	0.994138	0.994967	0.994967	0.994967	0.994967	0.994967	0.994967	0.994967
1	0.998807	0.998807	0.998807	0.998807	0.998807	0.998784	0.998723	0.998776	0.998668	0.998281	0.999116	0.999392	0.999144	0.998981	0.998827	0.998638	0.997843	0.996992	0.997241	0.997868	0.998618	0.997972	0.995909	0.995155	0.994822	0.994654	0.994745	0.994834	0.994147	0.992846	0.99143	0.990341	0.990955	0.991557	0.992147	0.992602	0.992564	0.992526	0.992488	0.992451	0.993242	0.994483	0.995595	0.996579	0.997436	0.997436	0.997436	0.997436	0.997436
1	0.998134	0.998134	0.998134	0.998134	0.998134	0.998248	0.998106	0.997531	0.997279	0.997311	0.997531	0.998112	0.998077	0.997643	0.998318	0.997985	0.996815	0.996157	0.995094	0.99335	0.991882	0.990652	0.989934	0.989573	0.98877	0.987268	0.98569	0.984706	0.983849	0.982955	0.982319	0.98175	0.981177	0.980601	0.981006	0.981652	0.982291	0.982925	0.983474	0.983711	0.983942	0.984167	0.984387	0.984473	0.984473	0.984473	0.984473	0.984473	0.984473
1	0.995989	0.995989	0.995989	0.995989	0.995989	0.995989	0.996962	0.997564	0.997753	0.997894	0.997457	0.997062	0.998466	0.998847	0.998869	0.9993	0.998766	0.998142	0.998949	0.99912	0.998515	0.997938	0.997413	0.997117	0.996878	0.996189	0.994651	0.992848	0.992712	0.993024	0.99333	0.993447	0.993291	0.993134	0.992976	0.993057	0.993488	0.993904	0.994305	0.994691	0.994387	0.994076	0.99376	0.993439	0.993243	0.993243	0.993243	0.993243	0.993243
1	0.996968	0.996968	0.996968	0.996968	0.996968	0.996624	0.996354	0.997372	0.996948	0.995398	0.996706	0.997388	0.997734	0.99791	0.997598	0.996422	0.995868	0.995245	0.994498	0.993595	0.992539	0.991354	0.990088	0.989563	0.989563	0.989248	0.987597	0.985815	0.984541	0.984187	0.98383	0.983469	0.983559	0.98365	0.98374	0.983831	0.984788	0.986254	0.987636	0.988937	0.990157	0.989952	0.989747	0.989544	0.989341	0.98918	0.98918	0.98918	0.98918
1	0.999848	0.999848	0.999848	0.999848	0.999848	0.999845	0.999833	0.999733	0.999506	0.999049	0.999632	0.99984	0.999821	0.999426	0.999113	0.999065	0.999422	0.999196	0.998397	0.998704	0.998847	0.998415	0.998388	0.998967	0.999268	0.998838	0.998315	0.998544	0.998925	0.999251	0.999342	0.999302	0.99926	0.999217	0.999445	0.999684	0.999856	0.999962	0.999866	0.999611	0.999224	0.998706	0.998198	0.998198	0.998198	0.998198	0.998198	0.998198	0.998198
1	0.99974	0.99974	0.99974	0.99974	0.99974	0.99974	0.999746	0.999771	0.999816	0.999695	0.999654	0.999817	0.999756	0.999649	0.999569	0.999488	0.999374	0.999131	0.998632	0.997847	0.997734	0.997814	0.996823	0.995664	0.994557	0.993378	0.992448	0.992034	0.991612	0.991463	0.991729	0.991993	0.992255	0.992563	0.992875	0.993177	0.993469	0.99359	0.993466	0.993341	0.993216	0.993091	0.993041	0.993041	0.993041	0.993041	0.993041	0.993041	0.993041
1	0.996257	0.996257	0.996257	0.996257	0.996175	0.995757	0.995634	0.995964	0.997588	0.996119	0.995659	0.998034	0.998227	0.99785	0.996726	0.996249	0.996311	0.995761	0.995472	0.995373	0.995089	0.994679	0.991062	0.985424	0.984741	0.985489	0.985817	0.98447	0.983081	0.981795	0.980696	0.979578	0.978443	0.978295	0.97962	0.980906	0.982152	0.982924	0.981932	0.980917	0.979879	0.97882	0.978391	0.978391	0.978391	0.978391	0.978391	0.978391	0.978391
1	0.998019	0.998019	0.998019	0.998019	0.998019	0.998589	0.999048	0.998965	0.998854	0.998774	0.998862	0.999283	0.999712	0.999838	0.999839	0.999763	0.99981	0.999834	0.999825	0.999777	0.999691	0.999763	0.999855	0.9998	0.99969	0.99952	0.999283	0.998998	0.99922	0.999414	0.99958	0.999462	0.99909	0.998623	0.998062	0.99772	0.997562	0.9974	0.997234	0.997063	0.997616	0.99811	0.998546	0.998924	0.999123	0.999123	0.999123	0.999123	0.999123
1	0.996666	0.996666	0.996666	0.996666	0.996666	0.99605	0.995659	0.995659	0.996528	0.997278	0.997144	0.996744	0.996046	0.994946	0.994293	0.994445	0.993838	0.993229	0.992689	0.99161	0.990082	0.988416	0.986609	0.985182	0.984479	0.98356	0.981768	0.979903	0.978367	0.977385	0.976371	0.975324	0.976119	0.97736	0.978579	0.979774	0.98049	0.98089	0.981282	0.981666	0.982042	0.983342	0.984815	0.986219	0.987555	0.988823	0.988823	0.988823	0.988823
1	0.998697	0.998697	0.998697	0.998697	0.998697	0.998579	0.997919	0.998658	0.999384	0.99965	0.999307	0.99911	0.999504	0.999331	0.999427	0.999907	0.999589	0.999065	0.999812	0.999937	0.999906	0.999766	0.999516	0.999365	0.999244	0.999136	0.999061	0.998982	0.998594	0.998056	0.997441	0.997429	0.998286	0.99897	0.999481	0.999754	0.999694	0.999627	0.999553	0.999471	0.999398	0.999325	0.999249	0.999169	0.999102	0.999102	0.999102	0.999102	0.999102
1	0.998592	0.998592	0.998592	0.998592	0.998592	0.99857	0.998492	0.998332	0.998092	0.997724	0.99691	0.997374	0.997746	0.996648	0.996411	0.996447	0.994693	0.993842	0.993752	0.993261	0.992635	0.99188	0.99111	0.989572	0.987899	0.98595	0.98382	0.981541	0.980999	0.980455	0.979912	0.980825	0.982067	0.983271	0.984436	0.985189	0.985677	0.986156	0.986626	0.987086	0.987532	0.987966	0.988389	0.988801	0.989123	0.989123	0.989123	0.989123	0.989123
1	0.998695	0.998695	0.998695	0.998695	0.998695	0.99852	0.998635	0.999182	0.999059	0.998823	0.998668	0.998418	0.998506	0.999066	0.998093	0.997339	0.997305	0.995953	0.99429	0.994036	0.993755	0.99345	0.992698	0.991599	0.990656	0.989824	0.988965	0.987789	0.986565	0.985296	0.98553	0.98614	0.986742	0.987335	0.98686	0.986381	0.985897	0.985407	0.986079	0.987011	0.98791	0.988776	0.989609	0.989609	0.989609	0.989609	0.989609	0.989609	0.989609
1	0.999456	0.999456	0.999456	0.999456	0.999456	0.999674	0.999979	0.999966	0.99993	0.999801	0.999155	0.999204	0.999434	0.999562	0.999845	0.999935	0.999861	0.999909	0.999888	0.999045	0.998813	0.999839	0.999829	0.999209	0.998792	0.999172	0.999478	0.998876	0.998035	0.996945	0.997423	0.997855	0.998244	0.998526	0.998537	0.998547	0.998558	0.998568	0.998064	0.997332	0.996494	0.995554	0.994942	0.994942	0.994942	0.994942	0.994942	0.994942	0.994942
1	0.996747	0.996747	0.996747	0.996747	0.996747	0.997226	0.998261	0.998234	0.998173	0.99806	0.997802	0.99785	0.998337	0.998193	0.998078	0.998011	0.998319	0.998415	0.997686	0.997496	0.99772	0.997733	0.997694	0.997452	0.997143	0.996867	0.996615	0.996355	0.996017	0.995647	0.99526	0.99507	0.995193	0.995314	0.995433	0.995521	0.995565	0.995608	0.99565	0.995692	0.995928	0.996158	0.996382	0.996598	0.996767	0.996767	0.996767	0.996767	0.996767
1	0.997592	0.997592	0.997592	0.997592	0.997592	0.997341	0.9969	0.997765	0.998035	0.99799	0.998053	0.998276	0.998501	0.998381	0.998135	0.997939	0.998328	0.998227	0.99778	0.997823	0.997907	0.998155	0.998348	0.998375	0.998402	0.998346	0.998289	0.998083	0.997619	0.997106	0.99666	0.99666	0.99666	0.99666	0.996646	0.996608	0.996572	0.996535	0.996498	0.996623	0.996784	0.996941	0.997095	0.997185	0.997185	0.997185	0.997185	0.997185	0.997185
1	0.999248	0.999248	0.999248	0.999248	0.999248	0.999299	0.99942	0.999059	0.998912	0.999155	0.998676	0.998586	0.998793	0.998939	0.998302	0.997187	0.997675	0.997857	0.997857	0.997628	0.997602	0.998351	0.998812	0.99861	0.998392	0.997551	0.996541	0.995884	0.995956	0.996027	0.996069	0.996069	0.996069	0.996069	0.995929	0.99569	0.995445	0.995194	0.995098	0.995627	0.996123	0.996587	0.997018	0.997182	0.997182	0.997182	0.997182	0.997182	0.997182
1	0.997769	0.997769	0.997769	0.997769	0.997769	0.997826	0.997965	0.998518	0.99876	0.998481	0.999454	0.999795	0.999517	0.999729	0.999758	0.999314	0.998845	0.998732	0.999158	0.998876	0.998332	0.998391	0.998449	0.998414	0.998379	0.998178	0.997918	0.997638	0.998107	0.998526	0.998892	0.998555	0.997962	0.997278	0.996504	0.995988	0.995531	0.995053	0.994557	0.994139	0.994098	0.994056	0.994015	0.993973	0.993957	0.993957	0.993957	0.993957	0.993957
1	0.999133	0.999133	0.999133	0.999133	0.999326	0.999927	0.999969	0.99985	0.999913	0.999942	0.999942	0.999954	0.999958	0.999909	0.999907	0.999939	0.999825	0.999692	0.999695	0.999698	0.999702	0.999738	0.99979	0.999777	0.999655	0.999504	0.999626	0.999784	0.999901	0.99985	0.99979	0.999721	0.999664	0.99969	0.999714	0.999738	0.99976	0.999723	0.999667	0.999605	0.999539	0.999466	0.999451	0.999451	0.999451	0.999451	0.999451	0.999451	0.999451
1	0.999397	0.999397	0.999397	0.999397	0.999474	0.99978	0.999665	0.99939	0.998999	0.998955	0.999111	0.999571	0.999432	0.999035	0.998189	0.998104	0.998142	0.997757	0.997296	0.996757	0.996841	0.997076	0.996557	0.995996	0.995319	0.994565	0.993962	0.994191	0.994416	0.994501	0.994381	0.994261	0.99414	0.994314	0.994677	0.995032	0.995378	0.996059	0.997134	0.998039	0.998775	0.999339	0.999431	0.999431	0.999431	0.999431	0.999431	0.999431	0.999431
1	0.992574	0.992574	0.992574	0.992574	0.992302	0.990879	0.99055	0.99049	0.990349	0.991886	0.993294	0.993126	0.991883	0.990577	0.990592	0.990158	0.989918	0.990905	0.992782	0.994992	0.993917	0.992727	0.99131	0.989727	0.990921	0.992027	0.991774	0.990581	0.989294	0.988895	0.989131	0.989362	0.989589	0.989551	0.989513	0.989475	0.989437	0.989411	0.989394	0.989376	0.989359	0.989256	0.988808	0.988355	0.987898	0.987438	0.987252	0.987252	0.987252
1	0.998237	0.998237	0.998237	0.998237	0.998237	0.998019	0.996997	0.993678	0.993184	0.993562	0.99414	0.994394	0.994438	0.995528	0.995693	0.995278	0.991681	0.990438	0.993387	0.996869	0.997535	0.99489	0.992499	0.991551	0.993048	0.994362	0.995357	0.99604	0.996668	0.996013	0.992864	0.988815	0.983874	0.983473	0.989897	0.994789	0.997268	0.99552	0.993345	0.990744	0.987719	0.982768	0.97396	0.96285	0.949166	0.932598	0.925083	0.925083	0.925083
1	0.999031	0.999031	0.999031	0.999031	0.999014	0.998926	0.999352	0.999775	0.999993	0.999877	0.999658	0.999562	0.999962	0.999776	0.999242	0.999015	0.998763	0.998534	0.998473	0.998275	0.997969	0.998334	0.998799	0.998816	0.998728	0.998344	0.997668	0.996871	0.997233	0.997835	0.998361	0.998361	0.997548	0.996574	0.99544	0.995435	0.996203	0.996902	0.997532	0.998017	0.99817	0.998317	0.998457	0.99859	0.998642	0.998642	0.998642	0.998642	0.998642
1	0.99689	0.99689	0.99689	0.99689	0.99689	0.996257	0.994504	0.990531	0.985135	0.992519	0.994175	0.995774	0.990202	0.981568	0.998793	0.997727	0.997157	0.999097	0.999708	0.999958	0.999705	0.999238	0.998271	0.996967	0.995887	0.995034	0.994102	0.9954	0.996569	0.997597	0.995126	0.990749	0.985478	0.986712	0.98945	0.99192	0.994101	0.995974	0.996426	0.996574	0.996722	0.996872	0.997023	0.997174	0.997205	0.997205	0.997205	0.997205	0.997205
1	0.994928	0.994928	0.994928	0.994928	0.994928	0.995249	0.995759	0.996361	0.995256	0.995043	0.995483	0.995256	0.996131	0.9972	0.996835	0.996537	0.996123	0.995154	0.994764	0.994804	0.995989	0.997017	0.996347	0.995606	0.995766	0.995921	0.995329	0.994136	0.99281	0.992429	0.992735	0.993037	0.993337	0.99332	0.993304	0.993288	0.993271	0.993886	0.994473	0.995031	0.995562	0.99555	0.995178	0.994794	0.994396	0.993986	0.993986	0.993986	0.993986
1	0.998365	0.998365	0.998365	0.998365	0.998365	0.998365	0.99813	0.998234	0.998548	0.998471	0.998765	0.99912	0.999	0.998767	0.998299	0.997117	0.996968	0.996889	0.995816	0.995031	0.994821	0.994317	0.993594	0.992726	0.99172	0.990422	0.988684	0.986824	0.986773	0.987938	0.989049	0.989988	0.990429	0.990861	0.991285	0.991686	0.992027	0.99236	0.992687	0.993008	0.992789	0.992199	0.991589	0.99096	0.990313	0.990181	0.990181	0.990181	0.990181
1	0.998825	0.998825	0.998825	0.998825	0.998825	0.998825	0.991527	0.99618	0.998804	0.998474	0.999061	0.999507	0.999302	0.999139	0.99909	0.999425	0.999566	0.999633	0.999577	0.999502	0.999398	0.999309	0.99922	0.998982	0.998598	0.99817	0.997717	0.997214	0.996923	0.996689	0.996453	0.996104	0.99567	0.995226	0.994772	0.994627	0.994947	0.995257	0.995558	0.99585	0.996345	0.996819	0.997268	0.997691	0.998087	0.998162	0.998162	0.998162	0.998162
1	0.999677	0.999677	0.999677	0.999677	0.999677	0.999493	0.999184	0.999196	0.999553	0.999915	0.999653	0.999441	0.999342	0.999662	0.999673	0.999203	0.999537	0.99954	0.999032	0.998722	0.99862	0.997994	0.9971	0.996902	0.9969	0.996773	0.996444	0.996096	0.995667	0.9952	0.994711	0.994374	0.994721	0.995059	0.995389	0.995817	0.996613	0.997318	0.997934	0.998465	0.998802	0.99903	0.999234	0.999414	0.99957	0.99957	0.99957	0.99957	0.99957
1	0.998412	0.998412	0.998412	0.998412	0.998412	0.998655	0.99902	0.998841	0.998821	0.998893	0.998893	0.99916	0.999525	0.999828	0.999813	0.99921	0.999068	0.998942	0.997989	0.997218	0.996695	0.996126	0.995507	0.995503	0.995914	0.995584	0.99399	0.992151	0.991612	0.992042	0.99246	0.992835	0.993079	0.993319	0.993553	0.993782	0.993649	0.993516	0.993381	0.993245	0.993047	0.992753	0.992455	0.992153	0.991847	0.991724	0.991724	0.991724	0.991724
1	0.997989	0.997989	0.997989	0.997989	0.997989	0.997631	0.997379	0.997985	0.998439	0.998647	0.998104	0.998218	0.99847	0.998676	0.997095	0.995653	0.996046	0.996521	0.996988	0.994975	0.993016	0.992808	0.992344	0.99079	0.989096	0.990649	0.992097	0.992518	0.991484	0.990387	0.989229	0.991012	0.992645	0.994125	0.995447	0.995277	0.995103	0.994926	0.994745	0.995056	0.996037	0.996913	0.997684	0.998347	0.998466	0.998466	0.998466	0.998466	0.998466
1	0.999801	0.999801	0.999801	0.999801	0.999801	0.999586	0.999064	0.997868	0.997884	0.998747	0.998734	0.998863	0.99907	0.998732	0.998609	0.998654	0.998099	0.997454	0.996715	0.996188	0.995701	0.996013	0.996316	0.995485	0.994576	0.993646	0.992682	0.991648	0.991561	0.991474	0.991386	0.991619	0.992055	0.992479	0.992891	0.993649	0.994588	0.995458	0.996257	0.996857	0.996919	0.99698	0.997041	0.9971	0.997124	0.997124	0.997124	0.997124	0.997124
1	0.999937	0.999937	0.999937	0.999937	0.999937	0.999972	0.999989	0.999964	0.999945	0.999939	0.999971	0.9999	0.999823	0.999977	0.999962	0.999909	0.999871	0.999712	0.999371	0.999513	0.999505	0.999257	0.998859	0.997874	0.996776	0.996269	0.995732	0.995286	0.995004	0.994713	0.994411	0.994086	0.993753	0.993412	0.993607	0.994562	0.995441	0.996242	0.996966	0.997132	0.997168	0.997204	0.99724	0.997268	0.997268	0.997268	0.997268	0.997268	0.997268
1	0.998561	0.998561	0.998561	0.998561	0.998561	0.996995	0.995989	0.996471	0.997263	0.997532	0.996973	0.997159	0.997258	0.996947	0.996927	0.996784	0.996328	0.996237	0.996099	0.995355	0.994747	0.994407	0.993707	0.992382	0.991046	0.990121	0.98915	0.989298	0.989722	0.990135	0.989855	0.989096	0.988313	0.987506	0.988393	0.98965	0.990844	0.991972	0.992763	0.993121	0.993469	0.993808	0.994136	0.994201	0.994201	0.994201	0.994201	0.994201	0.994201
1	0.994262	0.994262	0.994262	0.994262	0.994262	0.994287	0.994411	0.994787	0.995314	0.994189	0.994407	0.995497	0.996562	0.997023	0.997144	0.997069	0.99766	0.998912	0.999	0.99886	0.998611	0.998441	0.998671	0.998969	0.9995	0.999843	0.999652	0.999176	0.998509	0.998213	0.99789	0.997539	0.997392	0.997394	0.997395	0.997397	0.997414	0.997454	0.997493	0.997532	0.997571	0.997565	0.997558	0.997552	0.997545	0.997542	0.997542	0.997542	0.997542
1	0.998929	0.998929	0.998929	0.998929	0.998929	0.999131	0.999145	0.998876	0.997522	0.996447	0.998824	0.996623	0.990921	0.995606	0.998068	0.997097	0.99406	0.991145	0.992129	0.992407	0.992244	0.993903	0.995784	0.996346	0.991584	0.987048	0.984773	0.982402	0.982028	0.983016	0.983993	0.984958	0.982493	0.979939	0.977309	0.974614	0.977789	0.98077	0.983554	0.986137	0.988438	0.990274	0.991975	0.993535	0.994945	0.995466	0.995466	0.995466	0.995466
1	0.999391	0.999391	0.999391	0.999391	0.999391	0.999359	0.999274	0.999571	0.999708	0.999582	0.999261	0.998985	0.998888	0.998768	0.998595	0.998229	0.99742	0.9961	0.996097	0.995961	0.995274	0.994276	0.992729	0.991588	0.991264	0.990926	0.990549	0.990165	0.989775	0.989736	0.989696	0.989656	0.9904	0.992184	0.993781	0.99519	0.996022	0.996206	0.996386	0.996561	0.996732	0.996385	0.995885	0.995359	0.994808	0.994233	0.994233	0.994233	0.994233
1	0.997555	0.997555	0.997555	0.997555	0.997555	0.997307	0.995911	0.996173	0.996833	0.997375	0.996594	0.995564	0.995486	0.995806	0.995896	0.993865	0.993079	0.9933	0.995242	0.995906	0.994971	0.994275	0.993763	0.992793	0.991425	0.990261	0.990367	0.990472	0.989537	0.987797	0.98591	0.984472	0.985349	0.986194	0.98701	0.987795	0.988428	0.989044	0.989642	0.990223	0.991055	0.992231	0.993326	0.994342	0.995276	0.995453	0.995453	0.995453	0.995453
1	0.999736	0.999736	0.999736	0.999736	0.999736	0.999543	0.998841	0.993547	0.989732	0.988278	0.983283	0.991949	0.997904	0.998773	0.997294	0.987977	0.993915	0.998239	0.973615	0.985157	0.994285	0.997778	0.997186	0.997265	0.997774	0.997983	0.997066	0.995972	0.995309	0.995507	0.995698	0.995882	0.996029	0.996172	0.996311	0.996447	0.995792	0.995088	0.994336	0.993538	0.993929	0.995037	0.996027	0.996902	0.997664	0.997664	0.997664	0.997664	0.997664
1	0.999807	0.999807	0.999807	0.999807	0.999807	0.999771	0.999813	0.999943	0.999959	0.999771	0.999292	0.999511	0.999527	0.999461	0.999559	0.999706	0.999836	0.999929	0.999961	0.999972	0.999951	0.999774	0.99896	0.998262	0.998392	0.998518	0.998074	0.997575	0.997129	0.997093	0.997057	0.997021	0.997234	0.997501	0.997756	0.998	0.997852	0.997419	0.996953	0.996455	0.995929	0.995383	0.994805	0.994197	0.993557	0.993293	0.993293	0.993293	0.993293
1	0.998963	0.998963	0.998963	0.998963	0.998963	0.998963	0.999096	0.999181	0.998973	0.999291	0.999543	0.999341	0.999628	0.999895	0.999737	0.999363	0.998683	0.9984	0.998056	0.997493	0.997498	0.998337	0.998231	0.997468	0.996548	0.995439	0.994163	0.993347	0.992643	0.991909	0.991852	0.99281	0.993716	0.994569	0.994959	0.995231	0.995494	0.995747	0.995978	0.996151	0.996317	0.996477	0.996631	0.996691	0.996691	0.996691	0.996691	0.996691	0.996691
1	0.997893	0.997893	0.997893	0.997893	0.997893	0.998205	0.998885	0.999381	0.99951	0.999234	0.998925	0.998647	0.99866	0.998566	0.998467	0.998467	0.998165	0.997609	0.998044	0.998439	0.997948	0.99699	0.995045	0.993141	0.993328	0.993515	0.992908	0.99208	0.99123	0.989821	0.988148	0.986331	0.985262	0.987615	0.989786	0.991767	0.993552	0.993356	0.993159	0.992961	0.992763	0.992535	0.992264	0.991992	0.991718	0.991444	0.991334	0.991334	0.991334
1	0.990752	0.990752	0.990752	0.990752	0.990752	0.993667	0.996023	0.996105	0.995073	0.994031	0.994588	0.994031	0.992912	0.992803	0.994313	0.996511	0.995214	0.994434	0.994648	0.993798	0.992591	0.993459	0.994269	0.994283	0.994297	0.993083	0.991417	0.989595	0.989923	0.990249	0.990573	0.990788	0.990929	0.991068	0.991206	0.991832	0.992741	0.993595	0.994395	0.995031	0.995205	0.995373	0.995537	0.995697	0.99579	0.99579	0.99579	0.99579	0.99579
1	0.975143	0.975143	0.975143	0.975143	0.975143	0.975143	0.997963	0.997647	0.997756	0.998357	0.999357	0.999053	0.998088	0.995725	0.994947	0.999169	0.998175	0.998076	0.99868	0.998145	0.997161	0.996348	0.995473	0.996019	0.996864	0.996376	0.99549	0.994522	0.994342	0.99416	0.993977	0.994129	0.994361	0.994588	0.994808	0.995216	0.995653	0.996068	0.996461	0.996659	0.996126	0.995557	0.994954	0.994316	0.993645	0.993645	0.993645	0.993645	0.993645
1	0.986559	0.986559	0.986559	0.986559	0.987011	0.989338	0.998424	0.999359	0.997983	0.998257	0.997368	0.995261	0.996016	0.997077	0.997833	0.99543	0.991061	0.996201	0.997409	0.996895	0.996891	0.997022	0.996374	0.995672	0.995231	0.994984	0.994536	0.993774	0.992984	0.992352	0.991981	0.991603	0.991218	0.991539	0.992295	0.993003	0.993665	0.993373	0.991574	0.989603	0.987471	0.98519	0.983754	0.983754	0.983754	0.983754	0.983754	0.983754	0.983754
1	0.99745	0.99745	0.99745	0.99745	0.99745	0.99745	0.996621	0.99656	0.997655	0.996747	0.997752	0.998744	0.998891	0.998876	0.998859	0.998992	0.998623	0.998351	0.999126	0.999158	0.998745	0.998031	0.997177	0.997103	0.997027	0.99731	0.997577	0.997426	0.996575	0.995593	0.994726	0.994803	0.994878	0.994953	0.995078	0.995275	0.995469	0.995659	0.995845	0.995013	0.994109	0.993135	0.992091	0.991654	0.991654	0.991654	0.991654	0.991654	0.991654
1	0.997612	0.997612	0.997612	0.997612	0.997612	0.997951	0.998683	0.998034	0.997712	0.998556	0.998962	0.998908	0.99809	0.998265	0.998357	0.998332	0.997857	0.998055	0.999082	0.999246	0.999246	0.998799	0.998258	0.997711	0.99708	0.997174	0.99775	0.998269	0.998217	0.998164	0.998111	0.997933	0.997658	0.997367	0.997059	0.997164	0.997529	0.997868	0.998179	0.998465	0.998705	0.998924	0.999121	0.999298	0.999363	0.999363	0.999363	0.999363	0.999363
1	0.995753	0.995753	0.995753	0.995753	0.995753	0.997284	0.997559	0.996117	0.998326	0.99903	0.999148	0.998396	0.998525	0.999182	0.99841	0.997712	0.997423	0.997191	0.997053	0.997248	0.997111	0.995449	0.99476	0.995871	0.996558	0.996001	0.995397	0.995116	0.995378	0.995634	0.995524	0.993803	0.991797	0.989502	0.988159	0.991376	0.994098	0.996315	0.99802	0.997836	0.997181	0.996441	0.995617	0.994711	0.994711	0.994711	0.994711	0.994711	0.994711
1	0.999291	0.999291	0.999291	0.999291	0.999291	0.999397	0.999796	0.999566	0.987182	0.984241	0.997056	0.999661	0.999854	0.999864	0.999882	0.999832	0.999615	0.999403	0.999216	0.999186	0.999352	0.999716	0.999543	0.998801	0.998614	0.999426	0.999882	0.999169	0.997834	0.995903	0.996196	0.996477	0.996748	0.996995	0.997213	0.99742	0.997619	0.997689	0.997251	0.996774	0.996259	0.995705	0.995589	0.995589	0.995589	0.995589	0.995589	0.995589	0.995589
1	0.996346	0.996346	0.996346	0.996346	0.996346	0.997425	0.996657	0.995124	0.996476	0.997369	0.997694	0.997763	0.997718	0.997597	0.99721	0.995565	0.993462	0.995488	0.996765	0.996778	0.995621	0.99328	0.99117	0.989337	0.987754	0.986361	0.984921	0.985056	0.98519	0.985326	0.984971	0.984491	0.984009	0.983525	0.984857	0.98612	0.987317	0.98845	0.989949	0.991591	0.993072	0.994396	0.995568	0.995995	0.995995	0.995995	0.995995	0.995995	0.995995
1	0.99994	0.99994	0.99994	0.99994	0.99994	0.999938	0.999931	0.999941	0.999966	0.999993	0.99956	0.999585	0.999949	0.999839	0.999798	0.99983	0.999737	0.999591	0.999348	0.999656	0.999861	0.999655	0.999425	0.999445	0.999464	0.999023	0.998451	0.997784	0.997065	0.996249	0.995701	0.996516	0.997245	0.99789	0.998287	0.997988	0.997668	0.997329	0.996971	0.997119	0.997382	0.997631	0.997866	0.998044	0.998044	0.998044	0.998044	0.998044	0.998044
1	0.998985	0.998985	0.998985	0.998985	0.998985	0.998027	0.997194	0.996891	0.996021	0.996908	0.999317	0.997856	0.997966	0.998961	0.999168	0.999615	0.999877	0.99954	0.999256	0.999093	0.998894	0.998664	0.998942	0.999185	0.99843	0.997473	0.997012	0.996968	0.996923	0.996055	0.994861	0.993545	0.992957	0.993585	0.994192	0.99478	0.995106	0.994449	0.99376	0.993041	0.992291	0.993172	0.994358	0.995427	0.99638	0.996896	0.996896	0.996896	0.996896
1	0.999843	0.999843	0.999843	0.999843	0.999843	0.999843	0.999552	0.999483	0.999893	0.999632	0.999371	0.999656	0.999553	0.999366	0.99922	0.999273	0.999215	0.998876	0.999273	0.999851	0.999857	0.999863	0.999686	0.999435	0.99919	0.998903	0.998783	0.998794	0.998804	0.99862	0.998278	0.997902	0.997492	0.997748	0.99799	0.998217	0.998431	0.998761	0.999079	0.99935	0.999573	0.99975	0.99975	0.99975	0.99975	0.99975	0.99975	0.99975	0.99975
1	0.999281	0.999281	0.999281	0.999281	0.999281	0.999287	0.999316	0.999521	0.999607	0.998703	0.998468	0.998755	0.998578	0.998841	0.999205	0.999079	0.999069	0.999139	0.998567	0.998143	0.998106	0.998146	0.998299	0.998398	0.998417	0.998437	0.997201	0.995627	0.993728	0.994566	0.995348	0.996071	0.996628	0.99699	0.99733	0.997649	0.997915	0.99804	0.998159	0.998273	0.998383	0.998367	0.998268	0.998166	0.998062	0.997955	0.997955	0.997955	0.997955
1	0.997496	0.997496	0.997496	0.997496	0.997496	0.997838	0.997721	0.996706	0.996961	0.997366	0.997534	0.997261	0.997009	0.997357	0.99724	0.997002	0.997002	0.996816	0.996327	0.996287	0.996363	0.995161	0.993773	0.9915	0.98888	0.987913	0.988207	0.988498	0.987684	0.98656	0.985399	0.985583	0.986649	0.987676	0.988664	0.989615	0.990534	0.991416	0.99226	0.993066	0.993273	0.993475	0.993672	0.993864	0.994014	0.994014	0.994014	0.994014	0.994014
1	0.997081	0.997081	0.997081	0.997081	0.997081	0.99773	0.998139	0.998278	0.997843	0.997448	0.997974	0.998177	0.998162	0.997536	0.996421	0.994771	0.994847	0.995176	0.995852	0.995873	0.995733	0.994164	0.992396	0.990502	0.988393	0.987153	0.986578	0.985987	0.985842	0.986003	0.986163	0.986267	0.986152	0.986039	0.985925	0.986079	0.987266	0.988403	0.989488	0.990522	0.991226	0.991493	0.991757	0.992017	0.992275	0.992427	0.992427	0.992427	0.992427
1	0.998534	0.998534	0.998534	0.998534	0.998534	0.99845	0.998429	0.998535	0.998393	0.998578	0.999155	0.998769	0.997828	0.995623	0.997526	0.998142	0.997392	0.99674	0.996104	0.995556	0.99484	0.99383	0.992629	0.991169	0.989859	0.989574	0.989285	0.98865	0.987762	0.986843	0.985896	0.984922	0.983923	0.982899	0.982569	0.9833	0.98402	0.984728	0.985424	0.986007	0.986552	0.987083	0.987601	0.988106	0.988106	0.988106	0.988106	0.988106	0.988106
1	0.998836	0.998836	0.998836	0.998836	0.998836	0.9988	0.99861	0.998341	0.998199	0.99875	0.998765	0.998448	0.998129	0.998319	0.998741	0.998903	0.998676	0.998127	0.997458	0.997038	0.997146	0.997421	0.997791	0.997691	0.997253	0.996991	0.997047	0.997102	0.997297	0.997573	0.997834	0.998026	0.997992	0.997957	0.997922	0.997896	0.997907	0.997917	0.997927	0.997937	0.998022	0.998153	0.998278	0.998398	0.998512	0.998512	0.998512	0.998512	0.998512
1	0.998188	0.998188	0.998188	0.998188	0.998188	0.999163	0.99943	0.999392	0.999364	0.999381	0.999558	0.999853	0.99969	0.999484	0.999517	0.999556	0.999513	0.999327	0.99968	0.999782	0.999047	0.998076	0.997259	0.99658	0.996281	0.995968	0.996087	0.996202	0.996307	0.99638	0.996453	0.996525	0.996082	0.995616	0.995128	0.99462	0.994812	0.99517	0.995515	0.995848	0.996122	0.99632	0.996512	0.996698	0.996879	0.996914	0.996914	0.996914	0.996914
1	0.997358	0.997358	0.997358	0.997358	0.997358	0.997582	0.997856	0.997771	0.998292	0.998812	0.998272	0.998669	0.999113	0.999176	0.999076	0.99909	0.999325	0.999415	0.99941	0.99913	0.998692	0.997972	0.997988	0.998509	0.998551	0.997878	0.997082	0.997455	0.997801	0.998119	0.997818	0.997493	0.997143	0.996835	0.996615	0.996389	0.996158	0.995922	0.995841	0.995759	0.995676	0.995593	0.995542	0.995542	0.995542	0.995542	0.995542	0.995542	0.995542
1	0.999456	0.999456	0.999456	0.999456	0.999456	0.998688	0.997664	0.997989	0.997377	0.996248	0.996321	0.995841	0.994921	0.994869	0.994863	0.994887	0.992693	0.991521	0.99229	0.989685	0.98386	0.982817	0.983146	0.980571	0.975711	0.972016	0.970528	0.968993	0.967972	0.967778	0.967582	0.967383	0.967046	0.96671	0.966378	0.966047	0.967916	0.970283	0.972592	0.974838	0.976902	0.978428	0.979886	0.981279	0.982609	0.983377	0.983377	0.983377	0.983377
1	0.996521	0.996521	0.996521	0.996521	0.996521	0.996521	0.998266	0.998553	0.998095	0.997077	0.99719	0.998798	0.998242	0.997854	0.997842	0.998102	0.998259	0.997797	0.997065	0.996053	0.996022	0.996254	0.996026	0.995666	0.995401	0.995157	0.994739	0.993574	0.992285	0.99126	0.991733	0.992192	0.992637	0.993504	0.99489	0.996093	0.99712	0.99782	0.997814	0.997809	0.997804	0.997799	0.997796	0.997796	0.997796	0.997796	0.997796	0.997796	0.997796
1	0.999438	0.999438	0.999438	0.999438	0.999438	0.999508	0.999786	0.999865	0.999865	0.999625	0.999371	0.99923	0.999481	0.999697	0.99968	0.999669	0.999664	0.999273	0.99883	0.998683	0.998606	0.998652	0.998725	0.998836	0.998855	0.998506	0.998109	0.997442	0.996272	0.99488	0.993612	0.993642	0.99367	0.993699	0.993928	0.994911	0.995811	0.996628	0.99736	0.997596	0.997541	0.997486	0.99743	0.997374	0.997351	0.997351	0.997351	0.997351	0.997351
1	0.99923	0.99923	0.99923	0.99923	0.99923	0.99923	0.998904	0.99856	0.998385	0.998301	0.998249	0.998228	0.989319	0.97642	0.992582	0.990286	0.972699	0.987147	0.995635	0.996022	0.99087	0.976235	0.978706	0.991192	0.989426	0.976416	0.957027	0.965834	0.979017	0.988557	0.986503	0.98112	0.974633	0.966953	0.96797	0.971168	0.974169	0.976978	0.981376	0.986253	0.990327	0.993635	0.996213	0.996213	0.996213	0.996213	0.996213	0.996213	0.996213
1	0.999907	0.999907	0.999907	0.999907	0.999907	0.997854	0.960649	0.931508	0.941672	0.993165	0.984551	0.953824	0.955893	0.95741	0.958136	0.960595	0.963492	0.96641	0.968462	0.969972	0.968765	0.967524	0.969493	0.971381	0.970264	0.968327	0.968267	0.971091	0.973851	0.973771	0.969352	0.96472	0.959897	0.958272	0.958861	0.959448	0.960033	0.961828	0.96533	0.968673	0.971855	0.974874	0.975458	0.975458	0.975458	0.975458	0.975458	0.975458	0.975458
1	0.997814	0.997814	0.997814	0.997814	0.997814	0.997919	0.998061	0.998252	0.998732	0.999173	0.999132	0.998902	0.998499	0.998369	0.998187	0.997923	0.997161	0.996147	0.994918	0.993865	0.993226	0.99222	0.990615	0.988454	0.985385	0.981992	0.980014	0.97837	0.97665	0.975879	0.975096	0.974299	0.973844	0.973914	0.973984	0.974053	0.974121	0.976504	0.978791	0.980981	0.983068	0.984663	0.984663	0.984663	0.984663	0.984663	0.984663	0.984663	0.984663
1	0.984824	0.984824	0.984824	0.984824	0.984824	0.992336	0.999434	0.999724	0.986807	0.976574	0.994841	0.998875	0.994616	0.997755	0.999265	0.999467	0.999444	0.999309	0.999068	0.999625	0.999895	0.999468	0.999009	0.998945	0.998872	0.998771	0.998669	0.998362	0.99796	0.997508	0.997442	0.997649	0.997846	0.998032	0.997756	0.997334	0.996878	0.996387	0.99589	0.995369	0.994825	0.994259	0.99379	0.99379	0.99379	0.99379	0.99379	0.99379	0.99379
1	0.998472	0.998472	0.998472	0.998472	0.998472	0.998216	0.997749	0.997686	0.997788	0.998124	0.997699	0.997649	0.998166	0.998633	0.999028	0.999337	0.998671	0.997409	0.996542	0.995792	0.995384	0.994287	0.992565	0.991685	0.992306	0.992907	0.991596	0.990168	0.989085	0.989792	0.990474	0.99113	0.991984	0.992936	0.993832	0.99467	0.995028	0.994732	0.994429	0.994121	0.993807	0.994222	0.994791	0.995328	0.995834	0.996309	0.996309	0.996309	0.996309
1	0.999955	0.999955	0.999955	0.999955	0.999955	0.999579	0.99938	0.999472	0.999711	0.999742	0.999659	0.999587	0.999525	0.999471	0.999547	0.999406	0.998802	0.998989	0.999117	0.998103	0.997641	0.998368	0.99839	0.997961	0.997223	0.995922	0.994398	0.993408	0.992528	0.991588	0.992086	0.992908	0.993679	0.994402	0.994715	0.99502	0.995316	0.995604	0.995659	0.995369	0.995074	0.994774	0.99447	0.994409	0.994409	0.994409	0.994409	0.994409	0.994409
1	0.963968	0.963968	0.963968	0.963968	0.963968	0.963968	0.963598	0.962968	0.966365	0.968408	0.968609	0.968457	0.969962	0.977792	0.978343	0.97721	0.981036	0.983716	0.984975	0.988789	0.993065	0.996813	0.995662	0.993122	0.990303	0.992388	0.9953	0.997633	0.99836	0.998337	0.998316	0.998643	0.999123	0.9995	0.999773	0.999833	0.999797	0.999758	0.999716	0.999669	0.998252	0.995856	0.992618	0.988657	0.984079	0.984079	0.984079	0.984079	0.984079
1	0.999594	0.999594	0.999594	0.999594	0.999594	0.998895	0.997829	0.997646	0.998922	0.999536	0.999437	0.998895	0.998847	0.999651	0.999548	0.99973	0.999956	0.999922	0.999804	0.999443	0.999463	0.999592	0.999682	0.999756	0.999601	0.999324	0.999146	0.999202	0.999256	0.999336	0.999448	0.999549	0.999639	0.999733	0.999816	0.999883	0.999936	0.999924	0.999862	0.999783	0.999685	0.999576	0.999477	0.999369	0.999253	0.999127	0.999075	0.999075	0.999075
1	0.999957	0.999957	0.999957	0.999957	0.999957	0.999912	0.999448	0.999495	0.999872	0.999735	0.999458	0.998995	0.999306	0.999523	0.999654	0.999599	0.999536	0.999463	0.998452	0.996469	0.996921	0.997025	0.99573	0.994186	0.993835	0.993471	0.992792	0.991871	0.990902	0.990616	0.990804	0.99099	0.991173	0.99274	0.994165	0.995445	0.996576	0.996255	0.995925	0.995586	0.995239	0.994955	0.994955	0.994955	0.994955	0.994955	0.994955	0.994955	0.994955
1	0.995537	0.995537	0.995537	0.995537	0.995583	0.995809	0.995793	0.995615	0.996702	0.997551	0.998149	0.9979	0.997632	0.997345	0.998095	0.99855	0.997239	0.996372	0.996644	0.995987	0.995009	0.99539	0.99576	0.995045	0.99396	0.99254	0.990599	0.988432	0.988171	0.989251	0.990289	0.991206	0.991787	0.992345	0.992879	0.993392	0.993505	0.993617	0.993727	0.993837	0.993951	0.994067	0.99418	0.994292	0.994402	0.994445	0.994445	0.994445	0.994445
1	0.997508	0.997508	0.997508	0.997508	0.997508	0.997508	0.996243	0.996063	0.996675	0.996592	0.996988	0.997645	0.997581	0.996748	0.995186	0.995311	0.995209	0.994758	0.99507	0.995555	0.995781	0.995792	0.994903	0.99393	0.993737	0.99354	0.993016	0.991959	0.990841	0.990159	0.990205	0.990252	0.9903	0.990904	0.991618	0.992299	0.992948	0.993772	0.994828	0.995789	0.996652	0.997418	0.99756	0.99756	0.99756	0.99756	0.99756	0.99756	0.99756
1	0.999937	0.999937	0.999937	0.999937	0.999937	0.999937	0.999835	0.999739	0.999775	0.999623	0.999471	0.99946	0.999462	0.999507	0.999692	0.99961	0.999472	0.999462	0.999393	0.99928	0.999106	0.998902	0.998766	0.998621	0.997736	0.996634	0.996121	0.996722	0.997277	0.997514	0.997324	0.997127	0.996924	0.997121	0.997407	0.99768	0.99794	0.998357	0.998819	0.999204	0.999512	0.999744	0.999744	0.999744	0.999744	0.999744	0.999744	0.999744	0.999744
1	0.999122	0.999122	0.999122	0.999122	0.999051	0.998661	0.998676	0.998953	0.999153	0.998906	0.998374	0.998272	0.998621	0.998948	0.998245	0.997698	0.997308	0.997119	0.997017	0.997276	0.996869	0.995239	0.99393	0.99295	0.99227	0.992103	0.991933	0.991264	0.990436	0.989569	0.989657	0.990379	0.991076	0.991747	0.992325	0.992837	0.993328	0.9938	0.994382	0.995414	0.996338	0.997155	0.997866	0.998243	0.998243	0.998243	0.998243	0.998243	0.998243
1	0.997799	0.997799	0.997799	0.997799	0.997799	0.998633	0.999153	0.999328	0.998705	0.999004	0.999639	0.999916	0.999574	0.999131	0.998813	0.998307	0.998184	0.998676	0.998715	0.998553	0.997377	0.996727	0.997247	0.997628	0.997927	0.997938	0.996693	0.995161	0.994449	0.994417	0.994386	0.994348	0.994279	0.99421	0.994139	0.994198	0.994757	0.995281	0.995769	0.996225	0.995972	0.995525	0.995052	0.994552	0.994134	0.994134	0.994134	0.994134	0.994134
1	0.998607	0.998607	0.998607	0.998607	0.998607	0.998995	0.998966	0.998655	0.999185	0.999374	0.999274	0.998526	0.998871	0.999544	0.999444	0.999382	0.999245	0.998573	0.997813	0.997075	0.997023	0.997157	0.996653	0.995923	0.995494	0.995139	0.994864	0.994726	0.994588	0.994435	0.994258	0.994078	0.993894	0.994056	0.994298	0.994534	0.994765	0.995149	0.995618	0.996062	0.996481	0.996876	0.996876	0.996876	0.996876	0.996876	0.996876	0.996876	0.996876
1	0.999077	0.999077	0.999077	0.999077	0.999077	0.999301	0.99961	0.999412	0.999304	0.999273	0.999772	0.999921	0.999874	0.999717	0.999532	0.99936	0.999202	0.999101	0.999243	0.999292	0.99921	0.998822	0.998106	0.997422	0.996765	0.99595	0.994704	0.993302	0.992304	0.992096	0.991885	0.991672	0.991824	0.992065	0.992303	0.992538	0.992766	0.992988	0.993207	0.993423	0.993636	0.993455	0.993275	0.993094	0.992913	0.992732	0.992732	0.992732	0.992732
1	0.995129	0.995129	0.995129	0.995129	0.995129	0.995129	0.995481	0.995865	0.996101	0.996925	0.997762	0.998428	0.998109	0.997832	0.998765	0.998085	0.99721	0.998063	0.997932	0.9971	0.996808	0.996671	0.996972	0.997355	0.996139	0.994162	0.99241	0.991434	0.990398	0.989564	0.989099	0.988625	0.988141	0.988596	0.989639	0.990628	0.991563	0.992122	0.992182	0.992242	0.992301	0.992361	0.992373	0.992373	0.992373	0.992373	0.992373	0.992373	0.992373
1	0.998826	0.998826	0.998826	0.998826	0.998826	0.998755	0.998362	0.997886	0.997327	0.99843	0.998663	0.998549	0.998831	0.999417	0.999839	0.999841	0.99964	0.999321	0.999638	0.999766	0.999722	0.999724	0.999757	0.999428	0.9988	0.998277	0.998187	0.998095	0.997948	0.997782	0.997612	0.997293	0.996723	0.996104	0.995437	0.995282	0.995922	0.996517	0.997067	0.997573	0.997332	0.997083	0.996827	0.996565	0.996405	0.996405	0.996405	0.996405	0.996405
1	0.998229	0.998229	0.998229	0.998229	0.998229	0.997224	0.995991	0.997905	0.997894	0.99666	0.99816	0.998578	0.998477	0.998528	0.998644	0.998847	0.998013	0.996944	0.997074	0.997196	0.997309	0.996659	0.995322	0.993869	0.9923	0.990754	0.989933	0.989095	0.988082	0.986781	0.985411	0.98397	0.985854	0.987638	0.989319	0.990894	0.990972	0.990692	0.990411	0.990129	0.989847	0.989571	0.989294	0.989017	0.988738	0.98857	0.98857	0.98857	0.98857
1	0.998809	0.998809	0.998809	0.998809	0.998809	0.998022	0.997339	0.998604	0.998592	0.998524	0.999218	0.999425	0.99943	0.998915	0.998403	0.997921	0.997758	0.997594	0.997428	0.997396	0.997399	0.996211	0.994772	0.994055	0.993296	0.992553	0.991798	0.99102	0.988311	0.985286	0.981957	0.981337	0.982631	0.983886	0.985102	0.986261	0.987364	0.988423	0.989436	0.990403	0.989191	0.987918	0.986587	0.9852	0.98405	0.98405	0.98405	0.98405	0.98405
1	0.998798	0.998798	0.998798	0.998798	0.998798	0.998798	0.999094	0.999002	0.998227	0.99776	0.997632	0.998431	0.998327	0.998014	0.997746	0.998002	0.998547	0.997729	0.996663	0.994988	0.99356	0.992938	0.992331	0.991764	0.991067	0.989909	0.988689	0.987806	0.987161	0.986497	0.986047	0.985942	0.985836	0.985731	0.986282	0.987769	0.989182	0.990519	0.991778	0.991985	0.992184	0.992378	0.992565	0.99271	0.99271	0.99271	0.99271	0.99271	0.99271
1	0.999766	0.999766	0.999766	0.999766	0.999766	0.999808	0.999823	0.999789	0.999936	0.999861	0.999502	0.999804	0.999903	0.999933	0.999966	0.999961	0.999934	0.999818	0.999775	0.999808	0.999817	0.999762	0.999316	0.998644	0.999209	0.999624	0.999533	0.999292	0.998999	0.998847	0.998732	0.998612	0.998457	0.998173	0.997869	0.997545	0.997202	0.997799	0.998318	0.998762	0.999134	0.999179	0.999029	0.998866	0.998689	0.998538	0.998538	0.998538	0.998538
1	0.999321	0.999321	0.999321	0.999321	0.999321	0.999482	0.999789	0.999725	0.999491	0.99923	0.999618	0.999732	0.999694	0.999457	0.99876	0.998531	0.998729	0.998675	0.998054	0.99679	0.997098	0.997767	0.997194	0.996556	0.995184	0.993582	0.993157	0.993613	0.994056	0.994171	0.994073	0.993976	0.993879	0.993786	0.993693	0.993599	0.993504	0.993944	0.994699	0.995402	0.996054	0.996654	0.996654	0.996654	0.996654	0.996654	0.996654	0.996654	0.996654
1	0.99953	0.99953	0.99953	0.99953	0.99953	0.999545	0.999569	0.999668	0.999805	0.999919	0.999964	0.999883	0.999716	0.999961	0.999809	0.999441	0.999416	0.999788	0.999982	0.999651	0.999285	0.99936	0.999458	0.999585	0.999453	0.998756	0.997786	0.996465	0.994832	0.992884	0.99411	0.995894	0.99736	0.998189	0.997572	0.996873	0.996096	0.995243	0.996009	0.996704	0.99733	0.997888	0.998092	0.998092	0.998092	0.998092	0.998092	0.998092	0.998092
1	0.998423	0.998423	0.998423	0.998423	0.997879	0.994179	0.998079	0.991637	0.937758	0.985458	0.999862	0.999342	0.999236	0.999359	0.999695	0.999309	0.998474	0.99797	0.997547	0.997294	0.996257	0.994449	0.993115	0.991862	0.990634	0.989514	0.989241	0.990264	0.991237	0.991835	0.991068	0.990223	0.989288	0.988253	0.98754	0.987451	0.98737	0.987295	0.989371	0.991301	0.993075	0.99468	0.996103	0.996103	0.996103	0.996103	0.996103	0.996103	0.996103
1	0.999177	0.999177	0.999177	0.999177	0.999177	0.997763	0.988798	0.980464	0.978641	0.990258	0.999353	0.999712	0.999845	0.999893	0.999703	0.999322	0.998685	0.99921	0.999655	0.999534	0.999612	0.999785	0.999755	0.999571	0.999152	0.998214	0.99694	0.996505	0.996325	0.99614	0.995417	0.994502	0.993529	0.9928	0.99324	0.993666	0.994079	0.994479	0.994276	0.994072	0.99387	0.993667	0.993545	0.993545	0.993545	0.993545	0.993545	0.993545	0.993545
1	0.998345	0.998345	0.998345	0.998345	0.998395	0.998635	0.998185	0.997416	0.997901	0.99821	0.998344	0.998176	0.998298	0.998532	0.998515	0.998643	0.998852	0.998551	0.998025	0.997084	0.996672	0.996692	0.995604	0.994016	0.99319	0.992568	0.99212	0.991962	0.991804	0.991383	0.990543	0.989663	0.988742	0.988655	0.989139	0.989615	0.990083	0.990508	0.990868	0.991219	0.991559	0.991889	0.991953	0.991953	0.991953	0.991953	0.991953	0.991953	0.991953
1	0.998795	0.998795	0.998795	0.998795	0.998854	0.999124	0.998867	0.998522	0.998567	0.998787	0.998677	0.997909	0.997893	0.997784	0.996239	0.994429	0.992881	0.993479	0.992605	0.990563	0.989013	0.987549	0.987428	0.987652	0.98637	0.98459	0.982723	0.980959	0.979122	0.977213	0.975209	0.973151	0.971043	0.970957	0.973884	0.976692	0.979376	0.981929	0.98383	0.985488	0.987039	0.988485	0.98957	0.98957	0.98957	0.98957	0.98957	0.98957	0.98957
1	0.989327	0.989327	0.989327	0.989327	0.989327	0.988136	0.981344	0.977444	0.975999	0.978808	0.982628	0.988696	0.985493	0.980977	0.982265	0.980356	0.973164	0.968996	0.964914	0.961834	0.958467	0.954643	0.950332	0.944291	0.938058	0.935136	0.933076	0.931026	0.929342	0.927782	0.926259	0.92516	0.925635	0.926127	0.926639	0.927171	0.927724	0.92991	0.938202	0.945927	0.953096	0.959716	0.965199	0.968025	0.970766	0.971304	0.971304	0.971304	0.971304
1	0.999319	0.999319	0.999319	0.999319	0.999319	0.999319	0.999717	0.999719	0.999065	0.999321	0.999339	0.999207	0.998845	0.998915	0.999252	0.999552	0.999481	0.998685	0.998398	0.998281	0.99812	0.997882	0.997578	0.997617	0.99815	0.998464	0.998113	0.997723	0.997448	0.997768	0.998066	0.998341	0.998609	0.998856	0.999081	0.999282	0.99936	0.999409	0.999456	0.9995	0.999502	0.999333	0.99914	0.998925	0.998687	0.998636	0.998636	0.998636	0.998636
1	0.99991	0.99991	0.99991	0.99991	0.99991	0.99991	0.99971	0.999522	0.999601	0.99948	0.999651	0.99998	0.999569	0.999475	0.999755	0.999161	0.999312	0.999834	0.999851	0.999817	0.999476	0.999314	0.999586	0.99968	0.999581	0.9995	0.999542	0.999582	0.999536	0.999337	0.999104	0.998836	0.998997	0.999241	0.999453	0.999632	0.999661	0.999689	0.999716	0.999742	0.999724	0.999676	0.999623	0.999568	0.999509	0.999509	0.999509	0.999509	0.999509
1	0.99279	0.99279	0.99279	0.99279	0.99279	0.99272	0.992369	0.991671	0.990769	0.989456	0.987081	0.984627	0.983688	0.982123	0.980775	0.981055	0.980936	0.980719	0.981669	0.980763	0.97694	0.975129	0.974736	0.974412	0.974202	0.973991	0.973372	0.972749	0.972399	0.973157	0.973913	0.974665	0.975125	0.97515	0.975175	0.9752	0.975987	0.979659	0.983054	0.986165	0.988983	0.990119	0.990272	0.990422	0.990571	0.990717	0.990717	0.990717	0.990717
1	0.999916	0.999916	0.999916	0.999916	0.999916	0.999879	0.999598	0.999509	0.999611	0.99917	0.998805	0.998735	0.998999	0.998839	0.997721	0.997605	0.99779	0.997531	0.996995	0.995966	0.994924	0.993856	0.993336	0.993228	0.992307	0.989953	0.987293	0.985987	0.985036	0.984055	0.983629	0.984064	0.98449	0.984908	0.98553	0.986277	0.987008	0.987722	0.988419	0.989683	0.990879	0.992005	0.993062	0.993856	0.993856	0.993856	0.993856	0.993856	0.993856
1	0.999281	0.999281	0.999281	0.999281	0.999281	0.999289	0.999304	0.998733	0.998464	0.998689	0.999555	0.99964	0.99952	0.999893	0.999885	0.999854	0.999892	0.999759	0.999564	0.999589	0.999703	0.999842	0.999828	0.999778	0.999651	0.999435	0.999214	0.99916	0.999104	0.999063	0.999087	0.99911	0.999133	0.999163	0.999197	0.99923	0.999263	0.999287	0.999304	0.999321	0.999338	0.999369	0.999449	0.999524	0.999594	0.999657	0.999681	0.999681	0.999681
1	0.998494	0.998494	0.998494	0.998494	0.998494	0.998494	0.998122	0.998355	0.999275	0.998467	0.997919	0.997655	0.998422	0.998649	0.998585	0.998741	0.998446	0.997759	0.997677	0.997444	0.996516	0.995811	0.995626	0.995712	0.996193	0.996468	0.99597	0.995441	0.995023	0.995169	0.995311	0.99545	0.995445	0.995405	0.995364	0.995322	0.995719	0.996202	0.996659	0.99709	0.997316	0.996806	0.996269	0.995708	0.995126	0.994889	0.994889	0.994889	0.994889
1	0.999949	0.999949	0.999949	0.999949	0.999949	0.999949	0.99966	0.999601	0.999774	0.999727	0.999762	0.999785	0.999512	0.99927	0.999082	0.998518	0.998473	0.9988	0.998224	0.997426	0.997337	0.996876	0.995738	0.994636	0.994278	0.99391	0.99281	0.991404	0.989857	0.989419	0.988975	0.988523	0.988583	0.989397	0.990181	0.990934	0.991807	0.99319	0.994451	0.995589	0.9966	0.996833	0.9966	0.996359	0.99611	0.995853	0.995853	0.995853	0.995853
1	0.997127	0.997127	0.997127	0.997127	0.997127	0.994968	0.996158	0.998762	0.997178	0.996527	0.996965	0.99807	0.998436	0.998811	0.999622	0.999661	0.999565	0.999455	0.999244	0.998924	0.998358	0.997724	0.997198	0.996625	0.996736	0.996847	0.995704	0.993313	0.990417	0.990277	0.990886	0.991478	0.99184	0.99134	0.990827	0.990303	0.989768	0.990265	0.990749	0.991219	0.991675	0.991608	0.991194	0.990779	0.990362	0.989943	0.989943	0.989943	0.989943
1	0.98654	0.98654	0.98654	0.98654	0.98654	0.98654	0.995901	0.998868	0.999806	0.999699	0.999748	0.999735	0.999546	0.999065	0.998932	0.999478	0.998595	0.997163	0.997429	0.997997	0.998659	0.998057	0.996931	0.996081	0.995264	0.994222	0.993003	0.99171	0.991537	0.991654	0.991769	0.991651	0.991182	0.990705	0.99022	0.990684	0.992491	0.994157	0.995663	0.996987	0.997683	0.997677	0.997671	0.997666	0.99766	0.997659	0.997659	0.997659	0.997659
1	0.975213	0.975213	0.975213	0.975213	0.975213	0.992153	0.998311	0.99849	0.999318	0.999566	0.999219	0.99925	0.999324	0.999305	0.999404	0.999045	0.997446	0.997374	0.998444	0.997963	0.997999	0.998755	0.998759	0.997604	0.996081	0.994515	0.992678	0.99146	0.991498	0.991536	0.991312	0.990013	0.988672	0.987293	0.987089	0.98864	0.990127	0.991542	0.992878	0.993804	0.993394	0.992988	0.992584	0.992184	0.992184	0.992184	0.992184	0.992184	0.992184
1	0.999514	0.999514	0.999514	0.999514	0.999493	0.999379	0.999204	0.999042	0.999138	0.998916	0.998774	0.99891	0.998715	0.99844	0.998185	0.997664	0.997682	0.998057	0.998135	0.997998	0.997506	0.997417	0.997436	0.997249	0.997	0.99638	0.995435	0.994391	0.994861	0.995657	0.996381	0.996666	0.996692	0.996718	0.996744	0.996996	0.997379	0.997736	0.998067	0.998353	0.998589	0.998806	0.999005	0.999185	0.999252	0.999252	0.999252	0.999252	0.999252
1	0.999177	0.999177	0.999177	0.999177	0.999177	0.999113	0.998759	0.998644	0.998715	0.999037	0.999044	0.998845	0.998815	0.998713	0.998488	0.998264	0.998288	0.998658	0.998419	0.997686	0.996441	0.994791	0.995062	0.995325	0.994082	0.99225	0.990433	0.989479	0.988472	0.98741	0.988647	0.989813	0.990909	0.991664	0.991303	0.990937	0.990566	0.990191	0.991448	0.992977	0.994356	0.995583	0.99666	0.99666	0.99666	0.99666	0.99666	0.99666	0.99666
1	0.998229	0.998229	0.998229	0.998229	0.998229	0.998781	0.999134	0.998555	0.998795	0.999181	0.999477	0.999629	0.999695	0.999691	0.999691	0.999676	0.999636	0.999718	0.999758	0.999528	0.999435	0.999616	0.9996	0.999256	0.998786	0.998139	0.997362	0.997298	0.997428	0.997556	0.997603	0.997596	0.997589	0.997582	0.997601	0.997627	0.997653	0.997679	0.997746	0.997874	0.997998	0.998118	0.998234	0.998257	0.998257	0.998257	0.998257	0.998257	0.998257
1	0.999867	0.999867	0.999867	0.999867	0.999867	0.999769	0.999399	0.99958	0.999746	0.999757	0.999863	0.999934	0.999922	0.999748	0.999435	0.999186	0.999095	0.99913	0.998266	0.997487	0.998067	0.998227	0.996673	0.994936	0.994061	0.993109	0.992421	0.991793	0.991146	0.991323	0.991702	0.992072	0.992133	0.991735	0.99133	0.990919	0.990501	0.991499	0.992439	0.993322	0.994149	0.994645	0.994714	0.994783	0.994851	0.994918	0.994944	0.994944	0.994944
1	0.999083	0.999083	0.999083	0.999083	0.999083	0.998876	0.998774	0.998931	0.999185	0.999115	0.998427	0.998774	0.999166	0.999022	0.998835	0.99861	0.998628	0.998522	0.99821	0.997679	0.997019	0.996321	0.995571	0.995264	0.995073	0.994979	0.994951	0.994923	0.993956	0.992643	0.991207	0.990618	0.991421	0.992191	0.992929	0.993764	0.994729	0.995612	0.996413	0.997132	0.997417	0.997601	0.997779	0.997949	0.998114	0.998114	0.998114	0.998114	0.998114
1	0.998625	0.998625	0.998625	0.998625	0.998625	0.998625	0.998716	0.99852	0.99667	0.996939	0.997504	0.997034	0.996592	0.996586	0.998039	0.998241	0.997732	0.997395	0.997106	0.996911	0.996681	0.996404	0.995847	0.995045	0.994269	0.993602	0.992904	0.992977	0.993245	0.993508	0.993675	0.993781	0.993887	0.993992	0.994088	0.99418	0.99427	0.99436	0.994541	0.994855	0.995157	0.995446	0.995725	0.995833	0.995833	0.995833	0.995833	0.995833	0.995833
1	0.99802	0.99802	0.99802	0.99802	0.99802	0.998001	0.997902	0.998152	0.998593	0.998976	0.998935	0.998213	0.997906	0.997806	0.998042	0.99788	0.997672	0.997722	0.997318	0.996526	0.996512	0.996702	0.995941	0.994824	0.994104	0.993694	0.993273	0.992875	0.992467	0.992179	0.992414	0.992645	0.992872	0.993105	0.993349	0.993588	0.993823	0.994121	0.994667	0.99518	0.995662	0.996112	0.996284	0.996284	0.996284	0.996284	0.996284	0.996284	0.996284
1	0.999685	0.999685	0.999685	0.999685	0.999685	0.999685	0.999735	0.999839	0.999835	0.999874	0.999952	0.999922	0.999872	0.999904	0.999732	0.999373	0.999525	0.999503	0.99919	0.998399	0.997207	0.996597	0.995926	0.994955	0.993879	0.991702	0.988414	0.984599	0.984911	0.985223	0.985534	0.986447	0.987713	0.988916	0.990058	0.991191	0.992285	0.993302	0.994243	0.995108	0.995678	0.996217	0.996725	0.997201	0.997643	0.997643	0.997643	0.997643	0.997643
1	0.998894	0.998894	0.998894	0.998894	0.998894	0.998975	0.999153	0.999564	0.999401	0.999177	0.999433	0.999309	0.999175	0.999448	0.999643	0.999695	0.999225	0.998998	0.999033	0.99893	0.998968	0.99948	0.999617	0.999338	0.998985	0.998023	0.996751	0.996081	0.996645	0.997163	0.997435	0.996852	0.996214	0.995521	0.995009	0.994834	0.994658	0.994479	0.9943	0.994944	0.995546	0.996107	0.996627	0.997015	0.997015	0.997015	0.997015	0.997015	0.997015
1	0.999833	0.999833	0.999833	0.999833	0.999833	0.999691	0.999136	0.999588	0.999743	0.999638	0.999328	0.999559	0.999934	0.999872	0.999852	0.999867	0.999821	0.999789	0.999786	0.999759	0.999725	0.999295	0.998676	0.998217	0.997686	0.996763	0.995427	0.99386	0.993808	0.993757	0.993706	0.993503	0.993259	0.993011	0.992759	0.993043	0.993657	0.994238	0.994787	0.995303	0.995282	0.99526	0.995239	0.995218	0.995201	0.995201	0.995201	0.995201	0.995201
1	0.999666	0.999666	0.999666	0.999666	0.999666	0.999014	0.998772	0.998942	0.998757	0.998469	0.998086	0.998966	0.998924	0.998272	0.99837	0.998324	0.998179	0.997988	0.997018	0.994244	0.993201	0.993729	0.993511	0.9931	0.992557	0.991897	0.991353	0.991435	0.991516	0.991688	0.992213	0.992722	0.993215	0.994054	0.994917	0.99571	0.996432	0.996952	0.997242	0.997516	0.997775	0.998019	0.998065	0.998065	0.998065	0.998065	0.998065	0.998065	0.998065
1	0.999357	0.999357	0.999357	0.999357	0.999357	0.99892	0.998777	0.998879	0.999342	0.999446	0.999409	0.999532	0.999452	0.999541	0.99985	0.999855	0.999845	0.999893	0.999898	0.999894	0.999731	0.999535	0.999466	0.999356	0.999064	0.998715	0.999023	0.999416	0.999709	0.999516	0.999276	0.998988	0.998679	0.998349	0.997981	0.997574	0.997416	0.99744	0.997464	0.997487	0.997536	0.997681	0.997822	0.997957	0.998087	0.998137	0.998137	0.998137	0.998137
1	0.997354	0.997354	0.997354	0.997354	0.997354	0.985962	0.971986	0.995085	0.998789	0.999471	0.999491	0.999109	0.998902	0.999824	0.999767	0.999374	0.998138	0.998323	0.99886	0.998363	0.998028	0.998624	0.998639	0.99776	0.996796	0.996328	0.995829	0.995403	0.995036	0.994667	0.994253	0.993806	0.993355	0.992901	0.992389	0.991843	0.991277	0.990688	0.990989	0.991858	0.992685	0.99347	0.994067	0.994067	0.994067	0.994067	0.994067	0.994067	0.994067
1	0.997892	0.997892	0.997892	0.997892	0.997892	0.997791	0.997527	0.998563	0.998575	0.997961	0.998138	0.997879	0.997534	0.99815	0.997851	0.9974	0.997393	0.997332	0.997295	0.997411	0.997706	0.998229	0.998611	0.998901	0.999042	0.998997	0.99895	0.999215	0.999503	0.999728	0.999765	0.999766	0.999766	0.999778	0.99983	0.999874	0.999912	0.999943	0.999894	0.99983	0.99975	0.999654	0.999632	0.999632	0.999632	0.999632	0.999632	0.999632	0.999632
1	0.995325	0.995325	0.995325	0.995325	0.995325	0.994995	0.994839	0.995702	0.995643	0.995103	0.995103	0.994639	0.994404	0.996248	0.996693	0.996372	0.996802	0.996885	0.996465	0.995883	0.995151	0.994573	0.994024	0.992662	0.99094	0.989715	0.989444	0.989169	0.989019	0.988955	0.988891	0.988827	0.989836	0.990809	0.991744	0.992638	0.993485	0.994279	0.99502	0.995709	0.996301	0.996684	0.997042	0.997377	0.997689	0.997923	0.997923	0.997923	0.997923
1	0.99758	0.99758	0.99758	0.99758	0.99758	0.996383	0.996019	0.99705	0.996004	0.994925	0.994925	0.995384	0.995273	0.994084	0.993833	0.993535	0.991956	0.991114	0.990827	0.989182	0.987371	0.988912	0.989725	0.987967	0.986064	0.984404	0.982761	0.981059	0.979329	0.977512	0.975609	0.977738	0.979798	0.981786	0.983697	0.984689	0.98564	0.986551	0.987423	0.988744	0.990676	0.992446	0.994049	0.995477	0.995741	0.995741	0.995741	0.995741	0.995741
1	0.996427	0.996427	0.996427	0.996427	0.996427	0.996748	0.998153	0.998271	0.998135	0.998071	0.998082	0.998144	0.998582	0.999009	0.999413	0.998492	0.996914	0.996459	0.995241	0.992463	0.990719	0.989931	0.989016	0.98803	0.986747	0.984922	0.982932	0.981676	0.980601	0.979494	0.980699	0.982444	0.984136	0.985772	0.987658	0.98947	0.991123	0.992623	0.993184	0.992513	0.991837	0.991156	0.990473	0.9902	0.9902	0.9902	0.9902	0.9902	0.9902
1	0.997489	0.997489	0.997489	0.997489	0.997489	0.997489	0.991209	0.989967	0.990323	0.99022	0.990772	0.991706	0.993453	0.990785	0.983827	0.983854	0.98282	0.981023	0.989116	0.995368	0.99479	0.992493	0.993189	0.993849	0.992827	0.991266	0.989914	0.989003	0.988042	0.987141	0.986664	0.986183	0.985698	0.985772	0.986675	0.987555	0.988409	0.989239	0.990176	0.991069	0.991918	0.992723	0.993186	0.993186	0.993186	0.993186	0.993186	0.993186	0.993186
1	0.99526	0.99526	0.99526	0.99526	0.99526	0.996936	0.996851	0.995592	0.997152	0.997755	0.997902	0.998178	0.998682	0.99903	0.9988	0.998846	0.998801	0.997997	0.997458	0.997183	0.99673	0.996238	0.994192	0.991747	0.990638	0.989474	0.987567	0.98502	0.982269	0.980216	0.978688	0.97712	0.975512	0.975535	0.975558	0.975581	0.975603	0.97452	0.973141	0.971742	0.970323	0.968885	0.968885	0.968885	0.968885	0.968885	0.968885	0.968885	0.968885
1	0.995233	0.995233	0.995233	0.995233	0.995233	0.995344	0.995612	0.993866	0.993422	0.99507	0.996284	0.996946	0.997059	0.99642	0.995835	0.996549	0.996682	0.996747	0.997071	0.997302	0.9974	0.996988	0.99615	0.996057	0.996495	0.996581	0.995212	0.993612	0.993026	0.994173	0.995221	0.996169	0.995451	0.994675	0.993842	0.992953	0.99273	0.992507	0.992281	0.992055	0.992142	0.992684	0.993202	0.993697	0.994168	0.994259	0.994259	0.994259	0.994259
1	0.9571	0.9571	0.9571	0.9571	0.9571	0.957548	0.959758	0.961071	0.962041	0.963961	0.964718	0.964591	0.963951	0.965373	0.965779	0.963933	0.96588	0.967949	0.968859	0.971508	0.975167	0.97631	0.977438	0.978697	0.979922	0.981416	0.982935	0.984398	0.983839	0.983272	0.982696	0.983423	0.984449	0.985445	0.986408	0.985556	0.984214	0.98283	0.981405	0.978519	0.973089	0.967104	0.960579	0.954982	0.954982	0.954982	0.954982	0.954982	0.954982
1	0.99915	0.99915	0.99915	0.99915	0.99915	0.999387	0.999579	0.999669	0.99992	0.999966	0.999854	0.999956	0.999977	0.999931	0.999829	0.999781	0.999858	0.999666	0.99952	0.999532	0.999015	0.997696	0.996586	0.995473	0.99438	0.993236	0.991999	0.990622	0.98914	0.987736	0.987008	0.986264	0.985504	0.985124	0.985328	0.985529	0.985727	0.985923	0.986805	0.987666	0.988503	0.989318	0.989952	0.989952	0.989952	0.989952	0.989952	0.989952	0.989952
1	0.991955	0.991955	0.991955	0.991955	0.991955	0.991669	0.992466	0.993879	0.994357	0.993425	0.992054	0.993261	0.993428	0.993209	0.994079	0.994412	0.994412	0.994163	0.993673	0.992791	0.991322	0.989332	0.988869	0.988816	0.988936	0.989169	0.988759	0.985558	0.98199	0.978752	0.978116	0.977473	0.976822	0.976695	0.977354	0.978003	0.978641	0.979273	0.979906	0.980527	0.981136	0.981733	0.981969	0.981969	0.981969	0.981969	0.981969	0.981969	0.981969
1	0.9913	0.9913	0.9913	0.9913	0.9913	0.994474	0.993947	0.993287	0.995753	0.996587	0.996802	0.996621	0.9971	0.99744	0.997355	0.99616	0.995452	0.995151	0.995816	0.995576	0.993896	0.993289	0.993483	0.993474	0.993335	0.993196	0.991451	0.989572	0.987932	0.987671	0.987408	0.987141	0.986561	0.985903	0.985244	0.984585	0.984983	0.986887	0.988677	0.990348	0.991899	0.993079	0.993225	0.993371	0.993517	0.993664	0.993723	0.993723	0.993723
1	0.994864	0.994864	0.994864	0.994864	0.994864	0.996243	0.996227	0.992522	0.995629	0.999511	0.999512	0.998637	0.996296	0.996955	0.997302	0.997253	0.998246	0.998669	0.998078	0.996899	0.995037	0.995614	0.996703	0.995253	0.992685	0.990321	0.988913	0.987457	0.985576	0.983343	0.981007	0.978578	0.979055	0.979523	0.979983	0.980434	0.983495	0.98634	0.988954	0.991327	0.992712	0.993523	0.99429	0.995014	0.995693	0.995823	0.995823	0.995823	0.995823
1	0.999586	0.999586	0.999586	0.999586	0.999586	0.999398	0.999387	0.999638	0.999244	0.999222	0.999879	0.99956	0.999051	0.999051	0.998511	0.997636	0.996426	0.995868	0.995859	0.995588	0.995127	0.993828	0.992549	0.99184	0.991094	0.990661	0.990307	0.98987	0.989103	0.988304	0.987473	0.987794	0.988111	0.988423	0.98873	0.988481	0.988231	0.98798	0.987728	0.98852	0.989935	0.991257	0.992486	0.993622	0.993838	0.993838	0.993838	0.993838	0.993838
1	0.99857	0.99857	0.99857	0.99857	0.99857	0.99947	0.999761	0.999413	0.99889	0.998693	0.998634	0.997842	0.99783	0.998007	0.998135	0.999793	0.999894	0.999481	0.999529	0.999412	0.99896	0.999067	0.999506	0.999629	0.99969	0.999088	0.997278	0.994519	0.994491	0.995246	0.995956	0.996486	0.996788	0.997073	0.997339	0.99744	0.997309	0.997177	0.997043	0.996907	0.997417	0.998017	0.998538	0.99898	0.999342	0.999342	0.999342	0.999342	0.999342
1	0.996511	0.996511	0.996511	0.996511	0.996511	0.997841	0.99876	0.998862	0.998063	0.997948	0.997995	0.997949	0.997456	0.996221	0.997007	0.997466	0.99747	0.996252	0.996286	0.996242	0.995543	0.994748	0.99387	0.981513	0.968279	0.964183	0.962785	0.971771	0.980068	0.987411	0.993467	0.994419	0.99529	0.996079	0.996314	0.995784	0.995218	0.994615	0.994124	0.99421	0.994296	0.994379	0.994462	0.99451	0.99451	0.99451	0.99451	0.99451	0.99451
1	0.998515	0.998515	0.998515	0.998515	0.998515	0.9987	0.998983	0.999	0.998695	0.99773	0.998004	0.998289	0.998587	0.998523	0.998266	0.997652	0.997873	0.99792	0.996224	0.995198	0.994841	0.994481	0.994116	0.993432	0.992615	0.991731	0.990788	0.989805	0.989978	0.990913	0.991812	0.992697	0.993623	0.994492	0.995301	0.99601	0.996507	0.996968	0.997392	0.997782	0.99805	0.998246	0.998431	0.998606	0.998771	0.998771	0.998771	0.998771	0.998771
1	0.992847	0.992847	0.992847	0.992847	0.992847	0.992727	0.978788	0.969776	0.984606	0.99371	0.997881	0.999664	0.999846	0.995781	0.99409	0.997391	0.998455	0.998687	0.998294	0.997954	0.997764	0.997419	0.996948	0.996734	0.996942	0.997147	0.996199	0.994169	0.992993	0.993534	0.994067	0.994591	0.995043	0.995241	0.995434	0.995622	0.995806	0.996987	0.997957	0.998728	0.999309	0.99928	0.998241	0.996769	0.994884	0.992604	0.992604	0.992604	0.992604
1	0.999285	0.999285	0.999285	0.999285	0.999285	0.99945	0.999772	0.999939	0.999926	0.999535	0.999361	0.999236	0.999212	0.999537	0.999576	0.999212	0.999322	0.999489	0.999812	0.999848	0.999743	0.999668	0.999597	0.999473	0.999332	0.999154	0.998937	0.998692	0.998003	0.997037	0.995882	0.995664	0.996136	0.996584	0.997006	0.997033	0.996806	0.996572	0.996334	0.996091	0.996107	0.996123	0.996139	0.996155	0.996164	0.996164	0.996164	0.996164	0.996164
1	0.99896	0.99896	0.99896	0.99896	0.99896	0.99798	0.989173	0.987122	0.984663	0.965139	0.985905	0.998138	0.996218	0.994646	0.997051	0.990566	0.981545	0.997396	0.996838	0.996252	0.995675	0.995007	0.994197	0.993239	0.991941	0.990587	0.989882	0.989628	0.98937	0.988499	0.98718	0.985814	0.985019	0.986623	0.988153	0.989606	0.990979	0.991923	0.99145	0.990974	0.990496	0.990113	0.990113	0.990113	0.990113	0.990113	0.990113	0.990113	0.990113
1	0.998705	0.998705	0.998705	0.998705	0.998705	0.998673	0.998592	0.999028	0.999339	0.999395	0.999123	0.998801	0.998614	0.999283	0.999503	0.998994	0.998872	0.998886	0.998958	0.998944	0.998799	0.998747	0.998761	0.998612	0.998333	0.997828	0.996903	0.995813	0.995421	0.995571	0.995718	0.995906	0.996258	0.996594	0.996914	0.997259	0.99774	0.998176	0.998566	0.99891	0.99848	0.997743	0.996879	0.995895	0.9948	0.9948	0.9948	0.9948	0.9948
1	0.996232	0.996232	0.996232	0.996232	0.996106	0.995443	0.996046	0.997329	0.996683	0.996193	0.995817	0.995413	0.995393	0.995945	0.995715	0.995386	0.995478	0.994935	0.993901	0.994824	0.995499	0.995417	0.994962	0.992786	0.990233	0.98909	0.987881	0.986937	0.986463	0.98598	0.985802	0.986846	0.987849	0.98881	0.989751	0.990721	0.991637	0.992499	0.993309	0.993916	0.9944	0.994866	0.995313	0.995658	0.995658	0.995658	0.995658	0.995658	0.995658
1	0.997984	0.997984	0.997984	0.997984	0.997984	0.997918	0.997746	0.997546	0.997463	0.997874	0.998336	0.998727	0.998946	0.998707	0.998488	0.998946	0.998524	0.997225	0.997364	0.997226	0.995824	0.994593	0.993938	0.993261	0.99256	0.991823	0.991146	0.990439	0.989632	0.988517	0.987363	0.986172	0.985679	0.985667	0.985656	0.985644	0.98548	0.985087	0.984693	0.984299	0.983904	0.984133	0.984768	0.985393	0.986007	0.98661	0.986729	0.986729	0.986729
1	0.999348	0.999348	0.999348	0.999348	0.999348	0.999384	0.99947	0.999237	0.998839	0.998256	0.998238	0.9982	0.99737	0.997277	0.997369	0.997368	0.996929	0.996124	0.995082	0.994093	0.993262	0.99303	0.993747	0.993474	0.991588	0.989456	0.988532	0.987575	0.986584	0.986564	0.986544	0.986525	0.98697	0.988078	0.989136	0.990143	0.991201	0.992573	0.993829	0.99497	0.995993	0.996496	0.996701	0.996899	0.997092	0.997278	0.997315	0.997315	0.997315
1	0.999594	0.999594	0.999594	0.999594	0.999594	0.999594	0.999793	0.999971	0.993558	0.995608	0.999596	0.99973	0.999846	0.999939	0.999693	0.999418	0.999564	0.99969	0.999797	0.99937	0.998875	0.998955	0.998749	0.99696	0.994424	0.993796	0.993135	0.992694	0.992622	0.99255	0.992304	0.991327	0.990297	0.989216	0.988432	0.989025	0.989621	0.990219	0.990819	0.991418	0.99021	0.987713	0.985148	0.982548	0.982548	0.982548	0.982548	0.982548	0.982548
1	0.9997	0.9997	0.9997	0.9997	0.9997	0.999587	0.99956	0.999914	0.999816	0.999739	0.999894	0.999916	0.999818	0.999403	0.998864	0.998546	0.998698	0.998692	0.998521	0.99776	0.997576	0.997833	0.998262	0.998752	0.998754	0.997995	0.997071	0.996773	0.996653	0.996529	0.99652	0.99654	0.99656	0.996581	0.996705	0.996827	0.996946	0.997062	0.997506	0.997985	0.998412	0.998788	0.999051	0.999051	0.999051	0.999051	0.999051	0.999051	0.999051
1	0.999636	0.999636	0.999636	0.999636	0.999636	0.9994	0.998919	0.999177	0.998656	0.997621	0.998167	0.997998	0.997771	0.999061	0.999139	0.998461	0.997274	0.997337	0.999025	0.999388	0.999531	0.997804	0.994911	0.992543	0.989743	0.990878	0.992936	0.994824	0.995792	0.995622	0.995445	0.995261	0.99588	0.996445	0.996958	0.997421	0.995946	0.994317	0.992592	0.991459	0.990388	0.989199	0.987878	0.986411	0.98512	0.98512	0.98512	0.98512	0.98512
1	0.965232	0.965232	0.965232	0.965232	0.965232	0.967828	0.970906	0.969925	0.97094	0.973254	0.972055	0.972604	0.975711	0.977052	0.977742	0.978104	0.979608	0.980922	0.980415	0.979999	0.979721	0.980481	0.981907	0.982587	0.982186	0.982372	0.984882	0.987261	0.989831	0.992585	0.994934	0.996861	0.997531	0.998122	0.998633	0.999064	0.999247	0.99937	0.999482	0.999582	0.999598	0.999492	0.999374	0.999245	0.999104	0.999044	0.999044	0.999044	0.999044
1	0.996548	0.996548	0.996548	0.996548	0.996548	0.996861	0.997283	0.997917	0.998977	0.998991	0.998359	0.997611	0.998501	0.99939	0.997977	0.996776	0.995994	0.995713	0.995406	0.995055	0.994748	0.994442	0.99226	0.989164	0.989017	0.989666	0.989893	0.988424	0.986851	0.985266	0.983742	0.982155	0.980506	0.981801	0.984883	0.987705	0.990257	0.991894	0.992474	0.993032	0.993569	0.994085	0.994186	0.994186	0.994186	0.994186	0.994186	0.994186	0.994186
1	0.998881	0.998881	0.998881	0.998881	0.998881	0.998838	0.998601	0.999139	0.999581	0.998577	0.998317	0.9983	0.998152	0.998173	0.998239	0.998314	0.998007	0.99737	0.997811	0.997763	0.996946	0.995962	0.994766	0.99402	0.994133	0.994245	0.993069	0.991789	0.990808	0.991376	0.991927	0.992458	0.992397	0.992188	0.991978	0.991766	0.991559	0.991355	0.99115	0.990942	0.990731	0.991825	0.992844	0.993792	0.994668	0.995318	0.995318	0.995318	0.995318
1	0.994789	0.994789	0.994789	0.994789	0.994789	0.994647	0.994873	0.995625	0.996717	0.997149	0.996643	0.996217	0.996097	0.99642	0.996936	0.99664	0.99481	0.996144	0.997227	0.995083	0.992864	0.992277	0.991696	0.991131	0.990419	0.989165	0.98784	0.986887	0.986202	0.9855	0.98433	0.982405	0.980376	0.978246	0.977434	0.97869	0.979904	0.981077	0.982208	0.98266	0.983107	0.983549	0.983985	0.984244	0.984244	0.984244	0.984244	0.984244	0.984244
1	0.997706	0.997706	0.997706	0.997706	0.997706	0.997727	0.997763	0.997799	0.997818	0.997811	0.997116	0.997407	0.998891	0.998529	0.997656	0.996846	0.996429	0.996121	0.99766	0.998179	0.997547	0.996923	0.996407	0.995816	0.995006	0.994118	0.993927	0.993735	0.993541	0.993452	0.993362	0.993271	0.993429	0.993951	0.994463	0.994962	0.995399	0.995635	0.99586	0.996076	0.996282	0.996681	0.997331	0.997911	0.998422	0.998862	0.998942	0.998942	0.998942
1	0.994804	0.994804	0.994804	0.994804	0.994804	0.996586	0.998771	0.999575	0.998041	0.993461	0.997075	0.998597	0.9987	0.999382	0.999634	0.999662	0.999144	0.9989	0.999262	0.999512	0.9996	0.999172	0.998823	0.998772	0.998565	0.997597	0.996405	0.994892	0.993068	0.991014	0.990008	0.990799	0.991544	0.992244	0.99248	0.992425	0.99237	0.992314	0.992111	0.991685	0.991254	0.99082	0.990382	0.990118	0.990118	0.990118	0.990118	0.990118	0.990118
1	0.999107	0.999107	0.999107	0.999107	0.999273	0.999853	0.999473	0.999277	0.999879	0.999973	0.99997	0.999875	0.999962	0.999957	0.999782	0.999835	0.9999	0.999902	0.999881	0.999851	0.999427	0.998762	0.997958	0.997272	0.997775	0.998224	0.99737	0.995913	0.994143	0.993543	0.993279	0.993012	0.992858	0.993166	0.99347	0.99377	0.994083	0.994459	0.994822	0.995172	0.99551	0.995395	0.994971	0.994534	0.994082	0.993617	0.993523	0.993523	0.993523
1	0.999526	0.999526	0.999526	0.999526	0.999526	0.999526	0.999447	0.999393	0.999534	0.999485	0.999445	0.999631	0.999756	0.999833	0.999822	0.99964	0.999212	0.999264	0.999476	0.99981	0.999922	0.999956	0.999776	0.999325	0.99896	0.99875	0.998521	0.998491	0.998459	0.998427	0.998835	0.999182	0.999469	0.999637	0.999544	0.999441	0.99933	0.999209	0.999302	0.999436	0.999554	0.999657	0.99973	0.99973	0.99973	0.99973	0.99973	0.99973	0.99973
1	0.995989	0.995989	0.995989	0.995989	0.995989	0.995989	0.995575	0.994783	0.993509	0.995451	0.996364	0.996143	0.997962	0.998606	0.998723	0.99942	0.999375	0.99883	0.998433	0.998165	0.998614	0.998859	0.998876	0.998891	0.998904	0.998918	0.998557	0.998153	0.997787	0.997714	0.997639	0.997561	0.99764	0.997756	0.99787	0.997981	0.997432	0.99663	0.995732	0.994745	0.993702	0.992719	0.991676	0.990578	0.989425	0.989188	0.989188	0.989188	0.989188
1	0.9978	0.9978	0.9978	0.9978	0.9978	0.9978	0.997552	0.997609	0.998106	0.99775	0.997337	0.997714	0.998101	0.998378	0.998298	0.99807	0.997721	0.998376	0.998649	0.998466	0.997872	0.996838	0.996192	0.995642	0.995141	0.994677	0.994194	0.992905	0.991469	0.989884	0.990996	0.992043	0.993024	0.993941	0.994661	0.995335	0.995964	0.996547	0.996964	0.997275	0.997565	0.997834	0.998084	0.998132	0.998132	0.998132	0.998132	0.998132	0.998132
1	0.999849	0.999849	0.999849	0.999849	0.999828	0.999705	0.999663	0.999688	0.999599	0.999503	0.999408	0.999594	0.999621	0.999422	0.9994	0.999384	0.999167	0.999277	0.999564	0.99979	0.999892	0.999753	0.999589	0.999529	0.999465	0.999287	0.999052	0.998828	0.998752	0.998675	0.998595	0.998689	0.998779	0.998865	0.998975	0.999177	0.999358	0.999517	0.999654	0.999638	0.999519	0.999385	0.999236	0.999073	0.999073	0.999073	0.999073	0.999073	0.999073
1	0.996089	0.996089	0.996089	0.996089	0.995717	0.993567	0.995126	0.996572	0.995303	0.994769	0.994662	0.995408	0.99505	0.994491	0.996099	0.99724	0.99794	0.997285	0.995365	0.988258	0.975922	0.9628	0.949892	0.937635	0.930574	0.924494	0.938319	0.990644	0.981037	0.970173	0.958829	0.947462	0.936336	0.925597	0.922275	0.923687	0.9251	0.926515	0.92793	0.929745	0.931538	0.93331	0.935061	0.936791	0.936791	0.936791	0.936791	0.936791	0.936791
1	0.996339	0.996339	0.996339	0.996339	0.996339	0.996339	0.996703	0.997527	0.996854	0.995932	0.995314	0.995143	0.995221	0.995488	0.994119	0.992956	0.994897	0.995344	0.994911	0.993141	0.991692	0.992283	0.992717	0.992586	0.992454	0.991792	0.991098	0.990246	0.989163	0.988034	0.986861	0.987567	0.988258	0.988935	0.989596	0.990152	0.990695	0.991224	0.991741	0.992101	0.992357	0.992605	0.992846	0.99308	0.993126	0.993126	0.993126	0.993126	0.993126
1	0.997895	0.997895	0.997895	0.997895	0.997895	0.997895	0.998583	0.99894	0.998962	0.99823	0.997966	0.998557	0.997612	0.996001	0.994195	0.993562	0.993009	0.991315	0.990008	0.989012	0.9877	0.986127	0.981669	0.975868	0.973309	0.973223	0.973137	0.971827	0.970503	0.969165	0.968705	0.968835	0.968968	0.969102	0.970464	0.972088	0.973663	0.975188	0.976666	0.977934	0.979155	0.98033	0.98146	0.982332	0.982332	0.982332	0.982332	0.982332	0.982332
1	0.997487	0.997487	0.997487	0.997487	0.997487	0.997487	0.998204	0.998441	0.998071	0.998328	0.998384	0.997904	0.998327	0.998702	0.998772	0.998483	0.998126	0.998046	0.997781	0.997359	0.995581	0.992945	0.991842	0.991176	0.990885	0.990686	0.990203	0.989277	0.988318	0.987473	0.98719	0.986904	0.986616	0.98691	0.98758	0.988235	0.988875	0.98975	0.991524	0.993131	0.994571	0.995843	0.996304	0.996304	0.996304	0.996304	0.996304	0.996304	0.996304
1	0.996802	0.996802	0.996802	0.996802	0.996836	0.996999	0.996358	0.995571	0.996794	0.995729	0.99447	0.995629	0.995399	0.994797	0.994053	0.99559	0.997277	0.995574	0.99379	0.991901	0.993318	0.995278	0.99416	0.992049	0.992353	0.993278	0.993978	0.993906	0.993833	0.993706	0.993496	0.993284	0.99307	0.993605	0.994581	0.995479	0.9963	0.99666	0.996417	0.996166	0.995906	0.995638	0.995583	0.995583	0.995583	0.995583	0.995583	0.995583	0.995583
1	0.998724	0.998724	0.998724	0.998724	0.998724	0.998688	0.998467	0.99809	0.998629	0.999016	0.999251	0.999628	0.99972	0.999498	0.999204	0.999149	0.999484	0.999675	0.999791	0.999583	0.999321	0.999092	0.998933	0.999146	0.999339	0.99897	0.998523	0.998054	0.997759	0.997444	0.997108	0.997079	0.99705	0.997021	0.996992	0.997347	0.997677	0.997983	0.998264	0.998248	0.998034	0.997809	0.997573	0.997326	0.997275	0.997275	0.997275	0.997275	0.997275
1	0.996896	0.996896	0.996896	0.996896	0.996896	0.996896	0.997263	0.99771	0.998252	0.997278	0.997878	0.998852	0.998281	0.998083	0.998187	0.999469	0.999386	0.998343	0.997703	0.997189	0.99654	0.995995	0.995715	0.996207	0.997612	0.998319	0.997333	0.996131	0.992461	0.983184	0.971547	0.966617	0.973458	0.979735	0.985362	0.990242	0.989472	0.988686	0.987885	0.98707	0.986296	0.985551	0.984803	0.984053	0.983451	0.983451	0.983451	0.983451	0.983451
1	0.998753	0.998753	0.998753	0.998753	0.998753	0.997851	0.994705	0.998545	0.999707	0.999739	0.999288	0.998762	0.998363	0.998267	0.998286	0.998438	0.998101	0.997743	0.997966	0.997971	0.997832	0.997605	0.997316	0.997294	0.997448	0.996621	0.993734	0.990024	0.986785	0.984157	0.981466	0.980714	0.982871	0.98495	0.986944	0.988787	0.990308	0.991733	0.99306	0.994284	0.995162	0.995816	0.996419	0.99697	0.997472	0.997567	0.997567	0.997567	0.997567
1	0.991334	0.991334	0.991334	0.991334	0.991334	0.991426	0.969892	0.958371	0.98034	0.991661	0.993001	0.992328	0.991013	0.989459	0.98986	0.990687	0.991306	0.990642	0.989137	0.986614	0.983105	0.977592	0.971095	0.967538	0.964729	0.963016	0.96303	0.963044	0.961896	0.959955	0.95799	0.956005	0.959954	0.963784	0.967487	0.971051	0.970204	0.96827	0.966332	0.964394	0.96584	0.968074	0.970245	0.972351	0.97439	0.975187	0.975187	0.975187	0.975187
1	0.994656	0.994656	0.994656	0.994656	0.994656	0.997917	0.998674	0.995305	0.996811	0.99752	0.997355	0.996897	0.997399	0.998916	0.998198	0.99698	0.996213	0.99632	0.99664	0.996064	0.995086	0.992356	0.989535	0.987952	0.986683	0.987096	0.987495	0.987908	0.988335	0.988759	0.988513	0.987225	0.985884	0.984491	0.984455	0.986452	0.988353	0.990152	0.991838	0.992863	0.991646	0.990364	0.989023	0.987628	0.987628	0.987628	0.987628	0.987628	0.987628
1	0.999573	0.999573	0.999573	0.999573	0.999573	0.999569	0.999546	0.999647	0.999758	0.999562	0.999376	0.99921	0.999433	0.999472	0.998692	0.998799	0.999132	0.998273	0.997812	0.998249	0.997847	0.996714	0.995659	0.994685	0.993751	0.992971	0.992136	0.991124	0.98997	0.988751	0.988412	0.989441	0.99043	0.991379	0.991892	0.991803	0.991714	0.991624	0.991534	0.992514	0.993661	0.9947	0.995635	0.99647	0.99647	0.99647	0.99647	0.99647	0.99647
1	0.998971	0.998971	0.998971	0.998971	0.998971	0.998971	0.998863	0.998238	0.997309	0.996729	0.99778	0.997596	0.996423	0.995648	0.995927	0.996852	0.996108	0.995818	0.996269	0.995729	0.994879	0.994469	0.994047	0.993373	0.992579	0.991667	0.99069	0.989694	0.985368	0.980435	0.974951	0.976658	0.980025	0.983151	0.986029	0.987728	0.988731	0.989698	0.990627	0.991517	0.991486	0.991454	0.991423	0.991391	0.991371	0.991371	0.991371	0.991371	0.991371
1	0.999041	0.999041	0.999041	0.999041	0.999041	0.999028	0.998961	0.99873	0.998361	0.998479	0.998829	0.999404	0.999107	0.999334	0.999945	0.99991	0.999656	0.998754	0.99811	0.9979	0.997197	0.996245	0.994771	0.992953	0.991879	0.990987	0.989977	0.988616	0.987156	0.986233	0.98774	0.989139	0.990434	0.99153	0.992417	0.993261	0.99406	0.994813	0.995073	0.995322	0.995562	0.995793	0.995971	0.995971	0.995971	0.995971	0.995971	0.995971	0.995971
1	0.999406	0.999406	0.999406	0.999406	0.999406	0.999589	0.99975	0.9998	0.999779	0.999773	0.999882	0.999652	0.999028	0.999028	0.999335	0.999724	0.999857	0.999769	0.99909	0.998865	0.998816	0.998418	0.997959	0.997709	0.997445	0.996923	0.996172	0.995346	0.995119	0.995051	0.994984	0.995175	0.995529	0.995872	0.996202	0.996498	0.996748	0.996988	0.997218	0.997438	0.997822	0.998171	0.998488	0.998772	0.998977	0.998977	0.998977	0.998977	0.998977
1	0.993653	0.993653	0.993653	0.993653	0.993653	0.993996	0.994815	0.995129	0.995365	0.995548	0.992715	0.992921	0.994762	0.994753	0.993669	0.992325	0.993457	0.994053	0.994316	0.994082	0.993891	0.993891	0.993757	0.993067	0.992293	0.991257	0.990163	0.98989	0.990186	0.990476	0.990766	0.991066	0.991364	0.991659	0.992183	0.992831	0.993445	0.994026	0.994377	0.993918	0.993443	0.992953	0.992448	0.992346	0.992346	0.992346	0.992346	0.992346	0.992346
1	0.997301	0.997301	0.997301	0.997301	0.997382	0.997766	0.997597	0.997029	0.997138	0.997109	0.99699	0.996144	0.99607	0.997179	0.996124	0.995413	0.995366	0.994454	0.993469	0.993501	0.993464	0.993322	0.993063	0.992617	0.991926	0.990211	0.988323	0.986796	0.986009	0.985206	0.984813	0.986084	0.987308	0.988484	0.989848	0.991462	0.992945	0.994295	0.995508	0.995533	0.995275	0.99501	0.99474	0.994519	0.994519	0.994519	0.994519	0.994519	0.994519
1	0.997574	0.997574	0.997574	0.997574	0.997574	0.998197	0.998127	0.996952	0.997841	0.998014	0.996246	0.997288	0.998164	0.998164	0.997755	0.997282	0.997187	0.997184	0.997241	0.997071	0.996837	0.995217	0.993264	0.9925	0.991702	0.991471	0.991386	0.991299	0.990098	0.988842	0.987532	0.987824	0.989155	0.990419	0.991614	0.992642	0.993472	0.994256	0.994994	0.995685	0.995693	0.995701	0.995708	0.995716	0.995722	0.995722	0.995722	0.995722	0.995722
1	0.998972	0.998972	0.998972	0.998972	0.998972	0.99849	0.998047	0.998713	0.997724	0.996577	0.998049	0.998327	0.998604	0.999521	0.999629	0.999585	0.999459	0.999429	0.99947	0.998957	0.998475	0.998672	0.998727	0.998207	0.997544	0.996467	0.995172	0.994031	0.993045	0.991999	0.991948	0.993385	0.994706	0.995902	0.996833	0.997566	0.9982	0.998736	0.999055	0.998847	0.998626	0.998395	0.998154	0.998005	0.998005	0.998005	0.998005	0.998005	0.998005
1	0.998317	0.998317	0.998317	0.998317	0.998317	0.998232	0.998141	0.998123	0.998612	0.999022	0.99898	0.999091	0.999038	0.997962	0.997875	0.997891	0.997032	0.996568	0.996427	0.997032	0.997436	0.997243	0.99691	0.995989	0.994952	0.995263	0.995563	0.995689	0.99514	0.994554	0.993929	0.994157	0.994381	0.994602	0.99482	0.995436	0.996012	0.996547	0.997042	0.997185	0.997112	0.997039	0.996966	0.996893	0.996893	0.996893	0.996893	0.996893	0.996893
1	0.961194	0.961194	0.961194	0.961194	0.961194	0.961194	0.960177	0.958768	0.957047	0.960453	0.96048	0.958305	0.95966	0.958707	0.956168	0.9572	0.957057	0.955149	0.954857	0.955649	0.951929	0.946922	0.946168	0.945412	0.945507	0.946169	0.946829	0.94624	0.945334	0.944424	0.944921	0.945768	0.946614	0.947458	0.948062	0.948605	0.949148	0.94969	0.950751	0.95259	0.954426	0.956258	0.958085	0.958813	0.958813	0.958813	0.958813	0.958813	0.958813
1	0.999442	0.999442	0.999442	0.999442	0.999442	0.998705	0.997687	0.999147	0.999692	0.99985	0.999349	0.99942	0.99945	0.999133	0.998457	0.997823	0.99763	0.997242	0.99678	0.996988	0.99681	0.996005	0.99526	0.994545	0.994889	0.995876	0.996243	0.994303	0.99203	0.990133	0.990828	0.991499	0.992146	0.992512	0.992806	0.993093	0.993374	0.993743	0.994162	0.994567	0.994955	0.995106	0.994328	0.9935	0.992623	0.991698	0.991315	0.991315	0.991315
1	0.998584	0.998584	0.998584	0.998584	0.998584	0.998584	0.99844	0.998843	0.999444	0.998738	0.998698	0.99916	0.999423	0.999431	0.999314	0.999332	0.999267	0.999137	0.999652	0.99989	0.999854	0.999866	0.999939	0.99994	0.999829	0.999647	0.999321	0.998892	0.998766	0.999165	0.999488	0.999733	0.999699	0.999592	0.99947	0.999332	0.999088	0.998781	0.998433	0.998046	0.997724	0.997805	0.997885	0.997963	0.998039	0.998084	0.998084	0.998084	0.998084
1	0.999808	0.999808	0.999808	0.999808	0.999808	0.999808	0.999744	0.999592	0.999243	0.999498	0.999371	0.998917	0.999573	0.999507	0.998908	0.9995	0.99963	0.999555	0.999515	0.999517	0.999674	0.999774	0.999824	0.999865	0.999898	0.999926	0.999804	0.99962	0.999427	0.999432	0.999436	0.999441	0.99945	0.999462	0.999475	0.999487	0.999472	0.999414	0.999354	0.999292	0.999226	0.999364	0.999528	0.999666	0.99978	0.999853	0.999853	0.999853	0.999853
1	0.997255	0.997255	0.997255	0.997255	0.997255	0.998129	0.999232	0.997866	0.997648	0.998383	0.998057	0.998056	0.998273	0.998798	0.998618	0.997104	0.99789	0.998273	0.997396	0.996573	0.995816	0.994901	0.993882	0.992905	0.991953	0.991291	0.991125	0.990955	0.989873	0.98808	0.98616	0.984751	0.985811	0.986833	0.987818	0.988766	0.988702	0.988638	0.988574	0.988511	0.988332	0.987686	0.987027	0.986355	0.985671	0.985255	0.985255	0.985255	0.985255
1	0.999406	0.999406	0.999406	0.999406	0.999406	0.999378	0.999306	0.999257	0.999091	0.998274	0.998459	0.999225	0.999019	0.998844	0.998742	0.99927	0.999466	0.999104	0.998903	0.998849	0.998073	0.996862	0.995228	0.993273	0.991585	0.990116	0.988513	0.987004	0.985393	0.983679	0.985038	0.986333	0.987566	0.988736	0.988156	0.987568	0.986971	0.986367	0.986225	0.986393	0.986558	0.98672	0.986879	0.986911	0.986911	0.986911	0.986911	0.986911	0.986911
1	0.997951	0.997951	0.997951	0.997951	0.997995	0.998208	0.998047	0.997726	0.997891	0.998856	0.999626	0.999515	0.99966	0.999807	0.999505	0.999359	0.999418	0.999594	0.999629	0.999466	0.99918	0.99881	0.998888	0.999074	0.998609	0.997829	0.99708	0.997074	0.997068	0.996995	0.996649	0.996285	0.995905	0.995915	0.996184	0.996443	0.996694	0.996929	0.997131	0.997325	0.997509	0.997686	0.99772	0.99772	0.99772	0.99772	0.99772	0.99772	0.99772
1	0.998919	0.998919	0.998919	0.998919	0.998919	0.997891	0.99395	0.996303	0.99895	0.99833	0.998487	0.998876	0.999401	0.999312	0.99888	0.997393	0.997078	0.99874	0.997287	0.995409	0.993633	0.991951	0.99135	0.991776	0.995836	0.997836	0.998088	0.998327	0.998553	0.998765	0.998183	0.996772	0.995001	0.992894	0.992729	0.995441	0.997544	0.999015	0.997909	0.99647	0.994744	0.992773	0.991923	0.991923	0.991923	0.991923	0.991923	0.991923	0.991923
1	0.998873	0.998873	0.998873	0.998873	0.998873	0.99867	0.998479	0.998636	0.998773	0.998908	0.999077	0.999142	0.999142	0.998941	0.998789	0.998736	0.998581	0.998553	0.998721	0.998811	0.998852	0.998411	0.997742	0.99709	0.996399	0.995677	0.994913	0.994085	0.993668	0.99336	0.993046	0.993236	0.99415	0.995005	0.995799	0.996381	0.996709	0.997018	0.997311	0.997587	0.997146	0.996672	0.996165	0.995626	0.995172	0.995172	0.995172	0.995172	0.995172
1	0.990934	0.990934	0.990934	0.990934	0.990934	0.994084	0.995488	0.994994	0.995658	0.996261	0.996413	0.99652	0.996525	0.996162	0.997111	0.997879	0.99724	0.997142	0.997429	0.997377	0.997324	0.997113	0.99672	0.995525	0.994153	0.994124	0.994095	0.994047	0.993926	0.993805	0.993686	0.99384	0.993993	0.994144	0.994357	0.99481	0.995242	0.995654	0.996046	0.995999	0.995843	0.995687	0.99553	0.995371	0.995371	0.995371	0.995371	0.995371	0.995371
1	0.997112	0.997112	0.997112	0.997112	0.997112	0.996749	0.996809	0.997148	0.998202	0.998586	0.998229	0.998114	0.997919	0.997596	0.997336	0.996515	0.994597	0.994839	0.99562	0.996043	0.996241	0.995575	0.994873	0.994186	0.993464	0.99317	0.992871	0.992373	0.991031	0.98958	0.988529	0.989458	0.990357	0.991227	0.992044	0.992737	0.993394	0.994015	0.994601	0.994911	0.995054	0.995194	0.995333	0.995471	0.995471	0.995471	0.995471	0.995471	0.995471
1	0.999672	0.999672	0.999672	0.999672	0.999672	0.999632	0.99942	0.998288	0.995	0.990994	0.987236	0.982249	0.977849	0.974271	0.971702	0.968727	0.965512	0.963818	0.962311	0.96093	0.960706	0.960773	0.9572	0.953535	0.951945	0.950859	0.949273	0.946961	0.944631	0.943287	0.945914	0.948496	0.951032	0.952261	0.952644	0.953028	0.953415	0.953848	0.954462	0.955074	0.955683	0.95629	0.956653	0.956653	0.956653	0.956653	0.956653	0.956653	0.956653
1	0.999136	0.999136	0.999136	0.999136	0.999136	0.999395	0.999435	0.99934	0.999501	0.999433	0.99895	0.998502	0.998229	0.998097	0.999167	0.999542	0.999641	0.999069	0.998607	0.998653	0.998855	0.99913	0.998649	0.998081	0.997176	0.996015	0.994874	0.99456	0.99424	0.993647	0.992845	0.992008	0.991137	0.991275	0.991659	0.992031	0.992392	0.991826	0.991005	0.990157	0.989282	0.988383	0.990011	0.99152	0.992911	0.994181	0.99442	0.99442	0.99442
1	0.992908	0.992908	0.992908	0.992908	0.992908	0.992908	0.994804	0.996334	0.997432	0.997255	0.996668	0.995907	0.996539	0.996998	0.995488	0.995083	0.995383	0.995038	0.994689	0.994349	0.99461	0.995013	0.993381	0.991539	0.991164	0.991188	0.991034	0.990608	0.990175	0.990149	0.990732	0.991298	0.991848	0.991719	0.991421	0.99112	0.990817	0.99086	0.991129	0.991392	0.991649	0.991899	0.991899	0.991899	0.991899	0.991899	0.991899	0.991899	0.991899
1	0.999837	0.999837	0.999837	0.999837	0.999837	0.999831	0.999775	0.999444	0.999671	0.999804	0.999709	0.999662	0.9997	0.999821	0.999561	0.999516	0.999824	0.999832	0.999743	0.999421	0.999046	0.998634	0.99883	0.999146	0.999086	0.998756	0.998303	0.997453	0.996429	0.995633	0.996343	0.996988	0.997571	0.997824	0.997654	0.997476	0.997289	0.997086	0.996844	0.996595	0.996337	0.996073	0.996019	0.996019	0.996019	0.996019	0.996019	0.996019	0.996019
1	0.959267	0.959267	0.959267	0.959267	0.959267	0.957122	0.955402	0.955135	0.955683	0.954499	0.950585	0.966688	0.982413	0.995333	0.999465	0.999074	0.999479	0.999534	0.998748	0.998119	0.942345	0.933862	0.929541	0.944016	0.935441	0.92035	0.904677	0.895865	0.897824	0.899707	0.901517	0.901576	0.901201	0.90082	0.900432	0.90778	0.917112	0.926466	0.935792	0.945028	0.951863	0.949686	0.947528	0.945389	0.943272	0.943272	0.943272	0.943272	0.943272
1	0.999133	0.999133	0.999133	0.999133	0.999053	0.998598	0.998547	0.99879	0.998454	0.998782	0.999185	0.998548	0.998262	0.998293	0.998317	0.998025	0.997467	0.998018	0.997993	0.997067	0.996243	0.995391	0.994752	0.994072	0.994032	0.994159	0.994294	0.99444	0.994583	0.994552	0.994259	0.993959	0.993651	0.994219	0.994961	0.995653	0.996294	0.99656	0.9966	0.996639	0.996678	0.996717	0.996724	0.996724	0.996724	0.996724	0.996724	0.996724	0.996724
1	0.996376	0.996376	0.996376	0.996376	0.995995	0.993846	0.993094	0.993184	0.992224	0.991233	0.990168	0.988896	0.987934	0.98719	0.985655	0.984898	0.985369	0.986883	0.988049	0.987113	0.986007	0.984571	0.983665	0.983703	0.983843	0.984383	0.984917	0.984367	0.983051	0.981676	0.980984	0.981385	0.981782	0.982177	0.982663	0.983281	0.983888	0.984484	0.985069	0.986751	0.988594	0.990307	0.991888	0.993056	0.993056	0.993056	0.993056	0.993056	0.993056
1	0.996063	0.996063	0.996063	0.996063	0.996063	0.996063	0.996258	0.996099	0.995293	0.996472	0.997069	0.996344	0.996994	0.997144	0.996579	0.995757	0.994872	0.994272	0.99329	0.991965	0.989883	0.9879	0.987108	0.986301	0.984846	0.98332	0.982179	0.981308	0.980414	0.979983	0.979871	0.979758	0.979644	0.981449	0.983186	0.984853	0.986448	0.986623	0.986454	0.986287	0.986121	0.985956	0.985956	0.985956	0.985956	0.985956	0.985956	0.985956	0.985956
1	0.999063	0.999063	0.999063	0.999063	0.999063	0.999188	0.999677	0.999576	0.999365	0.999365	0.999417	0.99946	0.999333	0.999432	0.999497	0.999217	0.999292	0.999448	0.999494	0.999308	0.998614	0.99854	0.998942	0.998694	0.997889	0.997013	0.996494	0.995934	0.996074	0.997192	0.99813	0.998885	0.998641	0.998375	0.998087	0.997776	0.997624	0.997512	0.997397	0.99728	0.997388	0.99781	0.998193	0.998536	0.998841	0.998953	0.998953	0.998953	0.998953
1	0.999686	0.999686	0.999686	0.999686	0.999547	0.998477	0.99879	0.999147	0.999105	0.999135	0.999074	0.998833	0.998171	0.997789	0.997994	0.997861	0.997628	0.99735	0.997154	0.99698	0.996714	0.996464	0.996336	0.996144	0.995684	0.995194	0.995227	0.995393	0.995557	0.994803	0.993746	0.992613	0.992256	0.993116	0.993928	0.994691	0.995173	0.994703	0.994215	0.993709	0.993187	0.993417	0.994125	0.994795	0.995426	0.996018	0.996018	0.996018	0.996018
1	0.999131	0.999131	0.999131	0.999131	0.999127	0.999108	0.999098	0.999177	0.999539	0.999611	0.999517	0.998801	0.997949	0.996814	0.994881	0.993585	0.992295	0.990332	0.988349	0.986346	0.984624	0.982927	0.979945	0.976767	0.97433	0.972043	0.970075	0.968642	0.967173	0.965415	0.963231	0.961002	0.958729	0.95888	0.960639	0.962361	0.964047	0.965683	0.967237	0.96876	0.970252	0.971714	0.97229	0.97229	0.97229	0.97229	0.97229	0.97229	0.97229
1	0.99846	0.99846	0.99846	0.99846	0.99846	0.998918	0.998949	0.998343	0.998841	0.998805	0.997909	0.998112	0.998303	0.998479	0.998885	0.998628	0.997802	0.997217	0.99692	0.997134	0.996743	0.995865	0.995527	0.995336	0.994936	0.994378	0.993637	0.992161	0.99053	0.988745	0.988672	0.9886	0.988528	0.988869	0.990769	0.992505	0.994075	0.995472	0.994839	0.994168	0.99346	0.992715	0.992251	0.992251	0.992251	0.992251	0.992251	0.992251	0.992251
1	0.99927	0.99927	0.99927	0.99927	0.99927	0.999103	0.998959	0.998868	0.998929	0.999049	0.999246	0.999288	0.999338	0.999402	0.999246	0.998956	0.998372	0.9978	0.997254	0.997	0.996824	0.995382	0.993679	0.992567	0.991363	0.989415	0.987088	0.984527	0.98541	0.986269	0.987102	0.987669	0.988066	0.988455	0.988838	0.989291	0.989781	0.990257	0.990717	0.991163	0.991555	0.991936	0.992306	0.992665	0.992944	0.992944	0.992944	0.992944	0.992944
1	0.997791	0.997791	0.997791	0.997791	0.997791	0.997791	0.996896	0.989534	0.987611	0.992796	0.999025	0.998602	0.997024	0.995507	0.993692	0.99156	0.989085	0.981452	0.973066	0.964944	0.961266	0.958762	0.951797	0.944513	0.939588	0.935251	0.930961	0.926979	0.922926	0.918804	0.916593	0.9144	0.912226	0.911453	0.912768	0.914098	0.915443	0.916804	0.918925	0.921214	0.923479	0.92572	0.927937	0.928378	0.928378	0.928378	0.928378	0.928378	0.928378
1	0.999819	0.999819	0.999819	0.999819	0.999819	0.999899	0.99991	0.999788	0.999784	0.999781	0.99972	0.99983	0.999898	0.999745	0.999732	0.999758	0.999759	0.999659	0.99945	0.999503	0.999257	0.998268	0.99741	0.997279	0.997055	0.996438	0.995762	0.995075	0.994376	0.993636	0.993364	0.993827	0.994272	0.9947	0.994987	0.995083	0.995176	0.995268	0.995359	0.99582	0.996255	0.996665	0.997049	0.997267	0.997267	0.997267	0.997267	0.997267	0.997267
1	0.998724	0.998724	0.998724	0.998724	0.998724	0.998584	0.997762	0.998586	0.999189	0.998367	0.998006	0.99794	0.998405	0.998439	0.998322	0.997984	0.998443	0.999227	0.997898	0.99681	0.996851	0.99593	0.994111	0.99319	0.993014	0.992821	0.992559	0.992292	0.992172	0.992279	0.992386	0.992491	0.992799	0.993153	0.9935	0.99384	0.994039	0.994202	0.994364	0.994524	0.994702	0.994955	0.9952	0.995437	0.995666	0.995801	0.995801	0.995801	0.995801
1	0.997806	0.997806	0.997806	0.997806	0.997806	0.998497	0.998784	0.998902	0.999179	0.99895	0.998796	0.998991	0.998733	0.998661	0.998884	0.999429	0.999633	0.999693	0.999389	0.998808	0.997709	0.99793	0.998472	0.99846	0.998315	0.99799	0.997502	0.996956	0.996919	0.996883	0.996846	0.997086	0.997381	0.997657	0.997917	0.997913	0.99791	0.997906	0.997902	0.998	0.99816	0.998314	0.998462	0.998603	0.998603	0.998603	0.998603	0.998603	0.998603
1	0.999026	0.999026	0.999026	0.999026	0.999026	0.999026	0.998718	0.998166	0.997492	0.997394	0.997453	0.997512	0.997512	0.99746	0.997342	0.997176	0.998018	0.998362	0.99845	0.998004	0.997656	0.997879	0.998082	0.998264	0.998383	0.998414	0.998444	0.998464	0.998481	0.998499	0.99851	0.998519	0.998529	0.998538	0.998402	0.998258	0.998105	0.997943	0.998209	0.998546	0.998843	0.999102	0.99924	0.99924	0.99924	0.99924	0.99924	0.99924	0.99924
1	0.999293	0.999293	0.999293	0.999293	0.999293	0.999432	0.9999	0.99989	0.999616	0.999399	0.999816	0.999907	0.999508	0.999521	0.999673	0.999821	0.999674	0.999345	0.998764	0.998316	0.998287	0.997471	0.995782	0.994795	0.994475	0.993994	0.992833	0.991583	0.990614	0.990165	0.989702	0.989224	0.990391	0.991485	0.992507	0.993458	0.99343	0.993163	0.992892	0.992616	0.992431	0.992617	0.992801	0.99298	0.993157	0.993261	0.993261	0.993261	0.993261
1	0.999007	0.999007	0.999007	0.999007	0.999007	0.999155	0.99971	0.994591	0.990883	0.995163	0.998104	0.999092	0.998943	0.998666	0.998419	0.9983	0.996683	0.994034	0.997921	0.999025	0.99917	0.998273	0.996651	0.996476	0.996725	0.995977	0.99435	0.992445	0.993776	0.99501	0.996137	0.996845	0.996276	0.99568	0.995059	0.994583	0.994758	0.994926	0.995087	0.995114	0.995055	0.994994	0.994932	0.994869	0.99483	0.99483	0.99483	0.99483	0.99483
1	0.996153	0.996153	0.996153	0.996153	0.996153	0.996465	0.996958	0.997281	0.997328	0.997197	0.997171	0.99727	0.997446	0.996301	0.996603	0.998678	0.997493	0.996597	0.99794	0.998127	0.997645	0.997176	0.996686	0.996241	0.995794	0.995599	0.995806	0.996008	0.996269	0.996565	0.996851	0.997054	0.99696	0.996865	0.996769	0.996658	0.996483	0.996303	0.996119	0.99593	0.995994	0.996119	0.996243	0.996365	0.996485	0.996485	0.996485	0.996485	0.996485
1	0.995162	0.995162	0.995162	0.995162	0.995162	0.998277	0.999018	0.998884	0.998935	0.998931	0.998894	0.998876	0.998872	0.998845	0.998777	0.998401	0.997753	0.996773	0.996164	0.99579	0.99599	0.995534	0.993938	0.993173	0.993068	0.992582	0.990408	0.98796	0.986357	0.98635	0.986344	0.986338	0.986463	0.986587	0.98671	0.986832	0.987124	0.987457	0.987787	0.988113	0.988101	0.987578	0.987047	0.986507	0.98596	0.985849	0.985849	0.985849	0.985849
1	0.998714	0.998714	0.998714	0.998714	0.998714	0.998894	0.999601	0.999508	0.999247	0.999123	0.999061	0.999055	0.999094	0.998474	0.997701	0.997824	0.997542	0.996947	0.996146	0.995267	0.994484	0.993541	0.992161	0.990714	0.9894	0.988006	0.986759	0.985613	0.984425	0.983906	0.983556	0.983204	0.982848	0.983367	0.983873	0.984367	0.984847	0.985327	0.985803	0.986272	0.986735	0.987191	0.987281	0.987281	0.987281	0.987281	0.987281	0.987281	0.987281
1	0.996218	0.996218	0.996218	0.996218	0.996218	0.995787	0.995027	0.996387	0.996625	0.995309	0.99523	0.995141	0.995041	0.994398	0.993967	0.993903	0.994095	0.993997	0.99238	0.991902	0.992279	0.992657	0.993028	0.992806	0.992432	0.992155	0.992031	0.991905	0.992292	0.992996	0.993666	0.994165	0.994097	0.994029	0.99396	0.993935	0.994083	0.99423	0.994376	0.994519	0.995253	0.99607	0.996815	0.997486	0.997968	0.997968	0.997968	0.997968	0.997968
1	0.999748	0.999748	0.999748	0.999748	0.999748	0.999844	0.999829	0.999618	0.999788	0.99985	0.999666	0.999679	0.999709	0.999581	0.999506	0.999476	0.999389	0.999183	0.998744	0.998421	0.99812	0.997755	0.997347	0.996115	0.994413	0.993073	0.992622	0.992159	0.991836	0.991544	0.991246	0.991064	0.991062	0.99106	0.991058	0.991334	0.992657	0.993872	0.99498	0.99598	0.996443	0.996595	0.996741	0.996882	0.997019	0.997046	0.997046	0.997046	0.997046
1	0.997284	0.997284	0.997284	0.997284	0.997284	0.997317	0.997398	0.997643	0.997748	0.997126	0.99795	0.998876	0.997862	0.997127	0.99668	0.996343	0.996049	0.99582	0.995451	0.994919	0.993844	0.993378	0.993938	0.994229	0.993517	0.992753	0.990982	0.988788	0.98641	0.986037	0.986192	0.986349	0.986467	0.986429	0.986391	0.986352	0.986314	0.98773	0.989079	0.990362	0.991574	0.992007	0.991347	0.990674	0.989989	0.989293	0.989011	0.989011	0.989011
1	0.99638	0.99638	0.99638	0.99638	0.99638	0.996499	0.996696	0.998186	0.999153	0.999731	0.998959	0.999142	0.99981	0.998469	0.997112	0.996233	0.994433	0.992341	0.989986	0.988946	0.988264	0.985891	0.982889	0.977491	0.970911	0.965432	0.960816	0.955998	0.954877	0.954711	0.954545	0.953329	0.951393	0.949434	0.947454	0.946611	0.946535	0.946459	0.946383	0.946308	0.948498	0.950652	0.952768	0.954847	0.956482	0.956482	0.956482	0.956482	0.956482
1	0.99563	0.99563	0.99563	0.99563	0.99563	0.995395	0.995968	0.996963	0.995835	0.996418	0.997917	0.99743	0.99672	0.995803	0.995342	0.995291	0.995859	0.995704	0.995461	0.994841	0.994458	0.99449	0.994169	0.993281	0.992512	0.992406	0.992299	0.990752	0.987999	0.984955	0.984407	0.985619	0.986794	0.987928	0.989018	0.990062	0.991061	0.992015	0.992577	0.991724	0.990841	0.989929	0.988989	0.988414	0.988414	0.988414	0.988414	0.988414	0.988414
1	0.95589	0.95589	0.95589	0.95589	0.95589	0.95589	0.954745	0.952806	0.953468	0.954798	0.957062	0.953208	0.95213	0.957681	0.956042	0.950807	0.950852	0.951157	0.951634	0.950052	0.947915	0.947918	0.947922	0.947728	0.947482	0.945994	0.943655	0.941284	0.941806	0.943047	0.944277	0.946015	0.948495	0.950926	0.953308	0.955894	0.959425	0.962866	0.966211	0.969452	0.97076	0.971588	0.972402	0.973201	0.973831	0.973831	0.973831	0.973831	0.973831
1	0.990234	0.990234	0.990234	0.990234	0.990234	0.990234	0.992436	0.99678	0.998953	0.999423	0.998517	0.99737	0.997092	0.994605	0.991635	0.987872	0.981834	0.977142	0.973727	0.967868	0.962703	0.959053	0.955934	0.953141	0.949983	0.945581	0.941118	0.937657	0.934846	0.931984	0.930642	0.931634	0.93262	0.933598	0.934843	0.937162	0.939444	0.94169	0.943898	0.944517	0.944091	0.943664	0.943233	0.942801	0.942627	0.942627	0.942627	0.942627	0.942627
1	0.999629	0.999629	0.999629	0.999629	0.999629	0.998892	0.997665	0.99901	0.999688	0.999908	0.999923	0.999887	0.999773	0.999501	0.999381	0.998969	0.997876	0.996897	0.995402	0.993061	0.990102	0.986526	0.983726	0.980714	0.977746	0.974675	0.971725	0.969801	0.967849	0.965871	0.962755	0.959557	0.956282	0.95388	0.955215	0.956539	0.957852	0.959153	0.95937	0.95887	0.958375	0.957883	0.957395	0.957298	0.957298	0.957298	0.957298	0.957298	0.957298
1	0.999777	0.999777	0.999777	0.999777	0.999777	0.999919	0.999983	0.999905	0.999744	0.999549	0.999578	0.99963	0.999693	0.999484	0.999267	0.999091	0.997772	0.995952	0.995702	0.995333	0.99477	0.993417	0.991339	0.989233	0.987083	0.984653	0.98161	0.978326	0.97567	0.974209	0.972712	0.971178	0.970799	0.970715	0.970632	0.97055	0.971345	0.972342	0.97332	0.974279	0.975218	0.974542	0.973862	0.973179	0.972491	0.971939	0.971939	0.971939	0.971939
1	0.999857	0.999857	0.999857	0.999857	0.999857	0.999776	0.999609	0.999327	0.999261	0.999138	0.998406	0.997395	0.997017	0.997791	0.997443	0.996634	0.995136	0.994208	0.993763	0.992396	0.991091	0.990426	0.989577	0.987983	0.986281	0.98412	0.98179	0.979788	0.979712	0.979636	0.97956	0.980267	0.980967	0.981658	0.982341	0.983925	0.985655	0.987295	0.988844	0.990219	0.991389	0.99248	0.993493	0.994429	0.994782	0.994782	0.994782	0.994782	0.994782
1	0.999481	0.999481	0.999481	0.999481	0.99855	0.988613	0.995612	0.999695	0.999938	0.999827	0.999839	0.999931	0.999479	0.99964	0.999761	0.999633	0.999307	0.999095	0.999728	0.99977	0.999521	0.999238	0.998892	0.998062	0.997035	0.996702	0.996567	0.996184	0.994689	0.992977	0.991062	0.990514	0.989964	0.989414	0.988864	0.986964	0.984959	0.982856	0.980662	0.980332	0.982803	0.985134	0.987317	0.989349	0.989349	0.989349	0.989349	0.989349	0.989349
1	0.995288	0.995288	0.995288	0.995288	0.995288	0.995277	0.995216	0.995072	0.994868	0.997001	0.997812	0.998015	0.997651	0.997357	0.997203	0.996688	0.996343	0.99631	0.994935	0.992926	0.992973	0.993563	0.992757	0.991914	0.992869	0.993778	0.99408	0.993513	0.992919	0.992554	0.99256	0.992567	0.992573	0.992827	0.993134	0.993434	0.993725	0.99389	0.993878	0.993865	0.993853	0.99384	0.993837	0.993837	0.993837	0.993837	0.993837	0.993837	0.993837
1	0.99868	0.99868	0.99868	0.99868	0.998833	0.999456	0.999302	0.998629	0.998356	0.99806	0.99807	0.999127	0.998872	0.997965	0.998535	0.998576	0.998292	0.998652	0.99877	0.998555	0.997842	0.996581	0.995421	0.994216	0.993351	0.992742	0.992097	0.99168	0.991253	0.990815	0.991471	0.992107	0.992721	0.993113	0.992684	0.992244	0.991794	0.991334	0.991891	0.992663	0.993393	0.994079	0.994599	0.994599	0.994599	0.994599	0.994599	0.994599	0.994599
1	0.999046	0.999046	0.999046	0.999046	0.998993	0.998705	0.998043	0.997189	0.996411	0.99626	0.996005	0.995315	0.993786	0.992292	0.991366	0.988745	0.985425	0.982055	0.979326	0.977129	0.973346	0.968959	0.963593	0.957823	0.95313	0.948572	0.946401	0.948039	0.949702	0.949139	0.947044	0.944905	0.94272	0.940206	0.937735	0.935305	0.932918	0.931275	0.932453	0.933629	0.934804	0.935978	0.936447	0.936447	0.936447	0.936447	0.936447	0.936447	0.936447
1	0.998543	0.998543	0.998543	0.998543	0.998543	0.999487	0.999851	0.999737	0.999687	0.999598	0.999432	0.999507	0.999388	0.998734	0.999333	0.99951	0.998762	0.998875	0.999519	0.999634	0.999638	0.999135	0.998696	0.99835	0.997923	0.997294	0.996592	0.996112	0.995801	0.995477	0.995268	0.99525	0.995231	0.995213	0.995212	0.995238	0.995263	0.995287	0.995384	0.995757	0.996108	0.996439	0.996749	0.996868	0.996868	0.996868	0.996868	0.996868	0.996868
1	0.994188	0.994188	0.994188	0.994188	0.994188	0.994771	0.995284	0.995065	0.995134	0.995146	0.994641	0.995412	0.995944	0.995762	0.995839	0.995918	0.995905	0.995254	0.994883	0.996328	0.996832	0.996152	0.995721	0.995485	0.995465	0.995775	0.996081	0.995681	0.995266	0.994836	0.994635	0.994492	0.994347	0.99442	0.99533	0.996161	0.996913	0.997584	0.997908	0.998145	0.998367	0.998574	0.99873	0.99873	0.99873	0.99873	0.99873	0.99873	0.99873
1	0.981356	0.981356	0.981356	0.981356	0.981356	0.984968	0.991005	0.997191	0.999709	0.99979	0.999678	0.999709	0.999482	0.99935	0.999353	0.999409	0.999384	0.999204	0.999145	0.999119	0.998943	0.998754	0.998607	0.998449	0.997367	0.996008	0.995717	0.996233	0.996708	0.996185	0.994841	0.993275	0.99148	0.992453	0.994954	0.996934	0.998409	0.998752	0.998562	0.998363	0.998155	0.997986	0.998002	0.998018	0.998034	0.99805	0.998053	0.998053	0.998053
1	0.999276	0.999276	0.999276	0.999276	0.999276	0.999503	0.999732	0.999911	0.999917	0.999904	0.999906	0.999868	0.999796	0.999685	0.999734	0.999582	0.9992	0.999841	0.999805	0.999295	0.999006	0.998796	0.998642	0.998478	0.998388	0.998316	0.998254	0.998208	0.998162	0.998226	0.998444	0.998646	0.998832	0.998765	0.998629	0.998486	0.998336	0.998292	0.998323	0.998353	0.998383	0.998396	0.998343	0.998289	0.998235	0.99818	0.998158	0.998158	0.998158
1	0.99936	0.99936	0.99936	0.99936	0.99936	0.999375	0.999411	0.999164	0.99897	0.999035	0.998789	0.998863	0.999133	0.999471	0.999628	0.999697	0.999697	0.999642	0.999488	0.999512	0.999581	0.999527	0.999394	0.998859	0.998157	0.998232	0.998305	0.99828	0.997834	0.997338	0.996794	0.997098	0.997388	0.997662	0.99792	0.997893	0.997866	0.99784	0.997813	0.998006	0.998321	0.998608	0.998867	0.999097	0.999097	0.999097	0.999097	0.999097	0.999097
1	0.999507	0.999507	0.999507	0.999507	0.999507	0.999557	0.999554	0.999468	0.999506	0.999339	0.998724	0.998781	0.998805	0.998784	0.998681	0.998647	0.998721	0.998713	0.998612	0.998187	0.997576	0.996664	0.996299	0.996364	0.996257	0.995883	0.995495	0.995222	0.99497	0.994704	0.994043	0.993068	0.992023	0.990909	0.991875	0.992774	0.993608	0.99438	0.994684	0.994704	0.994723	0.994743	0.994762	0.994766	0.994766	0.994766	0.994766	0.994766	0.994766
1	0.976054	0.976054	0.976054	0.976054	0.976054	0.976054	0.976967	0.978461	0.978433	0.979266	0.981334	0.981848	0.983107	0.98538	0.987095	0.988752	0.990351	0.98668	0.980154	0.979478	0.983468	0.982507	0.98147	0.984701	0.988475	0.991364	0.993783	0.995652	0.9971	0.998235	0.998845	0.999329	0.999685	0.999813	0.999751	0.999681	0.999603	0.999517	0.999043	0.998432	0.9977	0.996859	0.996116	0.996116	0.996116	0.996116	0.996116	0.996116	0.996116
1	0.999779	0.999779	0.999779	0.999779	0.999779	0.999765	0.999689	0.999662	0.999673	0.99951	0.999483	0.999554	0.999003	0.998908	0.999185	0.998541	0.998074	0.998093	0.997584	0.996869	0.995904	0.995018	0.994886	0.994753	0.9932	0.991447	0.989884	0.988812	0.987693	0.987198	0.987143	0.987087	0.987032	0.987494	0.988074	0.988639	0.98919	0.989905	0.990849	0.991749	0.992603	0.993411	0.993721	0.993721	0.993721	0.993721	0.993721	0.993721	0.993721
1	0.993796	0.993796	0.993796	0.993796	0.993703	0.993229	0.99306	0.9931	0.994229	0.9951	0.995666	0.994761	0.993898	0.995101	0.995257	0.994752	0.994003	0.993278	0.993039	0.992538	0.991599	0.990701	0.989933	0.988946	0.98705	0.984991	0.984203	0.983754	0.9833	0.982323	0.980964	0.979562	0.978119	0.979588	0.981013	0.982394	0.983729	0.984618	0.984893	0.985167	0.98544	0.985712	0.985875	0.985875	0.985875	0.985875	0.985875	0.985875	0.985875
1	0.99813	0.99813	0.99813	0.99813	0.99813	0.998649	0.997071	0.988142	0.996384	0.999662	0.999448	0.999496	0.999435	0.999039	0.999113	0.999061	0.998415	0.999385	0.999862	0.999043	0.997935	0.997235	0.996586	0.996119	0.995514	0.994374	0.993113	0.992379	0.991773	0.99114	0.991215	0.991758	0.992281	0.992784	0.993703	0.994663	0.995547	0.996354	0.996722	0.995509	0.994132	0.992604	0.990932	0.990225	0.990225	0.990225	0.990225	0.990225	0.990225
1	0.998349	0.998349	0.998349	0.998349	0.998349	0.998096	0.997382	0.998078	0.998539	0.998358	0.998418	0.998422	0.998343	0.998569	0.998671	0.998493	0.998392	0.998255	0.997878	0.997741	0.997778	0.997608	0.997374	0.996869	0.99625	0.995788	0.995625	0.995457	0.995399	0.995368	0.995338	0.99552	0.996	0.996453	0.996879	0.996992	0.996653	0.996295	0.995918	0.995523	0.995923	0.996306	0.996671	0.99702	0.997285	0.997285	0.997285	0.997285	0.997285
1	0.99819	0.99819	0.99819	0.99819	0.99819	0.998946	0.998372	0.997191	0.998458	0.999487	0.999995	0.999126	0.99864	0.999048	0.999363	0.999124	0.997678	0.998257	0.998611	0.998289	0.997948	0.997593	0.997477	0.997738	0.997919	0.998002	0.998086	0.997784	0.995526	0.992689	0.990459	0.988764	0.986951	0.985023	0.985103	0.985683	0.98624	0.986776	0.987286	0.987776	0.988258	0.988731	0.989197	0.989289	0.989289	0.989289	0.989289	0.989289	0.989289
1	0.999001	0.999001	0.999001	0.999001	0.999001	0.999268	0.99962	0.999666	0.999619	0.999399	0.999341	0.999258	0.999046	0.998828	0.998661	0.998749	0.998551	0.99812	0.996456	0.994708	0.994389	0.994077	0.993849	0.993494	0.99261	0.991677	0.990521	0.989244	0.987885	0.987145	0.986556	0.98595	0.985747	0.98718	0.988534	0.989809	0.991007	0.9913	0.991377	0.991452	0.991527	0.991587	0.991587	0.991587	0.991587	0.991587	0.991587	0.991587	0.991587
1	0.945524	0.945524	0.945524	0.945524	0.945524	0.945524	0.959484	0.976772	0.991862	0.997905	0.997522	0.938699	0.968483	0.992231	0.999523	0.999536	0.999529	0.999517	0.999195	0.998966	0.999353	0.99959	0.999706	0.999764	0.999631	0.999471	0.99942	0.999366	0.999335	0.999401	0.999465	0.999526	0.99946	0.999392	0.999321	0.999263	0.999263	0.999264	0.999264	0.999264	0.999409	0.999617	0.999781	0.999901	0.999974	0.999974	0.999974	0.999974	0.999974
1	0.987927	0.987927	0.987927	0.987927	0.987927	0.987927	0.989088	0.989195	0.988981	0.990187	0.991295	0.992155	0.992313	0.993087	0.993674	0.993107	0.992348	0.991814	0.992434	0.990466	0.987481	0.989545	0.991121	0.991469	0.991811	0.990724	0.989563	0.988376	0.987207	0.985996	0.985146	0.985879	0.986595	0.987294	0.987765	0.987914	0.988061	0.988208	0.988352	0.98844	0.988514	0.988588	0.988662	0.988721	0.988721	0.988721	0.988721	0.988721	0.988721
1	0.998487	0.998487	0.998487	0.998487	0.998487	0.998114	0.998249	0.999035	0.998918	0.998722	0.998457	0.998079	0.997644	0.997153	0.99735	0.997446	0.997398	0.997935	0.998042	0.99631	0.996044	0.996925	0.996741	0.995812	0.995117	0.99489	0.994656	0.993015	0.99077	0.988259	0.987742	0.988653	0.989538	0.990395	0.991493	0.99258	0.993586	0.994513	0.99512	0.994723	0.994313	0.99389	0.993453	0.993275	0.993275	0.993275	0.993275	0.993275	0.993275
1	0.999161	0.999161	0.999161	0.999161	0.999161	0.999161	0.99902	0.998631	0.984533	0.989942	0.998142	0.999322	0.999528	0.999633	0.999039	0.997626	0.997059	0.997385	0.998772	0.998181	0.996844	0.996167	0.995451	0.994727	0.993946	0.992597	0.99099	0.989249	0.988037	0.986942	0.985811	0.986952	0.989479	0.991803	0.993899	0.995741	0.995646	0.995085	0.9945	0.993892	0.993842	0.994169	0.994489	0.994801	0.995104	0.995164	0.995164	0.995164	0.995164
1	0.995433	0.995433	0.995433	0.995433	0.995433	0.995183	0.996755	0.999673	0.999317	0.998412	0.999383	0.998896	0.996854	0.99865	0.999416	0.999584	0.998924	0.998746	0.999012	0.999264	0.999136	0.99828	0.997662	0.997748	0.997901	0.99815	0.998386	0.997825	0.996936	0.995903	0.995043	0.994121	0.993142	0.992932	0.993892	0.994779	0.995596	0.996191	0.996528	0.99685	0.997158	0.997452	0.997452	0.997452	0.997452	0.997452	0.997452	0.997452	0.997452
1	0.99676	0.99676	0.99676	0.99676	0.99676	0.99676	0.996718	0.997391	0.998773	0.998773	0.998741	0.998658	0.998484	0.998331	0.998405	0.997704	0.997094	0.998128	0.998089	0.997342	0.997062	0.996914	0.996275	0.995586	0.994998	0.99441	0.993661	0.992333	0.990885	0.989736	0.989167	0.988587	0.987998	0.988157	0.988807	0.989443	0.990065	0.990517	0.99035	0.990183	0.990016	0.989849	0.989782	0.989782	0.989782	0.989782	0.989782	0.989782	0.989782
1	0.999545	0.999545	0.999545	0.999545	0.999574	0.999706	0.999803	0.999831	0.999625	0.999725	0.999803	0.999762	0.999826	0.999869	0.999859	0.999597	0.999311	0.999311	0.999212	0.999078	0.999255	0.999406	0.999508	0.99955	0.999371	0.999162	0.998661	0.998043	0.997585	0.998141	0.998629	0.999045	0.99899	0.998817	0.998632	0.998436	0.998285	0.998142	0.997992	0.997837	0.997701	0.997601	0.997498	0.997394	0.997287	0.997287	0.997287	0.997287	0.997287
1	0.999359	0.999359	0.999359	0.999359	0.999359	0.999141	0.99902	0.999073	0.999633	0.999707	0.999544	0.999507	0.999405	0.999116	0.997998	0.998235	0.999025	0.998701	0.998897	0.999642	0.999366	0.998708	0.99797	0.996973	0.995398	0.993578	0.994989	0.996856	0.998292	0.996545	0.994228	0.991369	0.990233	0.990484	0.990731	0.990973	0.991487	0.992379	0.993216	0.994	0.994733	0.994608	0.994482	0.994353	0.994223	0.994144	0.994144	0.994144	0.994144
1	0.998066	0.998066	0.998066	0.998066	0.998066	0.99789	0.996897	0.99602	0.996032	0.998435	0.997701	0.996616	0.998043	0.998343	0.998204	0.997045	0.997396	0.997771	0.996788	0.995738	0.994657	0.995202	0.996106	0.996085	0.995839	0.995445	0.99481	0.994129	0.994325	0.994733	0.995125	0.995443	0.995666	0.995882	0.996091	0.996361	0.996717	0.997058	0.997383	0.997691	0.997851	0.998005	0.998153	0.998296	0.998379	0.998379	0.998379	0.998379	0.998379
1	0.996153	0.996153	0.996153	0.996153	0.995702	0.993095	0.992715	0.992787	0.992096	0.992456	0.993102	0.99219	0.992456	0.99355	0.994823	0.995262	0.99521	0.995189	0.994653	0.993227	0.99286	0.99327	0.993592	0.993884	0.993301	0.99205	0.991108	0.991805	0.992477	0.99317	0.994002	0.994786	0.99552	0.995861	0.99567	0.995475	0.995276	0.995129	0.995199	0.995268	0.995337	0.995405	0.995446	0.995446	0.995446	0.995446	0.995446	0.995446	0.995446
1	0.998171	0.998171	0.998171	0.998171	0.998171	0.998047	0.997359	0.996906	0.996657	0.99674	0.996746	0.996702	0.997015	0.996726	0.995974	0.996641	0.99642	0.994723	0.994047	0.993662	0.991871	0.989838	0.98871	0.987545	0.985081	0.98239	0.980055	0.977985	0.975818	0.974287	0.973819	0.973347	0.972871	0.97505	0.977783	0.98039	0.982864	0.984965	0.986045	0.987079	0.988067	0.98901	0.989375	0.989375	0.989375	0.989375	0.989375	0.989375	0.989375
1	0.999891	0.999891	0.999891	0.999891	0.999891	0.999883	0.999869	0.999848	0.999842	0.999844	0.999952	0.999888	0.999582	0.999581	0.999596	0.999635	0.999371	0.998996	0.99885	0.998454	0.997547	0.996677	0.995855	0.994953	0.993975	0.993204	0.993562	0.993914	0.993661	0.992449	0.991152	0.989775	0.990795	0.992319	0.993719	0.994991	0.995212	0.994782	0.994339	0.993882	0.993412	0.994473	0.995436	0.996303	0.997075	0.997754	0.997754	0.997754	0.997754
1	0.999895	0.999895	0.999895	0.999895	0.999895	0.999866	0.99987	0.999918	0.999962	0.999862	0.999976	0.999982	0.999973	0.999976	0.999744	0.999614	0.999152	0.998194	0.997435	0.99848	0.99902	0.9986	0.997992	0.997241	0.994288	0.9898	0.9844	0.989607	0.994019	0.997409	0.999496	0.996844	0.992272	0.986129	0.989379	0.994071	0.997455	0.999453	0.998938	0.997426	0.99528	0.99252	0.990578	0.990578	0.990578	0.990578	0.990578	0.990578	0.990578
1	0.997922	0.997922	0.997922	0.997922	0.997922	0.997922	0.998691	0.998665	0.997309	0.997347	0.997627	0.998212	0.998463	0.998579	0.998506	0.998227	0.998187	0.998509	0.998581	0.998496	0.997584	0.996658	0.996502	0.996345	0.995979	0.995595	0.995422	0.995398	0.995374	0.994803	0.993804	0.992728	0.991577	0.992496	0.993367	0.99419	0.994963	0.995505	0.995968	0.9964	0.996803	0.997104	0.997104	0.997104	0.997104	0.997104	0.997104	0.997104	0.997104
1	0.999196	0.999196	0.999196	0.999196	0.999196	0.999344	0.999553	0.999383	0.998629	0.997548	0.998368	0.998515	0.998266	0.999338	0.999626	0.999623	0.998994	0.998038	0.996719	0.996995	0.997642	0.997359	0.997072	0.996846	0.996614	0.99553	0.994294	0.993163	0.992999	0.992834	0.992587	0.992012	0.99142	0.990812	0.990553	0.9917	0.992774	0.993775	0.994703	0.994842	0.994796	0.994749	0.994703	0.994666	0.994666	0.994666	0.994666	0.994666	0.994666
1	0.993152	0.993152	0.993152	0.993152	0.99359	0.995589	0.995184	0.994493	0.995176	0.995015	0.994423	0.992873	0.991785	0.990884	0.990345	0.988145	0.985438	0.986417	0.986186	0.984088	0.982922	0.982002	0.980653	0.979149	0.976987	0.974332	0.971698	0.969452	0.967131	0.964738	0.966318	0.967864	0.969377	0.970632	0.971529	0.972413	0.973281	0.974135	0.97289	0.971629	0.970353	0.969062	0.968019	0.968019	0.968019	0.968019	0.968019	0.968019	0.968019
1	0.997859	0.997859	0.997859	0.997859	0.997859	0.999205	0.999758	0.998298	0.997818	0.998469	0.991434	0.98948	0.989779	0.98378	0.977281	0.970212	0.96928	0.968704	0.969498	0.970516	0.971833	0.971068	0.968864	0.96678	0.964761	0.963055	0.962864	0.962676	0.964654	0.974357	0.982508	0.9891	0.991401	0.991565	0.991728	0.991888	0.991916	0.991411	0.990888	0.990347	0.989787	0.989386	0.989099	0.988808	0.988515	0.988219	0.9881	0.9881	0.9881
1	0.993544	0.993544	0.993544	0.993544	0.993544	0.993818	0.994177	0.994185	0.994628	0.994897	0.993302	0.992674	0.992921	0.993681	0.993696	0.993224	0.993407	0.993067	0.991874	0.992382	0.99329	0.99324	0.99319	0.992458	0.991685	0.990691	0.989593	0.988652	0.988555	0.988458	0.988361	0.988911	0.989453	0.989988	0.990514	0.991475	0.992386	0.993248	0.994059	0.994403	0.994459	0.994515	0.99457	0.994625	0.994625	0.994625	0.994625	0.994625	0.994625
1	0.997352	0.997352	0.997352	0.997352	0.997352	0.99809	0.998105	0.997655	0.997655	0.997993	0.998723	0.997983	0.997667	0.998152	0.998015	0.997606	0.996704	0.996375	0.996204	0.993887	0.991628	0.991478	0.990918	0.988573	0.985977	0.984359	0.982663	0.981228	0.980261	0.979272	0.978507	0.978703	0.978898	0.979092	0.979397	0.980145	0.980881	0.981606	0.982319	0.982568	0.982513	0.982458	0.982405	0.982351	0.982341	0.982341	0.982341	0.982341	0.982341
1	0.999436	0.999436	0.999436	0.999436	0.999248	0.997839	0.996611	0.99584	0.995148	0.995324	0.996056	0.995569	0.996021	0.997019	0.997388	0.997596	0.997596	0.997107	0.996778	0.997652	0.997805	0.997529	0.997196	0.996809	0.996245	0.995383	0.99443	0.99363	0.992842	0.99201	0.991249	0.990478	0.98967	0.988824	0.989656	0.990451	0.991209	0.991931	0.992343	0.99256	0.992772	0.992979	0.993181	0.993181	0.993181	0.993181	0.993181	0.993181	0.993181
1	0.991426	0.991426	0.991426	0.991426	0.991426	0.991426	0.993798	0.995833	0.997512	0.99798	0.998336	0.998559	0.999406	0.999727	0.999688	0.999664	0.99937	0.998315	0.996699	0.994578	0.99177	0.988535	0.984732	0.98049	0.972725	0.963969	0.954743	0.945117	0.934925	0.928029	0.923532	0.918994	0.914421	0.917702	0.922895	0.928021	0.933071	0.934349	0.933154	0.931963	0.930776	0.929594	0.929122	0.929122	0.929122	0.929122	0.929122	0.929122	0.929122
1	0.999437	0.999437	0.999437	0.999437	0.999437	0.999437	0.999651	0.999792	0.999871	0.999924	0.999902	0.999724	0.999769	0.999845	0.999941	0.999955	0.999946	0.999889	0.999823	0.999751	0.999542	0.999272	0.999011	0.998712	0.997888	0.996866	0.996408	0.996417	0.996426	0.996041	0.995353	0.994613	0.993824	0.994692	0.995485	0.996206	0.996856	0.996597	0.996091	0.995553	0.994984	0.994493	0.994433	0.994372	0.994312	0.994253	0.994229	0.994229	0.994229
1	0.996827	0.996827	0.996827	0.996827	0.996827	0.997053	0.997407	0.996036	0.994749	0.993883	0.994103	0.994219	0.992783	0.9936	0.994546	0.994087	0.993896	0.99389	0.99297	0.991913	0.990464	0.989124	0.98803	0.987037	0.986643	0.986234	0.985307	0.984229	0.983128	0.983987	0.985295	0.986553	0.98776	0.988581	0.989383	0.990163	0.990921	0.991826	0.992788	0.993685	0.99452	0.995292	0.995292	0.995292	0.995292	0.995292	0.995292	0.995292	0.995292
1	0.996159	0.996159	0.996159	0.996159	0.996416	0.997568	0.997438	0.996914	0.998064	0.998454	0.998545	0.998962	0.999359	0.999688	0.998816	0.998369	0.998458	0.998458	0.99844	0.998393	0.997984	0.997249	0.997015	0.99692	0.995968	0.994203	0.99239	0.991409	0.990376	0.989492	0.989389	0.989286	0.989182	0.989085	0.988997	0.988909	0.988822	0.988735	0.989464	0.990171	0.990854	0.991515	0.991773	0.991773	0.991773	0.991773	0.991773	0.991773	0.991773
1	0.999884	0.999884	0.999884	0.999884	0.999884	0.999802	0.999554	0.998918	0.999135	0.99918	0.998583	0.998902	0.99887	0.998281	0.998901	0.998119	0.995624	0.997627	0.998047	0.996536	0.996586	0.997717	0.997395	0.996664	0.997138	0.998239	0.998768	0.99781	0.996562	0.995016	0.995225	0.995428	0.995625	0.996234	0.997341	0.998262	0.998992	0.999454	0.999541	0.999619	0.99969	0.999753	0.999777	0.999777	0.999777	0.999777	0.999777	0.999777	0.999777
1	0.998692	0.998692	0.998692	0.998692	0.998692	0.998625	0.998447	0.996308	0.995459	0.996583	0.999117	0.999714	0.999722	0.999721	0.999749	0.999794	0.999613	0.999698	0.999985	0.999564	0.998442	0.998922	0.999095	0.998204	0.997017	0.996487	0.995927	0.995646	0.996532	0.997333	0.997723	0.99669	0.995494	0.994149	0.993963	0.995534	0.996885	0.998005	0.998886	0.999162	0.998771	0.998296	0.997732	0.997073	0.997073	0.997073	0.997073	0.997073	0.997073
1	0.996526	0.996526	0.996526	0.996526	0.996526	0.996644	0.997201	0.996795	0.996002	0.996623	0.99707	0.997413	0.996661	0.996232	0.996062	0.995521	0.99485	0.993976	0.992215	0.990025	0.992406	0.993624	0.991109	0.988181	0.989179	0.990134	0.990037	0.989222	0.988358	0.98845	0.989177	0.989875	0.990545	0.990804	0.99106	0.991312	0.991561	0.992531	0.993604	0.994588	0.995487	0.996144	0.996144	0.996144	0.996144	0.996144	0.996144	0.996144	0.996144
1	0.999715	0.999715	0.999715	0.999715	0.999715	0.999759	0.999853	0.999637	0.999408	0.999844	0.999843	0.999728	0.999423	0.999348	0.999287	0.998941	0.998881	0.998897	0.9989	0.998882	0.998831	0.998249	0.997078	0.99625	0.996282	0.996315	0.995649	0.994933	0.994249	0.993871	0.993483	0.993086	0.99348	0.994354	0.995163	0.995908	0.996067	0.995864	0.995657	0.995446	0.995232	0.995202	0.995218	0.995234	0.99525	0.995266	0.995266	0.995266	0.995266
1	0.998745	0.998745	0.998745	0.998745	0.998745	0.998745	0.997486	0.997219	0.997766	0.997495	0.99645	0.994603	0.995472	0.996502	0.997695	0.996647	0.995076	0.995008	0.993999	0.99264	0.991607	0.990635	0.989321	0.98792	0.986758	0.985638	0.98435	0.98245	0.98043	0.97829	0.978097	0.977903	0.977708	0.977635	0.978047	0.978453	0.978852	0.979246	0.980838	0.98313	0.985294	0.987325	0.98922	0.98922	0.98922	0.98922	0.98922	0.98922	0.98922
1	0.999707	0.999707	0.999707	0.999707	0.999707	0.999735	0.9998	0.9998	0.999677	0.999241	0.999433	0.999543	0.999563	0.999711	0.999788	0.999754	0.999784	0.999767	0.999426	0.99909	0.998787	0.998534	0.998282	0.997785	0.997161	0.996423	0.995545	0.994576	0.99416	0.993888	0.993609	0.993833	0.994772	0.995635	0.996423	0.996938	0.996627	0.996305	0.995972	0.995629	0.995512	0.995454	0.995396	0.995338	0.99528	0.99528	0.99528	0.99528	0.99528
1	0.999497	0.999497	0.999497	0.999497	0.999497	0.99943	0.999042	0.999198	0.992079	0.978268	0.990692	0.996777	0.997616	0.997958	0.997563	0.994591	0.994301	0.998043	0.99642	0.994378	0.991606	0.989104	0.989702	0.989735	0.987497	0.985015	0.98283	0.980905	0.978922	0.977511	0.976494	0.975461	0.97441	0.973641	0.972874	0.972111	0.971351	0.974548	0.977577	0.980434	0.983114	0.985613	0.985613	0.985613	0.985613	0.985613	0.985613	0.985613	0.985613
1	0.998142	0.998142	0.998142	0.998142	0.996688	0.984854	0.990768	0.999163	0.999975	0.999971	0.999959	0.999892	0.99941	0.999129	0.999165	0.999172	0.99838	0.996531	0.996189	0.996806	0.998817	0.998809	0.997582	0.996925	0.996823	0.996637	0.996093	0.995507	0.994616	0.993224	0.991702	0.990409	0.990474	0.990538	0.990601	0.990662	0.992389	0.993944	0.995325	0.996531	0.996614	0.996438	0.996256	0.99607	0.995917	0.995917	0.995917	0.995917	0.995917
1	0.998709	0.998709	0.998709	0.998709	0.998709	0.998709	0.998849	0.999425	0.999167	0.998696	0.998584	0.998397	0.998133	0.997773	0.997369	0.996185	0.990704	0.98972	0.989489	0.986445	0.990305	0.996847	0.999624	0.999565	0.999505	0.999398	0.999281	0.99908	0.998725	0.998316	0.997965	0.997763	0.997554	0.997337	0.997187	0.997084	0.996981	0.996877	0.996694	0.996188	0.995657	0.995101	0.994522	0.994285	0.994285	0.994285	0.994285	0.994285	0.994285
1	0.994449	0.994449	0.994449	0.994449	0.994449	0.995439	0.996558	0.996212	0.996801	0.997762	0.998203	0.998853	0.999305	0.998954	0.999206	0.999506	0.998648	0.998555	0.999077	0.998203	0.997309	0.997443	0.997612	0.997935	0.998238	0.997342	0.996272	0.994902	0.993102	0.991034	0.989547	0.991249	0.9928	0.9942	0.994577	0.993548	0.99245	0.991285	0.990058	0.990525	0.991383	0.992195	0.992963	0.993545	0.993545	0.993545	0.993545	0.993545	0.993545
1	0.996484	0.996484	0.996484	0.996484	0.996484	0.996484	0.999084	0.999645	0.99925	0.994827	0.998497	0.999933	0.99978	0.999684	0.999679	0.998211	0.996836	0.998807	0.999627	0.999908	0.999697	0.999427	0.999293	0.999173	0.999143	0.999112	0.998642	0.997935	0.99709	0.996345	0.995696	0.995009	0.994732	0.995105	0.995464	0.995809	0.996142	0.996651	0.997121	0.997553	0.997947	0.998166	0.998166	0.998166	0.998166	0.998166	0.998166	0.998166	0.998166
1	0.998523	0.998523	0.998523	0.998523	0.998523	0.998458	0.998111	0.99783	0.997586	0.997468	0.997722	0.998008	0.998112	0.998233	0.998256	0.997832	0.997588	0.997482	0.996607	0.995611	0.995478	0.995315	0.995109	0.994863	0.994461	0.994047	0.993175	0.992121	0.990988	0.990757	0.990763	0.990768	0.991	0.991557	0.992097	0.992619	0.993122	0.993979	0.994777	0.995515	0.996196	0.996516	0.996365	0.996212	0.996055	0.995897	0.995832	0.995832	0.995832
1	0.997478	0.997478	0.997478	0.997478	0.997478	0.997163	0.996962	0.996951	0.996951	0.997901	0.999092	0.998941	0.999131	0.999432	0.99947	0.999355	0.999129	0.998952	0.999246	0.999706	0.999313	0.998904	0.998991	0.998998	0.998667	0.998295	0.998148	0.998062	0.997973	0.997781	0.99758	0.997371	0.997399	0.997584	0.997762	0.997933	0.997944	0.997849	0.997753	0.997654	0.997455	0.996822	0.996129	0.995378	0.994572	0.994235	0.994235	0.994235	0.994235
1	0.997627	0.997627	0.997627	0.997627	0.997627	0.998032	0.998889	0.998933	0.999313	0.999877	0.99978	0.999819	0.999981	0.999594	0.999445	0.999649	0.999173	0.998589	0.998014	0.997822	0.997929	0.997124	0.995909	0.995597	0.99554	0.995116	0.99442	0.993688	0.992629	0.991396	0.990048	0.989773	0.990253	0.990716	0.991162	0.991845	0.992853	0.993789	0.994655	0.995453	0.994808	0.994123	0.993399	0.992636	0.991998	0.991998	0.991998	0.991998	0.991998
1	0.999615	0.999615	0.999615	0.999615	0.999615	0.999648	0.999723	0.999746	0.999754	0.999756	0.99968	0.999713	0.999895	0.999943	0.999904	0.999676	0.999615	0.999647	0.999788	0.999695	0.999372	0.999055	0.998704	0.998428	0.998158	0.99795	0.997856	0.99776	0.997658	0.997554	0.997449	0.997294	0.997061	0.99682	0.996572	0.99668	0.997289	0.997836	0.998321	0.998745	0.998675	0.998481	0.998276	0.99806	0.99788	0.99788	0.99788	0.99788	0.99788
1	0.999723	0.999723	0.999723	0.999723	0.999494	0.997526	0.997517	0.99889	0.999413	0.999649	0.999601	0.999447	0.999229	0.99891	0.998683	0.998558	0.998752	0.998553	0.998243	0.997683	0.997056	0.996552	0.996136	0.9959	0.995655	0.994708	0.993689	0.992679	0.991734	0.990749	0.990042	0.989796	0.989548	0.989296	0.989313	0.990379	0.991393	0.992353	0.993259	0.993576	0.99375	0.993919	0.994084	0.994243	0.994243	0.994243	0.994243	0.994243	0.994243
1	0.999057	0.999057	0.999057	0.999057	0.999057	0.999223	0.999568	0.999384	0.999285	0.999539	0.999583	0.999569	0.999532	0.99847	0.997603	0.998326	0.998547	0.998655	0.998508	0.998117	0.997269	0.996198	0.994899	0.994261	0.994149	0.993773	0.992242	0.990528	0.989312	0.989061	0.988806	0.988546	0.989318	0.99006	0.990771	0.991452	0.992478	0.993657	0.994726	0.995687	0.996544	0.995994	0.995405	0.994776	0.994108	0.993688	0.993688	0.993688	0.993688
1	0.998378	0.998378	0.998378	0.998378	0.998378	0.998642	0.998987	0.999136	0.999447	0.999733	0.999826	0.999751	0.999629	0.99952	0.999333	0.999236	0.999618	0.999708	0.999748	0.999806	0.999754	0.999468	0.999406	0.999533	0.999402	0.998734	0.997834	0.997556	0.997464	0.99737	0.997133	0.99685	0.996554	0.996247	0.997282	0.998151	0.998854	0.99939	0.99948	0.999334	0.99917	0.998988	0.998829	0.998829	0.998829	0.998829	0.998829	0.998829	0.998829
1	0.99739	0.99739	0.99739	0.99739	0.99739	0.99729	0.997341	0.998179	0.997877	0.996927	0.996862	0.997667	0.998099	0.996518	0.997323	0.998114	0.997094	0.997305	0.998275	0.996968	0.995277	0.994627	0.993953	0.993422	0.992912	0.992183	0.990572	0.988819	0.986929	0.98624	0.985869	0.985497	0.985121	0.984869	0.984644	0.984418	0.98419	0.983959	0.985556	0.987084	0.98854	0.989922	0.991228	0.99148	0.99148	0.99148	0.99148	0.99148	0.99148
1	0.995946	0.995946	0.995946	0.995946	0.995946	0.99747	0.998295	0.99601	0.995849	0.99661	0.998238	0.997902	0.997443	0.997579	0.996931	0.995775	0.994083	0.994105	0.994159	0.992383	0.991251	0.990649	0.988843	0.985967	0.983484	0.981974	0.980416	0.980026	0.979938	0.979852	0.980292	0.980864	0.981436	0.982009	0.984114	0.986089	0.987933	0.989645	0.990343	0.990423	0.990501	0.990578	0.990653	0.990668	0.990668	0.990668	0.990668	0.990668	0.990668
1	0.997414	0.997414	0.997414	0.997414	0.997414	0.997414	0.997431	0.997441	0.997431	0.997636	0.997778	0.997477	0.996895	0.996056	0.996406	0.996836	0.997369	0.997387	0.997021	0.995412	0.993809	0.99254	0.991555	0.991115	0.990657	0.988288	0.985623	0.983304	0.981828	0.980293	0.9787	0.980012	0.981266	0.982464	0.983608	0.984572	0.985508	0.986416	0.987296	0.989203	0.99156	0.993612	0.995367	0.99683	0.997335	0.997335	0.997335	0.997335	0.997335
1	0.995474	0.995474	0.995474	0.995474	0.995474	0.995474	0.997455	0.99768	0.996916	0.996043	0.99585	0.996742	0.995908	0.995377	0.995395	0.995127	0.994852	0.994864	0.994102	0.992707	0.993258	0.994252	0.994086	0.993918	0.99251	0.990591	0.98884	0.988571	0.988295	0.988472	0.990395	0.992167	0.99378	0.99455	0.994828	0.995098	0.99536	0.995564	0.995564	0.995563	0.995562	0.995562	0.995561	0.995561	0.995561	0.995561	0.995561	0.995561	0.995561
1	0.996474	0.996474	0.996474	0.996474	0.996474	0.996474	0.996164	0.995932	0.99637	0.996503	0.996458	0.996474	0.996337	0.99614	0.99614	0.996445	0.996927	0.995516	0.994529	0.994521	0.994298	0.993923	0.993665	0.993488	0.992694	0.99084	0.988799	0.988154	0.987881	0.987603	0.987847	0.988215	0.988575	0.988927	0.989738	0.990631	0.991487	0.992305	0.992935	0.99332	0.993693	0.994053	0.994401	0.994469	0.994469	0.994469	0.994469	0.994469	0.994469
1	0.998171	0.998171	0.998171	0.998171	0.998171	0.998057	0.997861	0.997932	0.997929	0.997811	0.998072	0.998337	0.998495	0.999029	0.9995	0.999804	0.999765	0.99958	0.99899	0.998681	0.998681	0.998353	0.997889	0.998226	0.998712	0.998984	0.999021	0.999057	0.999004	0.998886	0.998762	0.998668	0.998716	0.998764	0.998811	0.998848	0.998848	0.998848	0.998848	0.998848	0.998891	0.998943	0.998995	0.999044	0.999083	0.999083	0.999083	0.999083	0.999083
1	0.996962	0.996962	0.996962	0.996962	0.996962	0.996897	0.996562	0.997284	0.997712	0.996163	0.997294	0.998334	0.997591	0.996485	0.995263	0.994863	0.994107	0.993045	0.993063	0.992755	0.991048	0.98971	0.990352	0.990535	0.988863	0.987068	0.986149	0.985456	0.984753	0.985244	0.98603	0.986812	0.986567	0.984723	0.982793	0.98078	0.97869	0.980645	0.982506	0.984274	0.985948	0.986675	0.986089	0.985494	0.98489	0.984277	0.984029	0.984029	0.984029
1	0.99891	0.99891	0.99891	0.99891	0.999049	0.999594	0.999678	0.999551	0.999368	0.999071	0.998592	0.999221	0.999804	0.998947	0.998649	0.999605	0.999671	0.999609	0.999609	0.999701	0.99988	0.999889	0.999628	0.999408	0.999428	0.999447	0.99895	0.998116	0.997065	0.997161	0.997255	0.997349	0.997284	0.996547	0.995736	0.994856	0.993909	0.99424	0.994563	0.994877	0.995183	0.995422	0.995422	0.995422	0.995422	0.995422	0.995422	0.995422	0.995422
1	0.999597	0.999597	0.999597	0.999597	0.999597	0.999508	0.999324	0.999042	0.999431	0.999558	0.999462	0.998857	0.99905	0.999381	0.99958	0.999449	0.999098	0.998109	0.998503	0.99907	0.99927	0.999189	0.998612	0.998524	0.999204	0.999681	0.999086	0.998208	0.99738	0.997702	0.998006	0.99829	0.998599	0.998904	0.999173	0.999406	0.999345	0.999207	0.999056	0.998895	0.998709	0.99849	0.998254	0.998003	0.997737	0.997682	0.997682	0.997682	0.997682
1	0.998862	0.998862	0.998862	0.998862	0.998862	0.999155	0.999388	0.999564	0.999867	0.999973	0.999967	0.999638	0.999289	0.999566	0.999457	0.999262	0.999189	0.998847	0.99821	0.997153	0.996111	0.995863	0.995372	0.994466	0.993469	0.990308	0.986633	0.983722	0.982507	0.981264	0.980322	0.980683	0.981041	0.981397	0.981331	0.980631	0.979926	0.979216	0.978502	0.979576	0.981058	0.982496	0.983887	0.984967	0.984967	0.984967	0.984967	0.984967	0.984967
1	0.995127	0.995127	0.995127	0.995127	0.995127	0.996587	0.997449	0.995339	0.995224	0.995593	0.995657	0.996066	0.996236	0.995117	0.994682	0.994527	0.993355	0.99281	0.993308	0.992568	0.99144	0.989525	0.987436	0.986257	0.985314	0.98434	0.983326	0.982276	0.980522	0.978535	0.976481	0.976228	0.978693	0.981067	0.983343	0.985034	0.984758	0.984482	0.984204	0.983926	0.98475	0.986243	0.987656	0.988988	0.990242	0.990483	0.990483	0.990483	0.990483
1	0.993064	0.993064	0.993064	0.993064	0.993064	0.993405	0.994977	0.995116	0.995289	0.995968	0.995968	0.996551	0.997335	0.997727	0.997867	0.997854	0.997852	0.998158	0.99862	0.997821	0.997483	0.998002	0.99812	0.997661	0.997257	0.997256	0.997255	0.996914	0.996311	0.995664	0.995629	0.996008	0.996373	0.996722	0.996303	0.995652	0.994955	0.994213	0.99357	0.993119	0.992659	0.992192	0.991718	0.991622	0.991622	0.991622	0.991622	0.991622	0.991622
1	0.997875	0.997875	0.997875	0.997875	0.997875	0.997837	0.997773	0.997883	0.998566	0.999369	0.999181	0.999088	0.999163	0.99853	0.997899	0.997441	0.997511	0.997674	0.997674	0.997675	0.997675	0.996159	0.993728	0.994194	0.995366	0.995196	0.994106	0.992912	0.992416	0.992103	0.991785	0.991495	0.991255	0.991013	0.990768	0.991053	0.992088	0.993055	0.993953	0.994785	0.995344	0.995824	0.996279	0.996709	0.997114	0.997114	0.997114	0.997114	0.997114
1	0.998165	0.998165	0.998165	0.998165	0.998165	0.998149	0.998121	0.997902	0.997538	0.997058	0.997184	0.997144	0.99699	0.995999	0.99556	0.995551	0.995558	0.995454	0.99517	0.994906	0.994655	0.99405	0.993311	0.992438	0.991496	0.990692	0.990144	0.989579	0.989592	0.989993	0.990388	0.990858	0.991441	0.99201	0.992563	0.993028	0.993191	0.993349	0.993504	0.993655	0.994175	0.994904	0.995584	0.996215	0.996797	0.996797	0.996797	0.996797	0.996797
1	0.981489	0.981489	0.981489	0.981489	0.981489	0.984645	0.99673	0.998973	0.998413	0.998698	0.999218	0.999654	0.999734	0.999749	0.999684	0.999392	0.999298	0.999374	0.999336	0.99936	0.999425	0.999558	0.999708	0.99939	0.99842	0.997738	0.997978	0.998206	0.997566	0.996573	0.995438	0.994928	0.994896	0.994865	0.994834	0.995101	0.995551	0.995978	0.996383	0.996581	0.996012	0.995405	0.994762	0.994084	0.993661	0.993661	0.993661	0.993661	0.993661
1	0.997022	0.997022	0.997022	0.997022	0.997022	0.997022	0.997557	0.997966	0.997602	0.997744	0.99786	0.997371	0.997127	0.99707	0.998664	0.998807	0.996876	0.997592	0.998463	0.997964	0.997681	0.998473	0.998388	0.996827	0.995109	0.994515	0.993888	0.993438	0.993287	0.993132	0.992986	0.992888	0.992792	0.992695	0.993023	0.994881	0.996458	0.997751	0.998755	0.998897	0.998866	0.998835	0.998803	0.998771	0.998771	0.998771	0.998771	0.998771	0.998771
1	0.99953	0.99953	0.99953	0.99953	0.99953	0.999705	0.9998	0.999542	0.999728	0.999881	0.999783	0.999736	0.999733	0.999829	0.999902	0.999955	0.99986	0.99973	0.999583	0.999231	0.998716	0.998509	0.998394	0.998039	0.997589	0.997019	0.996335	0.995584	0.995368	0.995538	0.995705	0.995779	0.995486	0.995187	0.99488	0.994566	0.995101	0.995603	0.996074	0.996515	0.996816	0.99694	0.997061	0.997179	0.997295	0.99734	0.99734	0.99734	0.99734
1	0.999449	0.999449	0.999449	0.999449	0.999449	0.999364	0.999233	0.999059	0.998676	0.99861	0.999045	0.99875	0.998633	0.998821	0.999011	0.999008	0.998705	0.998537	0.998401	0.998104	0.997558	0.995843	0.994096	0.993821	0.993542	0.99303	0.992501	0.991872	0.990867	0.989803	0.988681	0.989194	0.989696	0.990186	0.990664	0.992036	0.993301	0.99446	0.995512	0.996256	0.996157	0.996057	0.995957	0.995855	0.995815	0.995815	0.995815	0.995815	0.995815
1	0.998226	0.998226	0.998226	0.998226	0.998226	0.998226	0.999251	0.999617	0.999728	0.99982	0.999754	0.999247	0.997401	0.994045	0.989836	0.985154	0.981007	0.975582	0.968048	0.9648	0.962737	0.958158	0.953426	0.949487	0.945469	0.940497	0.935181	0.929742	0.926592	0.923409	0.920196	0.918916	0.918119	0.917318	0.916511	0.919507	0.923392	0.927206	0.930948	0.934616	0.935812	0.936401	0.936989	0.937575	0.93816	0.93816	0.93816	0.93816	0.93816
1	0.998315	0.998315	0.998315	0.998315	0.998315	0.999042	0.999063	0.997612	0.997873	0.998289	0.998289	0.99804	0.998006	0.998298	0.998649	0.998344	0.996742	0.996362	0.9961	0.994658	0.994059	0.994125	0.994649	0.995426	0.995124	0.994052	0.99288	0.990304	0.987286	0.983807	0.986372	0.988727	0.990869	0.992558	0.993195	0.993801	0.994377	0.994923	0.994903	0.994883	0.994864	0.994845	0.994834	0.994834	0.994834	0.994834	0.994834	0.994834	0.994834
1	0.996848	0.996848	0.996848	0.996848	0.996848	0.997032	0.997077	0.996846	0.997765	0.998562	0.998983	0.998461	0.998245	0.998941	0.998867	0.998588	0.998224	0.998351	0.998589	0.998054	0.997491	0.997099	0.996785	0.996621	0.996368	0.995747	0.995073	0.993981	0.992518	0.990914	0.990174	0.990883	0.991571	0.992237	0.993018	0.993839	0.994602	0.99531	0.995576	0.995239	0.994893	0.994539	0.994175	0.994028	0.994028	0.994028	0.994028	0.994028	0.994028
1	0.998204	0.998204	0.998204	0.998204	0.998204	0.99844	0.998793	0.99928	0.999732	0.999979	0.999524	0.998543	0.997221	0.996891	0.996153	0.994706	0.994844	0.994685	0.993246	0.991047	0.988101	0.987883	0.98958	0.98986	0.989225	0.988431	0.987037	0.98555	0.984214	0.983196	0.982144	0.981058	0.980136	0.979247	0.978347	0.977434	0.978215	0.980051	0.981792	0.983439	0.984994	0.985546	0.986085	0.986612	0.987126	0.987528	0.987528	0.987528	0.987528
1	0.998485	0.998485	0.998485	0.998485	0.998485	0.998646	0.999323	0.999238	0.998899	0.998183	0.998423	0.998918	0.999379	0.998913	0.998454	0.998616	0.999142	0.999522	0.999511	0.999047	0.997938	0.997579	0.99747	0.997172	0.996813	0.996604	0.9965	0.996394	0.995804	0.995024	0.994168	0.993897	0.994575	0.995216	0.99582	0.996051	0.995764	0.99547	0.995168	0.994859	0.995356	0.995828	0.996275	0.996697	0.996859	0.996859	0.996859	0.996859	0.996859
1	0.999852	0.999852	0.999852	0.999852	0.999871	0.999947	0.999944	0.999922	0.999886	0.999919	0.999936	0.999912	0.999826	0.999739	0.999712	0.999891	0.999977	0.999901	0.999761	0.999548	0.99883	0.998127	0.998599	0.998827	0.998277	0.997621	0.997105	0.996708	0.996279	0.995943	0.995626	0.995298	0.995115	0.99554	0.99594	0.996317	0.996672	0.997012	0.997331	0.997628	0.997906	0.997923	0.997554	0.997158	0.996734	0.996283	0.996095	0.996095	0.996095
1	0.994619	0.994619	0.994619	0.994619	0.994619	0.994619	0.994599	0.99455	0.993651	0.993133	0.995126	0.99459	0.993632	0.993743	0.994194	0.994851	0.995088	0.995158	0.994984	0.995684	0.996845	0.997058	0.997058	0.997753	0.998493	0.998888	0.998937	0.998984	0.999176	0.99938	0.999556	0.999574	0.999496	0.999411	0.999319	0.999368	0.999448	0.999523	0.999592	0.999489	0.999234	0.99893	0.998579	0.998266	0.998266	0.998266	0.998266	0.998266	0.998266
1	0.996406	0.996406	0.996406	0.996406	0.996406	0.996556	0.997266	0.997309	0.997196	0.99605	0.995331	0.99498	0.995331	0.995534	0.995534	0.995438	0.995043	0.993431	0.992915	0.993217	0.992078	0.990431	0.98893	0.987421	0.987123	0.987657	0.988176	0.98764	0.987085	0.986509	0.98611	0.985708	0.985304	0.985373	0.986144	0.9869	0.98764	0.988227	0.988265	0.988303	0.98834	0.988376	0.988391	0.988391	0.988391	0.988391	0.988391	0.988391	0.988391
1	0.992529	0.992529	0.992529	0.992529	0.992529	0.992321	0.991973	0.992498	0.992889	0.991944	0.991488	0.991374	0.991101	0.990396	0.988988	0.988303	0.987795	0.987148	0.986519	0.985884	0.986373	0.988454	0.98962	0.989642	0.989665	0.988789	0.987864	0.987019	0.986348	0.985662	0.985304	0.986293	0.987255	0.98819	0.989153	0.99016	0.991122	0.992038	0.992906	0.994066	0.995129	0.996092	0.996955	0.997271	0.997271	0.997271	0.997271	0.997271	0.997271
1	0.998895	0.998895	0.998895	0.998895	0.998895	0.998895	0.999172	0.999357	0.999051	0.998726	0.998388	0.998132	0.997994	0.99805	0.99805	0.99805	0.99805	0.997936	0.997792	0.997778	0.997626	0.996865	0.996181	0.996181	0.996181	0.995303	0.994344	0.993562	0.993134	0.992693	0.992393	0.992699	0.992998	0.99329	0.993706	0.994295	0.994855	0.995386	0.995888	0.996163	0.99643	0.996687	0.996935	0.997032	0.997032	0.997032	0.997032	0.997032	0.997032
1	0.999049	0.999049	0.999049	0.999049	0.999049	0.998941	0.998787	0.998593	0.999172	0.999335	0.999032	0.999477	0.999588	0.999306	0.999356	0.999329	0.998432	0.997228	0.995755	0.996433	0.996869	0.99652	0.996408	0.997244	0.997977	0.997219	0.996336	0.995557	0.995643	0.995726	0.995809	0.996	0.996187	0.996371	0.996572	0.996802	0.997023	0.997237	0.997444	0.997589	0.997728	0.997861	0.997989	0.998038	0.998038	0.998038	0.998038	0.998038	0.998038
1	0.999732	0.999732	0.999732	0.999732	0.999732	0.999509	0.998994	0.999476	0.999667	0.999605	0.99947	0.99923	0.998605	0.997707	0.996525	0.996557	0.996788	0.996507	0.995805	0.994328	0.993277	0.992587	0.99098	0.988552	0.986677	0.985956	0.985219	0.984294	0.983301	0.982282	0.981773	0.981393	0.981009	0.980622	0.982366	0.984041	0.985645	0.987175	0.988949	0.990796	0.992486	0.994015	0.995378	0.995378	0.995378	0.995378	0.995378	0.995378	0.995378
1	0.996545	0.996545	0.996545	0.996545	0.996545	0.996661	0.996849	0.998965	0.999131	0.998337	0.998553	0.998766	0.998982	0.998032	0.997084	0.998589	0.998341	0.997603	0.997812	0.998237	0.998895	0.999009	0.998815	0.998742	0.998759	0.998677	0.998143	0.997523	0.997268	0.997296	0.997325	0.997269	0.996865	0.996437	0.995985	0.995977	0.996624	0.997212	0.997742	0.998215	0.998605	0.998945	0.999237	0.99948	0.999523	0.999523	0.999523	0.999523	0.999523
1	0.997888	0.997888	0.997888	0.997888	0.997888	0.998114	0.998624	0.998012	0.997294	0.997916	0.99837	0.998478	0.997286	0.996634	0.996499	0.99628	0.995753	0.994695	0.99427	0.994015	0.993787	0.993373	0.992197	0.990949	0.990764	0.990576	0.990314	0.990001	0.989686	0.989397	0.989113	0.988825	0.988628	0.98857	0.988512	0.988454	0.988592	0.989022	0.989445	0.989863	0.990275	0.990792	0.991318	0.991823	0.992309	0.992591	0.992591	0.992591	0.992591
1	0.998059	0.998059	0.998059	0.998059	0.998059	0.99847	0.998701	0.998726	0.998213	0.997766	0.998527	0.999054	0.99937	0.999279	0.999263	0.999301	0.995966	0.993468	0.995323	0.99523	0.993776	0.992307	0.990765	0.989911	0.989562	0.98915	0.988485	0.987796	0.988378	0.990726	0.99283	0.994681	0.994152	0.99361	0.993053	0.992485	0.994108	0.995532	0.996759	0.997788	0.997948	0.997602	0.997232	0.996838	0.996507	0.996507	0.996507	0.996507	0.996507
1	0.991946	0.991946	0.991946	0.991946	0.991946	0.993101	0.997647	0.998981	0.999583	0.999483	0.998829	0.996559	0.997303	0.998631	0.99959	0.999506	0.999156	0.999588	0.999755	0.999704	0.999697	0.999758	0.999682	0.999479	0.999308	0.99924	0.999169	0.999051	0.998913	0.998766	0.998899	0.999084	0.999251	0.999365	0.999334	0.999303	0.999271	0.999271	0.999395	0.999507	0.999607	0.999696	0.999728	0.999728	0.999728	0.999728	0.999728	0.999728	0.999728
1	0.999319	0.999319	0.999319	0.999319	0.999319	0.999319	0.999605	0.999645	0.999354	0.999207	0.999352	0.999738	0.998752	0.997107	0.99817	0.998481	0.998392	0.998329	0.998095	0.997563	0.997136	0.996788	0.996685	0.996755	0.9963	0.995417	0.994799	0.995565	0.996267	0.996849	0.997173	0.997487	0.997788	0.997967	0.998112	0.998252	0.998386	0.998149	0.997616	0.997022	0.996368	0.996099	0.99647	0.996826	0.997167	0.997493	0.997493	0.997493	0.997493
1	0.998914	0.998914	0.998914	0.998914	0.998914	0.998914	0.998892	0.998764	0.998553	0.998561	0.998235	0.997242	0.998213	0.998343	0.99729	0.998225	0.998981	0.998213	0.997017	0.995343	0.99732	0.998742	0.99815	0.997436	0.997168	0.997028	0.996265	0.994916	0.993354	0.993299	0.994296	0.995225	0.996083	0.996344	0.996593	0.996832	0.997061	0.99714	0.997219	0.997297	0.997374	0.997562	0.997768	0.997963	0.998147	0.998287	0.998287	0.998287	0.998287
1	0.995655	0.995655	0.995655	0.995655	0.995655	0.995655	0.997002	0.998124	0.998238	0.998671	0.999155	0.999336	0.999578	0.999848	0.999926	0.999917	0.999509	0.999532	0.999851	0.999751	0.999487	0.999279	0.999035	0.998303	0.997358	0.996386	0.995412	0.994334	0.993474	0.992552	0.99157	0.990305	0.988813	0.987244	0.985601	0.985354	0.985465	0.985576	0.985686	0.985517	0.984929	0.984334	0.983733	0.983126	0.983126	0.983126	0.983126	0.983126	0.983126
1	0.99854	0.99854	0.99854	0.99854	0.99854	0.99854	0.998948	0.999283	0.999254	0.998793	0.997818	0.998638	0.999023	0.998976	0.998608	0.998113	0.997707	0.997446	0.997445	0.997374	0.997253	0.99735	0.997499	0.99712	0.996557	0.995786	0.994696	0.9935	0.992769	0.99239	0.992002	0.991773	0.992209	0.992636	0.993053	0.993447	0.993772	0.994087	0.994392	0.994687	0.994707	0.994661	0.994615	0.994569	0.994523	0.994523	0.994523	0.994523	0.994523
1	0.999894	0.999894	0.999894	0.999894	0.999894	0.999886	0.999826	0.999439	0.999325	0.999477	0.999283	0.999144	0.999125	0.998769	0.998234	0.997511	0.997471	0.997906	0.997734	0.997399	0.997255	0.997078	0.996775	0.996454	0.995673	0.994818	0.994253	0.993905	0.993542	0.993892	0.9944	0.994883	0.99524	0.995433	0.995623	0.995809	0.996094	0.996753	0.997353	0.997894	0.998374	0.998553	0.998661	0.998764	0.998861	0.998917	0.998917	0.998917	0.998917
1	0.996894	0.996894	0.996894	0.996894	0.996894	0.997722	0.998221	0.997023	0.996681	0.997808	0.997526	0.996521	0.993934	0.993031	0.992998	0.994291	0.994868	0.994998	0.994176	0.993005	0.992075	0.991081	0.992548	0.993869	0.993666	0.993462	0.992632	0.991293	0.989837	0.989625	0.990285	0.99093	0.991559	0.990514	0.989419	0.988275	0.987084	0.988339	0.989522	0.990632	0.991672	0.992546	0.993228	0.993874	0.994483	0.995058	0.995058	0.995058	0.995058
1	0.996288	0.996288	0.996288	0.996288	0.996288	0.996288	0.996524	0.996674	0.996705	0.997159	0.997658	0.998077	0.997923	0.997351	0.997685	0.998042	0.998432	0.998086	0.99751	0.996967	0.996412	0.995974	0.995576	0.995415	0.995252	0.993532	0.991535	0.990393	0.990859	0.991316	0.991779	0.992296	0.992802	0.993298	0.993744	0.994114	0.994464	0.994796	0.994987	0.994676	0.994356	0.994027	0.993689	0.993552	0.993552	0.993552	0.993552	0.993552	0.993552
1	0.958794	0.958794	0.958794	0.958794	0.958794	0.998147	0.996193	0.998787	0.998895	0.997512	0.998604	0.998857	0.998665	0.99872	0.998669	0.998348	0.998899	0.999678	0.999104	0.998511	0.998881	0.999015	0.998857	0.998271	0.996698	0.994621	0.993851	0.993045	0.992205	0.99148	0.990772	0.990047	0.990032	0.991073	0.992074	0.993032	0.993945	0.994678	0.995192	0.995696	0.996188	0.996665	0.996759	0.996759	0.996759	0.996759	0.996759	0.996759	0.996759
1	0.998492	0.998492	0.998492	0.998492	0.998492	0.998489	0.998473	0.998416	0.99833	0.998711	0.998864	0.998736	0.998461	0.998221	0.998121	0.998204	0.998292	0.998224	0.998192	0.998216	0.998268	0.998336	0.998126	0.997697	0.99746	0.997562	0.997663	0.997867	0.998062	0.998249	0.998356	0.998459	0.998559	0.998671	0.998801	0.998924	0.999041	0.99917	0.99936	0.999526	0.999667	0.999784	0.999805	0.999805	0.999805	0.999805	0.999805	0.999805	0.999805
1	0.999666	0.999666	0.999666	0.999666	0.999666	0.999684	0.999725	0.999865	0.999861	0.999612	0.999578	0.999654	0.99984	0.999609	0.99934	0.999376	0.999671	0.999883	0.999935	0.999909	0.999699	0.999707	0.999868	0.999921	0.99993	0.999891	0.999728	0.999496	0.999567	0.999803	0.999949	0.999995	0.999968	0.99992	0.999849	0.999688	0.999313	0.998787	0.998108	0.997529	0.997892	0.998224	0.998525	0.998797	0.998797	0.998797	0.998797	0.998797	0.998797
1	0.979683	0.979683	0.979683	0.979683	0.979683	0.979683	0.978098	0.97607	0.970361	0.969721	0.972556	0.971448	0.96975	0.967148	0.965619	0.964238	0.962364	0.969307	0.986688	0.997843	0.975538	0.958252	0.951928	0.963833	0.978803	0.990988	0.992732	0.992458	0.992177	0.978803	0.956964	0.939788	0.952819	0.96505	0.97617	0.985784	0.987934	0.980202	0.971334	0.961633	0.960439	0.965067	0.9695	0.97372	0.977709	0.979235	0.979235	0.979235	0.979235
1	0.999852	0.999852	0.999852	0.999852	0.999852	0.999844	0.999826	0.999757	0.999741	0.999942	0.999522	0.998562	0.998468	0.998988	0.999647	0.999308	0.999005	0.998896	0.998062	0.996261	0.996583	0.997399	0.997349	0.997297	0.996838	0.996232	0.995744	0.995486	0.995221	0.995026	0.994948	0.994868	0.994788	0.994868	0.994948	0.995026	0.995104	0.995834	0.996507	0.997122	0.997678	0.99811	0.998454	0.99876	0.999028	0.999261	0.999261	0.999261	0.999261
1	0.99524	0.99524	0.99524	0.99524	0.99524	0.995503	0.996724	0.996403	0.994912	0.995474	0.997042	0.998135	0.997742	0.9974	0.998646	0.998208	0.996162	0.996395	0.996685	0.99722	0.997472	0.997372	0.996753	0.995665	0.99467	0.994599	0.994527	0.99404	0.993254	0.992442	0.993205	0.994902	0.996416	0.997713	0.99876	0.998284	0.997767	0.99722	0.996833	0.996712	0.996589	0.996464	0.996338	0.996338	0.996338	0.996338	0.996338	0.996338	0.996338
1	0.997718	0.997718	0.997718	0.997718	0.997718	0.997718	0.997269	0.99701	0.996889	0.997567	0.997732	0.997177	0.997518	0.99786	0.997459	0.997169	0.996961	0.996397	0.995881	0.995465	0.995253	0.995377	0.994798	0.993658	0.992798	0.992497	0.992193	0.992529	0.993016	0.993493	0.992856	0.992197	0.991515	0.991094	0.991786	0.992451	0.993087	0.993696	0.994698	0.995614	0.996442	0.997184	0.997456	0.997456	0.997456	0.997456	0.997456	0.997456	0.997456
1	0.997566	0.997566	0.997566	0.997566	0.997566	0.997566	0.99787	0.9976	0.996166	0.996273	0.996542	0.995793	0.995435	0.99548	0.995964	0.995931	0.995553	0.994931	0.994406	0.994651	0.994462	0.99359	0.993038	0.993038	0.992744	0.991199	0.989526	0.989255	0.989352	0.989451	0.98964	0.989886	0.990127	0.990365	0.990962	0.991539	0.992098	0.992637	0.993056	0.993437	0.993805	0.99416	0.994366	0.994366	0.994366	0.994366	0.994366	0.994366	0.994366
1	0.99658	0.99658	0.99658	0.99658	0.99658	0.99658	0.99658	0.996662	0.997058	0.997279	0.997392	0.99742	0.997971	0.998739	0.998352	0.998268	0.998665	0.998975	0.999239	0.999213	0.99918	0.99912	0.998925	0.998036	0.997191	0.997471	0.997734	0.997577	0.997113	0.996606	0.996308	0.996169	0.996026	0.995881	0.996405	0.997038	0.997608	0.998114	0.998187	0.997994	0.997794	0.997588	0.997461	0.997461	0.997461	0.997461	0.997461	0.997461	0.997461
1	0.995761	0.995761	0.995761	0.995761	0.995761	0.996071	0.997449	0.998042	0.998522	0.9992	0.999225	0.998916	0.997471	0.997658	0.998431	0.997042	0.99707	0.998068	0.998088	0.997813	0.997227	0.997435	0.998642	0.998873	0.997869	0.996933	0.99736	0.99776	0.997758	0.997135	0.996445	0.995786	0.995482	0.99517	0.994851	0.994733	0.994921	0.995104	0.995284	0.995385	0.99518	0.994971	0.994758	0.99454	0.99454	0.99454	0.99454	0.99454	0.99454
1	0.997798	0.997798	0.997798	0.997798	0.997798	0.998728	0.999129	0.999045	0.998293	0.997889	0.9985	0.99883	0.998994	0.99881	0.998857	0.999052	0.998873	0.998759	0.998763	0.998803	0.998851	0.998885	0.998914	0.999047	0.999197	0.999122	0.998877	0.998602	0.998416	0.998217	0.998006	0.997717	0.997391	0.997043	0.996674	0.9965	0.996321	0.996138	0.99595	0.995325	0.994665	0.993973	0.993251	0.992953	0.992953	0.992953	0.992953	0.992953	0.992953
1	0.999055	0.999055	0.999055	0.999055	0.999055	0.999055	0.999129	0.999097	0.998897	0.998854	0.998786	0.998415	0.998125	0.997901	0.997702	0.997082	0.995656	0.995179	0.994978	0.994479	0.993877	0.992898	0.991787	0.990316	0.988727	0.987713	0.98667	0.985764	0.985084	0.984381	0.98395	0.984684	0.985398	0.986094	0.986631	0.98695	0.987266	0.987579	0.987885	0.988173	0.988455	0.988731	0.989002	0.989108	0.989108	0.989108	0.989108	0.989108	0.989108
1	0.999615	0.999615	0.999615	0.999615	0.999615	0.999615	0.999615	0.999634	0.99972	0.999721	0.999746	0.999907	0.99979	0.999371	0.999123	0.9991	0.999415	0.998135	0.996546	0.996308	0.9962	0.996299	0.996245	0.995959	0.995378	0.99345	0.991194	0.990023	0.989144	0.988235	0.988222	0.988811	0.989389	0.989957	0.990119	0.990278	0.990435	0.990589	0.991529	0.992606	0.993614	0.994552	0.995081	0.995081	0.995081	0.995081	0.995081	0.995081	0.995081
1	0.996199	0.996199	0.996199	0.996199	0.996199	0.9965	0.997815	0.997928	0.997338	0.998367	0.998548	0.997545	0.99778	0.997957	0.998064	0.998472	0.998654	0.998436	0.998509	0.998767	0.999004	0.999217	0.998957	0.998662	0.999052	0.9995	0.999569	0.999125	0.998528	0.997976	0.997482	0.996936	0.996339	0.996598	0.996848	0.99709	0.997322	0.997571	0.997806	0.998027	0.998236	0.997795	0.997113	0.996343	0.995487	0.99474	0.99474	0.99474	0.99474
1	0.999422	0.999422	0.999422	0.999422	0.999422	0.999422	0.999436	0.999332	0.999009	0.999322	0.999494	0.998596	0.9987	0.999205	0.99858	0.997999	0.99769	0.997955	0.998067	0.996951	0.99625	0.99645	0.996074	0.994705	0.993491	0.993575	0.993658	0.993483	0.993131	0.992771	0.993045	0.993719	0.994358	0.994962	0.995357	0.995695	0.996022	0.996337	0.996561	0.996725	0.996884	0.997038	0.997158	0.997158	0.997158	0.997158	0.997158	0.997158	0.997158
1	0.999886	0.999886	0.999886	0.999886	0.999886	0.999886	0.999847	0.999836	0.999883	0.999924	0.999937	0.999854	0.999953	0.999988	0.999704	0.999667	0.999879	0.999769	0.999543	0.999085	0.999193	0.999622	0.999784	0.999881	0.999799	0.999507	0.999224	0.999432	0.999606	0.999688	0.999486	0.999234	0.998932	0.999047	0.9994	0.999675	0.999867	0.999818	0.999215	0.998216	0.996848	0.995659	0.996395	0.997071	0.997683	0.99823	0.998332	0.998332	0.998332
1	0.98967	0.98967	0.98967	0.98967	0.98967	0.99572	0.997568	0.995175	0.997705	0.999107	0.999639	0.999518	0.999305	0.999458	0.999528	0.999551	0.999826	0.999936	0.999953	0.999905	0.999766	0.999748	0.999768	0.999738	0.999705	0.999583	0.999414	0.999216	0.999283	0.999346	0.999405	0.9995	0.999595	0.999681	0.999735	0.999701	0.999665	0.999627	0.999587	0.99963	0.99969	0.999745	0.999794	0.999821	0.999821	0.999821	0.999821	0.999821	0.999821
1	0.999369	0.999369	0.999369	0.999369	0.999369	0.999306	0.999315	0.999448	0.999387	0.999298	0.999318	0.999298	0.999252	0.999349	0.999342	0.999173	0.99939	0.999554	0.999301	0.999005	0.998675	0.998378	0.998116	0.997962	0.997988	0.99783	0.996815	0.995608	0.994451	0.994175	0.993891	0.993601	0.99406	0.994673	0.995249	0.995789	0.996142	0.996441	0.996726	0.996998	0.997168	0.9972	0.997232	0.997264	0.997295	0.997302	0.997302	0.997302	0.997302
1	0.998079	0.998079	0.998079	0.998079	0.998079	0.998442	0.999187	0.999108	0.998745	0.997996	0.998716	0.999231	0.999216	0.999245	0.999233	0.998993	0.999034	0.999255	0.998882	0.998429	0.99789	0.997502	0.997429	0.997491	0.997748	0.997992	0.997998	0.998003	0.998119	0.998387	0.998633	0.998856	0.998573	0.998257	0.997911	0.997534	0.997369	0.9972	0.997025	0.996847	0.99717	0.997588	0.997969	0.998315	0.998567	0.998567	0.998567	0.998567	0.998567
1	0.999959	0.999959	0.999959	0.999959	0.999959	0.999899	0.999633	0.999551	0.999386	0.999052	0.998952	0.998968	0.999162	0.998676	0.997944	0.997411	0.997813	0.998692	0.99856	0.998448	0.998446	0.998678	0.999185	0.9994	0.999307	0.999207	0.999325	0.999436	0.999421	0.998805	0.997983	0.996964	0.997466	0.997925	0.99834	0.998711	0.998658	0.998604	0.998549	0.998493	0.998544	0.99862	0.998695	0.998769	0.998812	0.998812	0.998812	0.998812	0.998812
1	0.997606	0.997606	0.997606	0.997606	0.997606	0.99814	0.998524	0.998125	0.997873	0.9978	0.998256	0.998107	0.997516	0.998682	0.99916	0.99934	0.999193	0.999188	0.999394	0.998818	0.99775	0.998151	0.998511	0.998579	0.998646	0.997965	0.996899	0.995815	0.995417	0.994998	0.994557	0.995857	0.996985	0.997938	0.998598	0.99872	0.998835	0.998944	0.999048	0.998979	0.998863	0.998742	0.998614	0.998535	0.998535	0.998535	0.998535	0.998535	0.998535
1	0.996965	0.996965	0.996965	0.996965	0.996965	0.996965	0.997494	0.997875	0.997914	0.998124	0.998314	0.998303	0.997652	0.996758	0.997277	0.996979	0.996072	0.996072	0.996376	0.997088	0.997143	0.996783	0.99659	0.996515	0.996168	0.995352	0.994445	0.994294	0.99414	0.993984	0.994437	0.994865	0.995272	0.995487	0.995444	0.995399	0.995353	0.995335	0.995363	0.99539	0.995418	0.995445	0.995097	0.99474	0.994375	0.994001	0.993926	0.993926	0.993926
1	0.979731	0.979731	0.979731	0.979731	0.979731	0.993269	0.999857	0.999283	0.999603	0.999884	0.999828	0.999861	0.999935	0.999788	0.999518	0.999094	0.999139	0.999103	0.99894	0.999377	0.999883	0.999849	0.999686	0.999159	0.998393	0.998143	0.998055	0.997967	0.997529	0.997054	0.996708	0.99699	0.997255	0.997504	0.997412	0.997082	0.996729	0.996352	0.995737	0.994138	0.992358	0.99042	0.988346	0.987916	0.987916	0.987916	0.987916	0.987916	0.987916
1	0.999604	0.999604	0.999604	0.999604	0.999604	0.999604	0.999439	0.999217	0.999062	0.998784	0.998502	0.99864	0.998627	0.998515	0.998719	0.999071	0.999453	0.999384	0.999187	0.99873	0.998336	0.998009	0.998007	0.998226	0.998285	0.998246	0.998135	0.997708	0.997236	0.996885	0.997171	0.997442	0.997697	0.997756	0.997689	0.997622	0.997553	0.997664	0.997887	0.998098	0.998298	0.998423	0.998286	0.998144	0.997996	0.997843	0.997843	0.997843	0.997843
1	0.995303	0.995303	0.995303	0.995303	0.995303	0.995242	0.995934	0.997493	0.997078	0.996361	0.996551	0.996041	0.99498	0.996669	0.997189	0.996235	0.995969	0.996208	0.995838	0.995086	0.99255	0.990043	0.989475	0.988756	0.987437	0.986032	0.984636	0.983228	0.981744	0.981385	0.98132	0.981255	0.981191	0.982801	0.98436	0.985866	0.987315	0.988587	0.98977	0.990891	0.991952	0.992559	0.992559	0.992559	0.992559	0.992559	0.992559	0.992559	0.992559
1	0.998918	0.998918	0.998918	0.998918	0.998918	0.999137	0.999449	0.999474	0.999413	0.999208	0.999259	0.99932	0.999164	0.999057	0.998988	0.998261	0.997349	0.997233	0.996688	0.995369	0.994084	0.992806	0.99129	0.989446	0.987927	0.988348	0.988764	0.98778	0.985747	0.983566	0.982574	0.983522	0.984446	0.985345	0.98596	0.986397	0.98683	0.987261	0.988151	0.990699	0.992941	0.994875	0.996502	0.997066	0.997066	0.997066	0.997066	0.997066	0.997066
1	0.99953	0.99953	0.99953	0.99953	0.99953	0.999499	0.999526	0.999633	0.999643	0.999641	0.999675	0.999688	0.999688	0.999599	0.999505	0.99941	0.998913	0.998141	0.997462	0.996383	0.993587	0.990623	0.989593	0.988258	0.985703	0.982938	0.981005	0.979264	0.977476	0.976013	0.974611	0.973181	0.97198	0.971797	0.971614	0.97143	0.971245	0.972414	0.973562	0.974688	0.975793	0.976482	0.976574	0.976666	0.976757	0.976848	0.976884	0.976884	0.976884
1	0.999758	0.999758	0.999758	0.999758	0.999758	0.999711	0.999574	0.999604	0.999646	0.999642	0.999639	0.999615	0.999557	0.999303	0.999264	0.999625	0.999498	0.999255	0.999128	0.999275	0.999557	0.999784	0.999932	0.999952	0.999953	0.999915	0.999828	0.999709	0.99961	0.999499	0.999375	0.999269	0.999163	0.99905	0.998929	0.999018	0.999103	0.999185	0.999264	0.999263	0.999242	0.999221	0.9992	0.999192	0.999192	0.999192	0.999192	0.999192	0.999192
1	0.999628	0.999628	0.999628	0.999628	0.999628	0.999628	0.999495	0.9993	0.9993	0.999454	0.999754	0.99978	0.999767	0.999804	0.999713	0.999483	0.999328	0.999191	0.999191	0.998969	0.998294	0.997708	0.997222	0.996896	0.996874	0.996852	0.996042	0.995143	0.99439	0.994526	0.994661	0.994794	0.995162	0.995575	0.995971	0.996352	0.996822	0.997278	0.997695	0.998072	0.998318	0.998409	0.998497	0.998583	0.998665	0.998698	0.998698	0.998698	0.998698
1	0.998652	0.998652	0.998652	0.998652	0.998652	0.998687	0.99885	0.999431	0.999877	0.999944	0.999862	0.999545	0.999856	0.999877	0.999753	0.999528	0.999382	0.99974	0.999719	0.999438	0.999152	0.998807	0.999277	0.999631	0.999456	0.999245	0.999052	0.998874	0.998682	0.998473	0.99825	0.998014	0.997873	0.998144	0.998396	0.99863	0.998846	0.998724	0.998595	0.99846	0.998318	0.998355	0.998436	0.998514	0.998589	0.998647	0.998647	0.998647	0.998647
1	0.997461	0.997461	0.997461	0.997461	0.997461	0.997461	0.998391	0.999206	0.999584	0.999655	0.999693	0.999817	0.999853	0.99987	0.999882	0.999887	0.999887	0.999898	0.99985	0.999659	0.999654	0.999785	0.999362	0.998459	0.997993	0.997993	0.997919	0.997524	0.997094	0.996648	0.996259	0.995852	0.995425	0.995246	0.995239	0.995233	0.995226	0.995086	0.994856	0.994624	0.994389	0.993971	0.993253	0.992494	0.991695	0.990854	0.990682	0.990682	0.990682
1	0.999065	0.999065	0.999065	0.999065	0.999065	0.999065	0.99786	0.998299	0.999498	0.999626	0.99966	0.999565	0.999435	0.999252	0.998984	0.999493	0.999728	0.999769	0.999753	0.999696	0.999681	0.999616	0.999298	0.998881	0.99898	0.999074	0.998942	0.998633	0.998289	0.998302	0.998408	0.998512	0.998573	0.998573	0.998573	0.998573	0.998451	0.998127	0.997774	0.997394	0.996988	0.996493	0.995965	0.995403	0.994809	0.994563	0.994563	0.994563	0.994563
1	0.991434	0.991434	0.991434	0.991434	0.991434	0.991553	0.991848	0.990915	0.990245	0.992095	0.99191	0.990679	0.990608	0.990704	0.991044	0.992568	0.993471	0.993599	0.992956	0.99171	0.993134	0.994968	0.994478	0.99396	0.993782	0.993693	0.993436	0.992466	0.991424	0.990966	0.99146	0.991943	0.992413	0.993246	0.994255	0.995177	0.996012	0.996279	0.996205	0.996131	0.996055	0.995908	0.995465	0.995004	0.994526	0.994032	0.993829	0.993829	0.993829
1	0.99088	0.99088	0.99088	0.99088	0.99088	0.990646	0.989436	0.989768	0.99109	0.99045	0.990662	0.99209	0.992084	0.991809	0.991847	0.993225	0.995258	0.994756	0.99487	0.99587	0.996555	0.997043	0.997861	0.998743	0.999101	0.999209	0.999263	0.999119	0.998963	0.998701	0.997969	0.99709	0.996075	0.99506	0.994033	0.992912	0.9917	0.990694	0.990096	0.989482	0.988853	0.988209	0.987623	0.987037	0.986451	0.985867	0.985633	0.985633	0.985633
1	0.998762	0.998762	0.998762	0.998762	0.998762	0.998762	0.998732	0.99865	0.998486	0.998917	0.999337	0.99951	0.999605	0.999654	0.999598	0.999626	0.999704	0.999631	0.999558	0.999513	0.999413	0.999208	0.998786	0.998127	0.997646	0.99759	0.997532	0.997221	0.996822	0.996394	0.996308	0.996312	0.996315	0.996387	0.996718	0.997035	0.997336	0.997621	0.99786	0.998079	0.998284	0.998477	0.998623	0.998623	0.998623	0.998623	0.998623	0.998623	0.998623
1	0.998616	0.998616	0.998616	0.998616	0.998616	0.998687	0.998746	0.998694	0.998826	0.99906	0.998997	0.999063	0.999298	0.999161	0.998813	0.997936	0.997649	0.997855	0.997419	0.997001	0.996783	0.996367	0.995076	0.993583	0.992923	0.992235	0.991543	0.990843	0.990119	0.989722	0.989405	0.989083	0.988942	0.989531	0.990103	0.99066	0.9912	0.991088	0.990977	0.990866	0.990755	0.990785	0.990908	0.991029	0.99115	0.99127	0.99127	0.99127	0.99127
1	0.997303	0.997303	0.997303	0.997303	0.997303	0.997268	0.997088	0.997316	0.997784	0.996845	0.996681	0.997734	0.997946	0.997676	0.997387	0.997402	0.997861	0.997387	0.996592	0.99685	0.996925	0.996261	0.995616	0.995282	0.994936	0.994458	0.993921	0.993386	0.992955	0.992511	0.992054	0.992383	0.992701	0.993008	0.993485	0.994624	0.995667	0.99661	0.997448	0.997537	0.997455	0.997373	0.99729	0.997224	0.997224	0.997224	0.997224	0.997224	0.997224
1	0.998934	0.998934	0.998934	0.998934	0.998934	0.99851	0.997657	0.998062	0.998389	0.998624	0.998779	0.998862	0.998751	0.999018	0.999179	0.997859	0.9975	0.998923	0.998669	0.997947	0.997752	0.997579	0.99753	0.997481	0.996364	0.995064	0.994744	0.995152	0.995548	0.995157	0.994189	0.993152	0.992553	0.993866	0.995059	0.99613	0.996964	0.997288	0.997597	0.99789	0.998167	0.998199	0.998173	0.998147	0.998122	0.998101	0.998101	0.998101	0.998101
1	0.999269	0.999269	0.999269	0.999269	0.999269	0.999281	0.999343	0.999378	0.999376	0.999243	0.999304	0.999372	0.998923	0.998678	0.998624	0.998714	0.998638	0.998292	0.998161	0.998089	0.997924	0.997684	0.997125	0.996509	0.996325	0.996136	0.995948	0.995757	0.995562	0.995908	0.996366	0.996796	0.997	0.996896	0.99679	0.996683	0.996811	0.997268	0.997689	0.998075	0.998424	0.998174	0.997906	0.997621	0.997319	0.997193	0.997193	0.997193	0.997193
1	0.949255	0.949255	0.949255	0.949255	0.949255	0.949255	0.939178	0.924073	0.92436	0.928722	0.938509	0.935619	0.923746	0.931547	0.938304	0.942896	0.944537	0.941975	0.938272	0.933668	0.93151	0.93108	0.931471	0.933054	0.934585	0.923305	0.911055	0.903249	0.903301	0.903354	0.903694	0.905154	0.906573	0.907952	0.909293	0.911284	0.914307	0.91735	0.920412	0.923491	0.927041	0.930498	0.933863	0.937137	0.93969	0.93969	0.93969	0.93969	0.93969
1	0.999397	0.999397	0.999397	0.999397	0.999397	0.998794	0.998137	0.997978	0.997978	0.998111	0.998579	0.998395	0.997712	0.997543	0.997452	0.997486	0.997498	0.997248	0.995775	0.994572	0.994097	0.994502	0.995438	0.996074	0.996528	0.996598	0.996096	0.995555	0.99477	0.99378	0.992713	0.992196	0.992585	0.992966	0.993338	0.993792	0.994359	0.994899	0.995411	0.995874	0.996226	0.99656	0.996876	0.997176	0.99729	0.99729	0.99729	0.99729	0.99729
1	0.999963	0.999963	0.999963	0.999963	0.999963	0.999946	0.999907	0.999832	0.999791	0.999703	0.999287	0.999168	0.999372	0.999714	0.999479	0.998575	0.998557	0.998418	0.998075	0.998398	0.999051	0.998321	0.997383	0.99782	0.998504	0.998488	0.998019	0.997482	0.997653	0.997817	0.997976	0.997913	0.997792	0.997668	0.997541	0.997841	0.998122	0.998386	0.99863	0.998495	0.998253	0.997995	0.99772	0.997547	0.997547	0.997547	0.997547	0.997547	0.997547
1	0.996558	0.996558	0.996558	0.996558	0.996558	0.997049	0.997786	0.998235	0.998508	0.99858	0.999069	0.999404	0.999144	0.998835	0.998477	0.999058	0.999315	0.999252	0.998421	0.996419	0.996502	0.997169	0.995129	0.992626	0.993939	0.995126	0.995276	0.993899	0.992348	0.991084	0.990051	0.988964	0.987825	0.988346	0.98926	0.990139	0.990983	0.991101	0.991042	0.990984	0.990925	0.991028	0.991754	0.99245	0.993114	0.993747	0.993992	0.993992	0.993992
1	0.998587	0.998587	0.998587	0.998587	0.998587	0.999213	0.999016	0.998137	0.998388	0.998563	0.998643	0.998676	0.998789	0.999007	0.999197	0.999095	0.998475	0.998865	0.999181	0.998456	0.998054	0.998377	0.998584	0.998647	0.998632	0.998287	0.997905	0.997619	0.997348	0.99706	0.997175	0.997387	0.997592	0.99779	0.997693	0.997595	0.997494	0.997392	0.997427	0.997461	0.997494	0.997527	0.99754	0.99754	0.99754	0.99754	0.99754	0.99754	0.99754
1	0.998294	0.998294	0.998294	0.998294	0.998294	0.998187	0.998	0.997551	0.998616	0.999834	0.99838	0.997218	0.998115	0.997697	0.996565	0.993807	0.993348	0.994684	0.995844	0.996711	0.997296	0.99744	0.997482	0.997353	0.997103	0.996771	0.996107	0.995385	0.994551	0.993619	0.992628	0.991655	0.990953	0.990235	0.989502	0.98985	0.991732	0.993456	0.995011	0.996	0.995357	0.994663	0.993917	0.993119	0.993119	0.993119	0.993119	0.993119	0.993119
1	0.999925	0.999925	0.999925	0.999925	0.999925	0.999925	0.999489	0.998941	0.999032	0.999003	0.998892	0.999452	0.99969	0.99969	0.99896	0.997499	0.995612	0.994705	0.994676	0.99303	0.990748	0.990119	0.989456	0.98839	0.987275	0.986247	0.985282	0.984296	0.98346	0.982588	0.981678	0.981447	0.981684	0.981919	0.982151	0.983058	0.984364	0.985608	0.986789	0.987894	0.988889	0.989851	0.990778	0.991669	0.992016	0.992016	0.992016	0.992016	0.992016
1	0.998298	0.998298	0.998298	0.998298	0.998298	0.998774	0.999327	0.999462	0.99961	0.999749	0.999755	0.999564	0.998806	0.999515	0.999684	0.999328	0.999485	0.999719	0.999465	0.999153	0.998811	0.998223	0.997179	0.996463	0.996502	0.996541	0.996129	0.995686	0.995324	0.995407	0.995489	0.995569	0.99565	0.995731	0.995812	0.995893	0.99617	0.996563	0.996933	0.997281	0.997556	0.997611	0.997664	0.997717	0.997768	0.997778	0.997778	0.997778	0.997778
1	0.999079	0.999079	0.999079	0.999079	0.999079	0.999079	0.998915	0.998831	0.999237	0.999242	0.999171	0.999151	0.999256	0.999426	0.999634	0.999623	0.999255	0.999199	0.999239	0.999178	0.999055	0.998647	0.998165	0.997605	0.996969	0.99663	0.99627	0.995984	0.995833	0.995681	0.995625	0.995717	0.995807	0.995896	0.996138	0.996471	0.996788	0.997091	0.997437	0.99784	0.998208	0.998541	0.998839	0.998895	0.998895	0.998895	0.998895	0.998895	0.998895
1	0.998928	0.998928	0.998928	0.998928	0.998928	0.999029	0.999455	0.999627	0.999643	0.99946	0.999146	0.998688	0.998623	0.998572	0.998547	0.998721	0.998747	0.997903	0.997503	0.997503	0.998164	0.998847	0.998152	0.99678	0.997579	0.998692	0.998872	0.997828	0.99648	0.995785	0.996383	0.996943	0.997463	0.997855	0.998194	0.998505	0.998786	0.999003	0.999189	0.999355	0.9995	0.999501	0.999279	0.999017	0.998717	0.998378	0.998378	0.998378	0.998378
1	0.999025	0.999025	0.999025	0.999025	0.999025	0.99909	0.999193	0.99895	0.998626	0.998492	0.998284	0.998012	0.9984	0.998355	0.997623	0.997861	0.998311	0.996165	0.99407	0.995349	0.995559	0.994211	0.992757	0.991282	0.989679	0.9879	0.985984	0.984692	0.983865	0.983022	0.98293	0.983968	0.984981	0.985968	0.986846	0.987648	0.98843	0.989193	0.989937	0.990659	0.991344	0.991995	0.992611	0.992848	0.992848	0.992848	0.992848	0.992848	0.992848
1	0.997457	0.997457	0.997457	0.997457	0.997457	0.997457	0.998337	0.998614	0.998163	0.998006	0.998072	0.998225	0.998142	0.997676	0.997888	0.998496	0.998436	0.998244	0.997452	0.996777	0.996418	0.995991	0.995453	0.994957	0.994771	0.994582	0.994772	0.995202	0.995615	0.995364	0.994935	0.994488	0.994235	0.994801	0.995337	0.995844	0.996321	0.996849	0.997341	0.997798	0.998216	0.998522	0.998522	0.998522	0.998522	0.998522	0.998522	0.998522	0.998522
1	0.999464	0.999464	0.999464	0.999464	0.999464	0.999539	0.999542	0.999132	0.999061	0.999256	0.999734	0.999892	0.999857	0.999893	0.999911	0.999785	0.999469	0.998875	0.998982	0.999099	0.999264	0.999223	0.998837	0.998087	0.996596	0.994696	0.995069	0.995991	0.996823	0.996785	0.996748	0.99671	0.996639	0.996544	0.996448	0.99635	0.996563	0.996963	0.997337	0.997685	0.997904	0.997695	0.997479	0.997255	0.997024	0.996929	0.996929	0.996929	0.996929
1	0.995449	0.995449	0.995449	0.995449	0.995449	0.995236	0.994867	0.995644	0.995834	0.993622	0.994223	0.995469	0.994971	0.994093	0.992552	0.99181	0.991389	0.991389	0.99113	0.990472	0.989373	0.987896	0.986393	0.98487	0.983683	0.983073	0.982452	0.981557	0.980575	0.979572	0.97901	0.978559	0.978104	0.978076	0.97974	0.981354	0.982917	0.984427	0.986058	0.987597	0.989043	0.990398	0.991167	0.991167	0.991167	0.991167	0.991167	0.991167	0.991167
1	0.996513	0.996513	0.996513	0.996513	0.996513	0.996467	0.996353	0.996304	0.995576	0.993529	0.99536	0.997068	0.996359	0.996899	0.997852	0.997754	0.997564	0.997306	0.998325	0.999036	0.999362	0.999589	0.999632	0.999643	0.999528	0.999397	0.99945	0.999544	0.999629	0.999023	0.998132	0.996963	0.996204	0.995837	0.995455	0.99506	0.994715	0.994404	0.994084	0.993757	0.993456	0.993291	0.993125	0.992957	0.992787	0.992753	0.992753	0.992753	0.992753
1	0.958622	0.958622	0.958622	0.958622	0.958622	0.958622	0.95846	0.957623	0.95574	0.954959	0.95446	0.953952	0.953824	0.953951	0.953862	0.953838	0.95428	0.953729	0.951659	0.951197	0.953192	0.953575	0.95154	0.949981	0.950394	0.950801	0.949363	0.947433	0.945467	0.944908	0.945302	0.945695	0.946193	0.947126	0.948067	0.949015	0.94997	0.95226	0.954495	0.956674	0.958799	0.959975	0.959792	0.959609	0.959424	0.959238	0.959163	0.959163	0.959163
1	0.999973	0.999973	0.999973	0.999973	0.999973	0.999975	0.999979	0.999941	0.999881	0.999876	0.999857	0.999826	0.999857	0.999833	0.999708	0.999707	0.99969	0.999425	0.999124	0.998836	0.998469	0.998017	0.997799	0.997767	0.997454	0.996641	0.995715	0.995058	0.994616	0.994151	0.993783	0.993487	0.993187	0.992882	0.993412	0.994118	0.994787	0.995418	0.995767	0.99574	0.995713	0.995686	0.995659	0.995659	0.995659	0.995659	0.995659	0.995659	0.995659
1	0.997396	0.997396	0.997396	0.997396	0.997396	0.99699	0.997334	0.998574	0.998655	0.998471	0.998238	0.998707	0.999138	0.999138	0.998996	0.998739	0.998814	0.998652	0.998068	0.998218	0.998539	0.997948	0.997249	0.997098	0.997101	0.997182	0.997315	0.997446	0.996877	0.996054	0.995144	0.994597	0.994322	0.994037	0.993741	0.994074	0.994548	0.995001	0.995433	0.996109	0.997074	0.997899	0.998585	0.999134	0.999227	0.999227	0.999227	0.999227	0.999227
1	0.998965	0.998965	0.998965	0.998965	0.998965	0.99902	0.999049	0.998923	0.99869	0.998359	0.998123	0.997865	0.997586	0.997513	0.997572	0.997824	0.998306	0.99886	0.998118	0.997584	0.997579	0.997683	0.997944	0.997928	0.997484	0.996993	0.996779	0.996557	0.996328	0.99663	0.996919	0.997195	0.997437	0.997655	0.997866	0.998067	0.998253	0.998426	0.99859	0.998744	0.998919	0.999186	0.999415	0.999606	0.99976	0.999811	0.999811	0.999811	0.999811
1	0.999331	0.999331	0.999331	0.999331	0.999331	0.999374	0.999446	0.998073	0.996698	0.995587	0.998755	0.999768	0.999245	0.999248	0.999329	0.999035	0.998917	0.999102	0.999371	0.999491	0.999068	0.99825	0.996578	0.995134	0.994756	0.994364	0.99359	0.992787	0.991957	0.992624	0.993262	0.993872	0.994237	0.99427	0.994302	0.994335	0.993204	0.991147	0.988929	0.986577	0.985469	0.986351	0.987215	0.988059	0.988884	0.988884	0.988884	0.988884	0.988884
1	0.998106	0.998106	0.998106	0.998106	0.998106	0.998154	0.99827	0.997735	0.997371	0.998515	0.998884	0.998884	0.998084	0.997165	0.996211	0.995416	0.994625	0.99337	0.992594	0.992668	0.992695	0.99269	0.992712	0.992773	0.992289	0.98937	0.986037	0.984406	0.983212	0.981963	0.982804	0.984124	0.985385	0.986588	0.987646	0.988649	0.98962	0.990559	0.991426	0.9922	0.992937	0.993637	0.9943	0.9943	0.9943	0.9943	0.9943	0.9943	0.9943
1	0.998985	0.998985	0.998985	0.998985	0.998985	0.998868	0.998189	0.998319	0.998951	0.998625	0.998388	0.998334	0.99842	0.998538	0.998843	0.998932	0.998725	0.9983	0.997664	0.996433	0.994905	0.994403	0.993879	0.993407	0.992937	0.991969	0.990129	0.988084	0.986477	0.984945	0.98334	0.983498	0.986238	0.988757	0.991048	0.992545	0.993122	0.993676	0.994209	0.99472	0.995511	0.996229	0.996876	0.997455	0.997871	0.997871	0.997871	0.997871	0.997871
1	0.997302	0.997302	0.997302	0.997302	0.997302	0.997917	0.998618	0.999305	0.999309	0.998891	0.997655	0.997257	0.99844	0.998725	0.998562	0.999435	0.999779	0.999217	0.999015	0.999199	0.999038	0.998585	0.998687	0.999129	0.999316	0.999222	0.999121	0.9991	0.9991	0.9991	0.9991	0.9991	0.9991	0.9991	0.999283	0.999447	0.999589	0.999711	0.999749	0.999768	0.999787	0.999804	0.999818	0.999818	0.999818	0.999818	0.999818	0.999818	0.999818
1	0.999147	0.999147	0.999147	0.999147	0.999147	0.999062	0.998912	0.998521	0.998304	0.998413	0.998683	0.99887	0.998645	0.998391	0.998109	0.998137	0.998129	0.998067	0.997744	0.99721	0.996815	0.996386	0.996074	0.995753	0.9953	0.99482	0.99439	0.99406	0.99372	0.993514	0.993402	0.993288	0.993173	0.993615	0.994041	0.994452	0.994848	0.995172	0.995469	0.995754	0.996028	0.996373	0.996823	0.997246	0.997642	0.99801	0.99808	0.99808	0.99808
1	0.998753	0.998753	0.998753	0.998753	0.998753	0.999022	0.999382	0.9966	0.994515	0.996147	0.995733	0.9958	0.996526	0.994695	0.993261	0.995055	0.994374	0.993364	0.993791	0.99482	0.996514	0.996139	0.99426	0.993914	0.994709	0.995159	0.994397	0.993563	0.992804	0.99212	0.991427	0.990902	0.991082	0.991265	0.99145	0.991101	0.990376	0.989629	0.98886	0.98848	0.988709	0.988937	0.989165	0.989346	0.989346	0.989346	0.989346	0.989346	0.989346
1	0.999659	0.999659	0.999659	0.999659	0.999659	0.999523	0.999389	0.999719	0.999414	0.998279	0.998705	0.99887	0.998713	0.99868	0.998625	0.998333	0.998312	0.998479	0.997786	0.996678	0.996269	0.995698	0.994476	0.993103	0.992981	0.992855	0.992216	0.991186	0.990098	0.989942	0.990429	0.990907	0.991376	0.992152	0.992887	0.993582	0.994237	0.994749	0.995212	0.995653	0.996072	0.996514	0.996991	0.997431	0.997835	0.998204	0.998341	0.998341	0.998341
1	0.99762	0.99762	0.99762	0.99762	0.99762	0.998069	0.998365	0.998484	0.998198	0.997857	0.997857	0.998188	0.99867	0.998899	0.999118	0.999323	0.999113	0.998809	0.998728	0.998659	0.99861	0.998442	0.998178	0.997821	0.997375	0.99687	0.996277	0.995639	0.995115	0.994807	0.994491	0.994166	0.994791	0.995379	0.995932	0.996449	0.99697	0.99745	0.99789	0.99829	0.998519	0.998648	0.998772	0.998889	0.998999	0.998999	0.998999	0.998999	0.998999
1	0.994145	0.994145	0.994145	0.994145	0.994145	0.994145	0.997844	0.998996	0.998427	0.998626	0.998419	0.997888	0.997497	0.997037	0.996141	0.996658	0.997699	0.997591	0.997504	0.997499	0.997367	0.997202	0.996376	0.994918	0.993838	0.993603	0.993362	0.99445	0.995448	0.996354	0.996696	0.996707	0.996717	0.996727	0.996523	0.99617	0.99581	0.995444	0.995589	0.995854	0.996111	0.996359	0.996504	0.996504	0.996504	0.996504	0.996504	0.996504	0.996504
1	0.999108	0.999108	0.999108	0.999108	0.999108	0.999143	0.99931	0.999336	0.999329	0.998684	0.998507	0.998717	0.998562	0.998442	0.998386	0.998528	0.998711	0.997993	0.997426	0.997256	0.996708	0.995826	0.995245	0.994908	0.994334	0.993363	0.992321	0.990814	0.989167	0.987379	0.989149	0.990788	0.992295	0.993445	0.993639	0.993829	0.994015	0.994197	0.994674	0.995127	0.995557	0.995965	0.996122	0.996122	0.996122	0.996122	0.996122	0.996122	0.996122
1	0.999965	0.999965	0.999965	0.999965	0.999965	0.999965	0.999832	0.999592	0.999557	0.999436	0.999237	0.999669	0.999855	0.999936	0.99994	0.999956	0.999982	0.999868	0.999559	0.998898	0.998672	0.999305	0.999623	0.999706	0.999738	0.999572	0.999365	0.998866	0.998	0.996904	0.996601	0.996917	0.997217	0.997501	0.997474	0.997447	0.99742	0.997393	0.99758	0.997812	0.998033	0.998242	0.998362	0.998362	0.998362	0.998362	0.998362	0.998362	0.998362
1	0.993129	0.993129	0.993129	0.993129	0.993129	0.994443	0.995134	0.995061	0.995551	0.996136	0.996844	0.997754	0.998505	0.998917	0.999065	0.999065	0.998725	0.998367	0.998017	0.997391	0.996605	0.997013	0.997401	0.997434	0.997466	0.997001	0.996113	0.995108	0.994794	0.99447	0.994138	0.993822	0.9935	0.99317	0.99276	0.992031	0.991274	0.99049	0.98968	0.98968	0.98968	0.98968	0.98968	0.98968	0.98968	0.98968	0.98968	0.98968	0.98968
1	0.99377	0.99377	0.99377	0.99377	0.99377	0.99377	0.994482	0.995233	0.995607	0.995918	0.995927	0.994715	0.994751	0.995635	0.996084	0.995845	0.994482	0.99386	0.993243	0.992732	0.99215	0.991469	0.990246	0.988085	0.986038	0.985229	0.98441	0.983477	0.982491	0.981474	0.980321	0.97906	0.977762	0.976426	0.977626	0.978787	0.979911	0.980997	0.981455	0.981513	0.98157	0.981626	0.981671	0.981671	0.981671	0.981671	0.981671	0.981671	0.981671
1	0.998366	0.998366	0.998366	0.998366	0.998366	0.9988	0.999135	0.998942	0.999024	0.99927	0.999476	0.999562	0.99924	0.999007	0.99901	0.998622	0.998047	0.997517	0.997134	0.997059	0.99648	0.994928	0.993843	0.993193	0.992238	0.989987	0.987456	0.985821	0.984886	0.983921	0.983824	0.984314	0.984795	0.985268	0.985373	0.985386	0.9854	0.985414	0.986639	0.988555	0.990324	0.991946	0.993419	0.993696	0.993696	0.993696	0.993696	0.993696	0.993696
1	0.999212	0.999212	0.999212	0.999212	0.999212	0.999582	0.999626	0.999212	0.999059	0.998992	0.998933	0.998799	0.99854	0.998229	0.997975	0.998104	0.998122	0.99798	0.998144	0.99837	0.998007	0.997607	0.997203	0.996771	0.994651	0.99202	0.990154	0.99004	0.989926	0.9899	0.990009	0.990119	0.990229	0.990778	0.991411	0.992017	0.992596	0.993406	0.994328	0.995184	0.995973	0.996805	0.997916	0.998792	0.999431	0.999833	0.999927	0.999927	0.999927
1	0.996028	0.996028	0.996028	0.996028	0.996028	0.996848	0.998023	0.997304	0.996958	0.997275	0.997337	0.997313	0.997191	0.997145	0.99715	0.997497	0.997904	0.998378	0.998731	0.999005	0.998677	0.998119	0.998569	0.998956	0.998274	0.997415	0.996669	0.996298	0.995909	0.995478	0.995009	0.994519	0.994007	0.994492	0.994957	0.9954	0.995823	0.995714	0.995605	0.995495	0.995384	0.995331	0.995317	0.995302	0.995288	0.995274	0.995274	0.995274	0.995274
1	0.998173	0.998173	0.998173	0.998173	0.998173	0.998156	0.998068	0.998465	0.999058	0.999058	0.998758	0.997834	0.997022	0.996764	0.997435	0.998083	0.998657	0.997842	0.997247	0.997195	0.997271	0.99743	0.997121	0.996444	0.995563	0.994361	0.993024	0.992261	0.991644	0.991005	0.990967	0.991083	0.991198	0.991315	0.993139	0.994758	0.996167	0.997363	0.997898	0.998267	0.998598	0.998894	0.999053	0.999053	0.999053	0.999053	0.999053	0.999053	0.999053
1	0.999667	0.999667	0.999667	0.999667	0.999667	0.999599	0.999147	0.995485	0.991185	0.992559	0.994318	0.99639	0.998034	0.998565	0.997943	0.998234	0.998379	0.996918	0.996459	0.997813	0.998511	0.999006	0.998769	0.998291	0.997706	0.997027	0.996338	0.995689	0.994992	0.99446	0.994747	0.995028	0.995302	0.995728	0.996226	0.996687	0.997111	0.997403	0.997656	0.997897	0.998124	0.998297	0.998297	0.998297	0.998297	0.998297	0.998297	0.998297	0.998297
1	0.999721	0.999721	0.999721	0.999721	0.999721	0.999721	0.999676	0.999628	0.999628	0.999741	0.999885	0.999594	0.999514	0.999841	0.999543	0.998956	0.99886	0.998792	0.998739	0.998597	0.998428	0.99802	0.997563	0.99757	0.997578	0.997004	0.995896	0.9946	0.994856	0.995105	0.995346	0.995474	0.995574	0.995674	0.995773	0.995903	0.996036	0.996167	0.996294	0.996745	0.997361	0.997909	0.998392	0.998732	0.998732	0.998732	0.998732	0.998732	0.998732
1	0.98115	0.98115	0.98115	0.98115	0.98115	0.98115	0.993538	0.99882	0.998841	0.997711	0.995824	0.997869	0.999134	0.999801	0.99962	0.999393	0.999142	0.998889	0.998624	0.997568	0.995966	0.996115	0.995596	0.991766	0.986892	0.98378	0.990378	0.995455	0.992818	0.989615	0.985861	0.985048	0.98505	0.985052	0.985468	0.987463	0.989332	0.991069	0.992669	0.993171	0.993004	0.992836	0.992665	0.992493	0.992389	0.992389	0.992389	0.992389	0.992389
1	0.999715	0.999715	0.999715	0.999715	0.999715	0.999382	0.998982	0.999257	0.999194	0.998891	0.99834	0.997495	0.996155	0.997754	0.998846	0.997259	0.99544	0.993445	0.993705	0.994535	0.994889	0.995237	0.993301	0.991056	0.992055	0.993736	0.993912	0.991853	0.989495	0.988336	0.988114	0.987892	0.987669	0.988768	0.990137	0.991435	0.992657	0.994379	0.996179	0.997622	0.998715	0.999319	0.999181	0.999033	0.998875	0.998706	0.998671	0.998671	0.998671
1	0.998326	0.998326	0.998326	0.998326	0.998326	0.998877	0.999772	0.999814	0.99962	0.999196	0.999192	0.998853	0.998297	0.997577	0.996689	0.996993	0.996857	0.995503	0.99313	0.994823	0.996255	0.997293	0.998131	0.998724	0.999202	0.998713	0.997777	0.996606	0.995216	0.993633	0.991873	0.989949	0.990563	0.991166	0.991755	0.992331	0.992359	0.992027	0.991693	0.991357	0.991019	0.990757	0.990544	0.99033	0.990114	0.989898	0.989811	0.989811	0.989811
1	0.999248	0.999248	0.999248	0.999248	0.999248	0.999446	0.999625	0.999686	0.999764	0.999841	0.999619	0.999609	0.999758	0.999732	0.999684	0.999719	0.99963	0.999424	0.999053	0.998756	0.999076	0.999024	0.998333	0.997483	0.996634	0.995688	0.995623	0.99579	0.995957	0.995708	0.995342	0.994961	0.994925	0.995406	0.99586	0.996286	0.99676	0.997303	0.997797	0.998242	0.998638	0.998654	0.99858	0.998505	0.99843	0.998369	0.998369	0.998369	0.998369
1	0.997136	0.997136	0.997136	0.997136	0.997136	0.996775	0.996123	0.996719	0.996862	0.996362	0.996043	0.995852	0.995309	0.995294	0.996059	0.995934	0.995581	0.995737	0.995444	0.994396	0.993863	0.99373	0.993372	0.992651	0.991938	0.991382	0.990807	0.99022	0.989623	0.989016	0.988884	0.989073	0.989262	0.989449	0.9903	0.991275	0.992205	0.993087	0.993439	0.993049	0.992654	0.992254	0.991849	0.991767	0.991767	0.991767	0.991767	0.991767	0.991767
1	0.966238	0.966238	0.966238	0.966238	0.966238	0.966709	0.967866	0.969725	0.970679	0.967383	0.966784	0.964733	0.959227	0.957021	0.957645	0.961146	0.962885	0.96349	0.962213	0.961993	0.963392	0.962851	0.959304	0.957488	0.958468	0.959423	0.960706	0.961981	0.963352	0.965115	0.966846	0.968545	0.970246	0.971936	0.973606	0.975255	0.978743	0.982041	0.985131	0.987996	0.991647	0.995322	0.998072	0.999683	0.999847	0.999847	0.999847	0.999847	0.999847
1	0.997305	0.997305	0.997305	0.997305	0.997305	0.997305	0.998993	0.999155	0.998544	0.998313	0.998293	0.998591	0.998922	0.999228	0.999497	0.999297	0.998621	0.999047	0.999244	0.999189	0.999036	0.998796	0.998324	0.997617	0.997123	0.997085	0.997047	0.996635	0.996085	0.995481	0.994889	0.994264	0.993607	0.993241	0.994123	0.994946	0.995709	0.996411	0.995348	0.994176	0.992902	0.991534	0.990962	0.990962	0.990962	0.990962	0.990962	0.990962	0.990962
1	0.998963	0.998963	0.998963	0.998963	0.998963	0.998987	0.999044	0.999061	0.999011	0.998719	0.99883	0.999079	0.999457	0.999472	0.999264	0.998441	0.998022	0.998507	0.997699	0.996278	0.996327	0.99632	0.996087	0.995881	0.995808	0.995735	0.99519	0.994485	0.993732	0.993792	0.993852	0.993912	0.994088	0.99443	0.994763	0.995086	0.99516	0.995072	0.994985	0.994897	0.994886	0.995182	0.995469	0.995746	0.996013	0.996117	0.996117	0.996117	0.996117
1	0.992875	0.992875	0.992875	0.992875	0.992875	0.992875	0.991015	0.985361	0.994235	0.999186	0.998776	0.997016	0.999189	0.99928	0.998255	0.995389	0.990192	0.994064	0.998221	0.99766	0.997783	0.998332	0.997239	0.995284	0.994033	0.99443	0.994809	0.993522	0.991606	0.989455	0.988876	0.989449	0.990015	0.990574	0.990933	0.991156	0.99137	0.991576	0.992535	0.993935	0.995244	0.996444	0.997514	0.998431	0.998593	0.998593	0.998593	0.998593	0.998593
1	0.99975	0.99975	0.99975	0.99975	0.99975	0.99975	0.999819	0.999852	0.999865	0.999909	0.999823	0.999562	0.999454	0.999612	0.999951	0.999973	0.999954	0.999895	0.999899	0.999946	0.999869	0.999758	0.999541	0.999254	0.999425	0.999573	0.999649	0.999687	0.999723	0.9997	0.99966	0.999618	0.999596	0.999604	0.999613	0.999621	0.999671	0.999768	0.999849	0.999912	0.999919	0.999665	0.999246	0.998668	0.997939	0.997939	0.997939	0.997939	0.997939
1	0.997364	0.997364	0.997364	0.997364	0.997364	0.997809	0.998146	0.997763	0.997745	0.998258	0.99748	0.996603	0.995811	0.996024	0.996869	0.996679	0.996149	0.995293	0.994351	0.993321	0.992931	0.993572	0.993941	0.993929	0.993918	0.993256	0.992558	0.992047	0.991854	0.991658	0.991383	0.990793	0.990184	0.989557	0.989508	0.990326	0.991115	0.991872	0.992598	0.993081	0.993497	0.9939	0.99429	0.994593	0.994593	0.994593	0.994593	0.994593	0.994593
1	0.996789	0.996789	0.996789	0.996789	0.996789	0.996789	0.996688	0.996022	0.994877	0.990427	0.986627	0.990033	0.99055	0.991111	0.987022	0.986171	0.985208	0.983933	0.985013	0.98777	0.990586	0.993388	0.983573	0.976515	0.974964	0.98052	0.98568	0.990319	0.991751	0.981505	0.974021	0.971659	0.969233	0.966747	0.964205	0.969023	0.973686	0.978156	0.982389	0.986335	0.988256	0.989615	0.990865	0.992011	0.992858	0.992858	0.992858	0.992858	0.992858
1	0.996398	0.996398	0.996398	0.996398	0.996398	0.996895	0.997339	0.997242	0.996773	0.996156	0.99661	0.99594	0.99434	0.994205	0.994059	0.993859	0.99336	0.992771	0.993189	0.992744	0.990889	0.988854	0.986622	0.984763	0.983694	0.982589	0.980161	0.977678	0.975681	0.975777	0.97587	0.975963	0.97637	0.976779	0.977191	0.977606	0.977279	0.976768	0.97626	0.975753	0.977075	0.979502	0.981789	0.983937	0.985947	0.986332	0.986332	0.986332	0.986332
1	0.999404	0.999404	0.999404	0.999404	0.999404	0.999404	0.999216	0.999144	0.999691	0.999465	0.999155	0.999154	0.99879	0.998407	0.998218	0.998187	0.997953	0.997292	0.997574	0.99789	0.99751	0.997092	0.996633	0.996087	0.995448	0.995048	0.995073	0.995098	0.994833	0.994364	0.99388	0.99361	0.993676	0.993741	0.993806	0.994228	0.994853	0.995437	0.995981	0.9962	0.995974	0.995742	0.995502	0.995257	0.995207	0.995207	0.995207	0.995207	0.995207
1	0.999865	0.999865	0.999865	0.999865	0.999865	0.999684	0.99946	0.999615	0.999588	0.999432	0.999495	0.999528	0.99952	0.999311	0.999045	0.998812	0.998931	0.99925	0.999549	0.999717	0.999626	0.999522	0.999404	0.999297	0.999272	0.999247	0.998949	0.998516	0.998009	0.997658	0.997282	0.996881	0.997158	0.997831	0.998419	0.998917	0.999016	0.998885	0.998748	0.998604	0.998454	0.998542	0.998627	0.998709	0.998788	0.998835	0.998835	0.998835	0.998835
1	0.998903	0.998903	0.998903	0.998903	0.998903	0.998903	0.99857	0.998376	0.998443	0.998591	0.998751	0.999274	0.999397	0.999314	0.999193	0.999004	0.998576	0.998048	0.997403	0.996833	0.996263	0.995729	0.995171	0.989502	0.979313	0.965214	0.97652	0.98509	0.987433	0.986719	0.985989	0.985418	0.985545	0.985671	0.985797	0.986138	0.987317	0.988446	0.989525	0.990553	0.990018	0.989473	0.98892	0.988357	0.9879	0.9879	0.9879	0.9879	0.9879
1	0.998108	0.998108	0.998108	0.998108	0.998108	0.998108	0.997846	0.997867	0.998292	0.998373	0.998242	0.998312	0.998402	0.998573	0.998613	0.998464	0.998229	0.997957	0.997812	0.99766	0.997597	0.997534	0.997124	0.996685	0.996514	0.996412	0.996199	0.995513	0.994772	0.993973	0.994689	0.995363	0.995993	0.996513	0.996745	0.996968	0.997183	0.99739	0.997588	0.997778	0.997963	0.99814	0.99831	0.99831	0.99831	0.99831	0.99831	0.99831	0.99831
1	0.994778	0.994778	0.994778	0.994778	0.994778	0.994778	0.992581	0.988676	0.982907	0.980897	0.976737	0.971582	0.969574	0.966669	0.96309	0.960457	0.958358	0.957105	0.95456	0.951637	0.95332	0.954968	0.947976	0.940659	0.93936	0.939611	0.939717	0.939241	0.938765	0.938288	0.938837	0.939386	0.939937	0.940289	0.939848	0.939405	0.938962	0.938518	0.941494	0.944425	0.947308	0.950143	0.95182	0.95182	0.95182	0.95182	0.95182	0.95182	0.95182
1	0.996986	0.996986	0.996986	0.996986	0.996986	0.995199	0.993036	0.993016	0.992606	0.991915	0.991524	0.991294	0.991316	0.990655	0.990021	0.990269	0.990468	0.990636	0.989874	0.989235	0.989219	0.988804	0.986682	0.984382	0.983865	0.983335	0.983265	0.983502	0.983735	0.983917	0.984088	0.984261	0.984758	0.986487	0.988117	0.989649	0.99108	0.992375	0.993574	0.994675	0.995677	0.996046	0.99604	0.996034	0.996027	0.996021	0.996021	0.996021	0.996021
1	0.986357	0.986357	0.986357	0.986357	0.986357	0.986216	0.985973	0.982304	0.980753	0.982262	0.983551	0.990188	0.991976	0.991255	0.990312	0.988402	0.984817	0.990359	0.996248	0.998251	0.999299	0.999683	0.999877	0.999095	0.997005	0.993623	0.988732	0.984589	0.9876	0.99042	0.993002	0.995289	0.995863	0.996389	0.996869	0.996626	0.995869	0.995052	0.994177	0.993417	0.992884	0.992338	0.991779	0.991207	0.991092	0.991092	0.991092	0.991092	0.991092
1	0.999343	0.999343	0.999343	0.999343	0.999343	0.999329	0.999256	0.998934	0.998348	0.998504	0.998853	0.99939	0.99898	0.998478	0.999118	0.998951	0.99855	0.998689	0.998632	0.998255	0.997956	0.997724	0.997519	0.99733	0.997108	0.996837	0.996553	0.996491	0.996485	0.99648	0.996815	0.99721	0.997576	0.997913	0.997778	0.997638	0.997495	0.997348	0.997646	0.998025	0.998369	0.998678	0.998901	0.998901	0.998901	0.998901	0.998901	0.998901	0.998901
1	0.990446	0.990446	0.990446	0.990446	0.990446	0.990446	0.989013	0.986953	0.99098	0.994088	0.994447	0.994213	0.991242	0.989505	0.990149	0.988993	0.987337	0.992142	0.996083	0.991273	0.984167	0.987265	0.98749	0.985844	0.983682	0.979582	0.97515	0.971989	0.969775	0.96751	0.965197	0.968822	0.972352	0.975773	0.978175	0.979176	0.980148	0.981091	0.982007	0.983328	0.9846	0.985824	0.986998	0.987679	0.987679	0.987679	0.987679	0.987679	0.987679
1	0.999443	0.999443	0.999443	0.999443	0.999443	0.999443	0.999012	0.998313	0.998778	0.999022	0.999022	0.999364	0.999547	0.998958	0.998545	0.998675	0.998086	0.997214	0.996434	0.995236	0.993292	0.991503	0.990249	0.989009	0.988163	0.987295	0.984574	0.981085	0.977262	0.976945	0.976627	0.976307	0.976507	0.97747	0.978409	0.979325	0.980386	0.982078	0.98371	0.98528	0.986784	0.986269	0.98524	0.984191	0.983124	0.982041	0.981822	0.981822	0.981822
1	0.990159	0.990159	0.990159	0.990159	0.990159	0.990159	0.991158	0.993491	0.995966	0.997128	0.996856	0.998622	0.999394	0.999054	0.99871	0.998349	0.997997	0.997717	0.995638	0.988775	0.988739	0.998079	0.989121	0.975232	0.963856	0.960049	0.956143	0.952235	0.948269	0.944232	0.942455	0.941251	0.940045	0.939127	0.93937	0.939612	0.939855	0.940097	0.941361	0.942614	0.943855	0.945085	0.945817	0.945817	0.945817	0.945817	0.945817	0.945817	0.945817
1	0.999802	0.999802	0.999802	0.999802	0.999802	0.999802	0.999814	0.999833	0.999832	0.999847	0.99988	0.999713	0.999479	0.999553	0.999334	0.998792	0.998739	0.998671	0.997865	0.997405	0.997661	0.997526	0.996746	0.995952	0.995217	0.994422	0.993702	0.992966	0.992181	0.991493	0.990777	0.990034	0.990626	0.992029	0.99332	0.994497	0.995276	0.995817	0.996324	0.996798	0.997239	0.997662	0.998048	0.998398	0.998713	0.998939	0.998939	0.998939	0.998939
1	0.99967	0.99967	0.99967	0.99967	0.99967	0.999628	0.999378	0.999372	0.999538	0.999248	0.99897	0.999496	0.999658	0.999663	0.999302	0.999102	0.999283	0.999224	0.998987	0.998323	0.997366	0.996172	0.994768	0.994201	0.993864	0.993046	0.991835	0.990524	0.989613	0.988793	0.987947	0.987839	0.988837	0.98979	0.990699	0.99135	0.991664	0.99197	0.992269	0.992562	0.992985	0.993397	0.993797	0.994185	0.994487	0.994487	0.994487	0.994487	0.994487
1	0.99687	0.99687	0.99687	0.99687	0.99687	0.997163	0.998415	0.998235	0.997731	0.997392	0.997309	0.997404	0.997652	0.997796	0.997796	0.997696	0.997552	0.997344	0.997256	0.997251	0.997251	0.997251	0.996339	0.995022	0.994594	0.994847	0.99493	0.994341	0.993725	0.993282	0.993625	0.993958	0.994281	0.994592	0.994894	0.995188	0.995474	0.995642	0.995642	0.995642	0.995642	0.995642	0.995373	0.995098	0.994815	0.994525	0.994407	0.994407	0.994407
1	0.997487	0.997487	0.997487	0.997487	0.997487	0.997236	0.997205	0.998233	0.998427	0.99816	0.998848	0.999225	0.999329	0.999041	0.998694	0.998789	0.998913	0.99905	0.998342	0.997745	0.997519	0.997373	0.997363	0.997021	0.996092	0.995043	0.99475	0.994663	0.994575	0.993814	0.992999	0.992133	0.992549	0.993261	0.993938	0.994578	0.994867	0.995069	0.995267	0.99546	0.99555	0.995488	0.995427	0.995365	0.995303	0.995303	0.995303	0.995303	0.995303
1	0.997506	0.997506	0.997506	0.997506	0.997506	0.997499	0.997488	0.997987	0.998717	0.999545	0.999445	0.999189	0.999259	0.999355	0.999458	0.999534	0.999431	0.998971	0.999218	0.999478	0.9998	0.999913	0.999602	0.999385	0.999569	0.99972	0.99967	0.999617	0.999488	0.999209	0.998871	0.998517	0.998301	0.998072	0.997831	0.997738	0.99824	0.99868	0.999056	0.999258	0.99896	0.998618	0.998231	0.997803	0.997803	0.997803	0.997803	0.997803	0.997803
1	0.99676	0.99676	0.99676	0.99676	0.99676	0.996818	0.997099	0.996205	0.995116	0.997153	0.997874	0.997966	0.997506	0.99748	0.998097	0.998209	0.998045	0.997119	0.996939	0.997317	0.997374	0.997354	0.997026	0.996592	0.996302	0.99612	0.996035	0.996359	0.996671	0.997041	0.997644	0.998173	0.998631	0.998433	0.998039	0.997597	0.997105	0.997046	0.997287	0.997516	0.997734	0.997849	0.997585	0.997308	0.997017	0.996713	0.99665	0.99665	0.99665
1	0.999287	0.999287	0.999287	0.999287	0.999287	0.999549	0.999719	0.999815	0.998748	0.998068	0.998911	0.998921	0.998818	0.998988	0.998586	0.997619	0.998318	0.998538	0.998149	0.997822	0.997548	0.997403	0.997291	0.997739	0.99827	0.998261	0.997892	0.997485	0.997674	0.997854	0.998026	0.998268	0.998513	0.998742	0.998952	0.998488	0.997943	0.997319	0.996616	0.996634	0.997142	0.997614	0.998049	0.998291	0.998291	0.998291	0.998291	0.998291	0.998291
1	0.999849	0.999849	0.999849	0.999849	0.999849	0.999849	0.99981	0.999683	0.999074	0.999039	0.999229	0.999534	0.999603	0.999641	0.999738	0.999822	0.99988	0.999888	0.999881	0.999862	0.999818	0.999759	0.999909	0.999988	0.999838	0.999333	0.999117	0.999605	0.999899	0.999914	0.999791	0.999613	0.999382	0.999386	0.99939	0.999394	0.999345	0.999058	0.998727	0.998355	0.997944	0.99814	0.998465	0.998757	0.999018	0.999204	0.999204	0.999204	0.999204
1	0.998925	0.998925	0.998925	0.998925	0.998925	0.998925	0.999105	0.999219	0.998953	0.999075	0.99941	0.999053	0.998638	0.999143	0.999349	0.999406	0.999389	0.999239	0.998357	0.997622	0.997495	0.997451	0.997534	0.997436	0.996528	0.995479	0.995038	0.99458	0.994104	0.995008	0.995846	0.996616	0.996614	0.996107	0.99557	0.995001	0.994764	0.99588	0.996873	0.997736	0.998467	0.998903	0.999175	0.999408	0.999602	0.999758	0.999784	0.999784	0.999784
1	0.994192	0.994192	0.994192	0.994192	0.994192	0.994228	0.993825	0.993107	0.993688	0.993927	0.99395	0.993306	0.994133	0.996739	0.996033	0.995754	0.996176	0.995965	0.995589	0.99665	0.997066	0.996651	0.996116	0.995388	0.994671	0.994229	0.993772	0.994108	0.99462	0.995105	0.99528	0.995381	0.99548	0.995485	0.995109	0.994715	0.994303	0.993998	0.994188	0.994373	0.994554	0.99473	0.994639	0.994479	0.994316	0.99415	0.994083	0.994083	0.994083
1	0.998358	0.998358	0.998358	0.998358	0.998358	0.998705	0.999104	0.999082	0.998868	0.998486	0.998486	0.998446	0.998345	0.998642	0.998896	0.998981	0.998491	0.99771	0.997189	0.996658	0.996132	0.995731	0.995571	0.995339	0.994988	0.994623	0.994032	0.99341	0.993137	0.99342	0.993698	0.99397	0.993548	0.993109	0.992653	0.99218	0.992037	0.991895	0.991752	0.991609	0.991995	0.992708	0.993389	0.994038	0.994534	0.994534	0.994534	0.994534	0.994534
1	0.997995	0.997995	0.997995	0.997995	0.997995	0.997995	0.997146	0.995875	0.996213	0.996504	0.99674	0.997372	0.99787	0.997729	0.997385	0.996672	0.995402	0.993808	0.99426	0.994238	0.992147	0.990149	0.989625	0.989093	0.987698	0.986211	0.984823	0.983651	0.982423	0.981495	0.981084	0.980667	0.980245	0.981373	0.982828	0.984216	0.985538	0.986511	0.987259	0.98798	0.988674	0.989342	0.989342	0.989342	0.989342	0.989342	0.989342	0.989342	0.989342
1	0.98476	0.98476	0.98476	0.98476	0.98476	0.988534	0.991048	0.990306	0.990002	0.990002	0.991658	0.992912	0.99392	0.995463	0.995852	0.994669	0.995621	0.996227	0.995675	0.995723	0.996172	0.99691	0.997634	0.997738	0.997701	0.997442	0.997001	0.996517	0.996642	0.996763	0.996881	0.995232	0.992681	0.989644	0.986758	0.986128	0.985495	0.98486	0.984224	0.983627	0.983023	0.982412	0.981794	0.981545	0.981545	0.981545	0.981545	0.981545	0.981545
1	0.999171	0.999171	0.999171	0.999171	0.999171	0.99941	0.999719	0.999814	0.999922	0.999998	0.999965	0.999918	0.999897	0.999805	0.999642	0.999401	0.99965	0.999968	0.999972	0.999962	0.999858	0.999754	0.999734	0.999693	0.999558	0.999397	0.999195	0.998958	0.99869	0.998893	0.999078	0.999244	0.999248	0.999144	0.999034	0.998915	0.998937	0.999049	0.999153	0.999251	0.999342	0.999284	0.999225	0.999165	0.999104	0.999079	0.999079	0.999079	0.999079
1	0.994602	0.994602	0.994602	0.994602	0.994602	0.994602	0.995221	0.995734	0.995404	0.99498	0.994486	0.993465	0.992663	0.992297	0.992773	0.993181	0.993335	0.992502	0.990905	0.989867	0.988944	0.988944	0.988943	0.988266	0.987565	0.988103	0.989424	0.990675	0.988357	0.985764	0.982892	0.982411	0.983614	0.984762	0.985858	0.986956	0.988046	0.989092	0.990095	0.99085	0.991281	0.991703	0.992116	0.992519	0.992678	0.992678	0.992678	0.992678	0.992678
1	0.999492	0.999492	0.999492	0.999492	0.999492	0.99953	0.999618	0.999565	0.999485	0.999364	0.999713	0.999889	0.999873	0.999915	0.999927	0.999743	0.999552	0.999393	0.999499	0.99951	0.999105	0.998793	0.998776	0.998751	0.998695	0.998638	0.998402	0.998099	0.997772	0.997838	0.997903	0.997967	0.998295	0.998746	0.999129	0.999444	0.999553	0.999556	0.99956	0.999564	0.999564	0.999559	0.999553	0.999548	0.999543	0.999541	0.999541	0.999541	0.999541
1	0.999934	0.999934	0.999934	0.999934	0.999934	0.999913	0.999871	0.999464	0.998019	0.97801	0.979045	0.989023	0.997028	0.999526	0.999953	0.999636	0.999134	0.999001	0.998704	0.998097	0.998034	0.998361	0.99884	0.999268	0.999386	0.999128	0.998826	0.998385	0.997873	0.997292	0.996713	0.996106	0.995459	0.994774	0.995491	0.996163	0.996787	0.997361	0.996303	0.995109	0.993792	0.992366	0.991767	0.991767	0.991767	0.991767	0.991767	0.991767	0.991767
1	0.998537	0.998537	0.998537	0.998537	0.998537	0.998185	0.995941	0.992478	0.987753	0.981363	0.975068	0.969843	0.970447	0.966312	0.959665	0.957474	0.957925	0.962204	0.962397	0.961603	0.956647	0.952472	0.952331	0.952188	0.953517	0.954806	0.954842	0.954044	0.953225	0.953231	0.953791	0.954345	0.954893	0.954578	0.954259	0.953933	0.953998	0.955628	0.957233	0.958813	0.960367	0.961226	0.961912	0.962596	0.963277	0.963685	0.963685	0.963685	0.963685
1	0.993781	0.993781	0.993781	0.993781	0.993781	0.993781	0.994252	0.994685	0.994552	0.994367	0.994142	0.994142	0.994145	0.994152	0.995038	0.995857	0.995857	0.99574	0.995541	0.99423	0.992411	0.991416	0.990385	0.991228	0.992486	0.992675	0.992165	0.991631	0.99036	0.988801	0.98712	0.986598	0.986901	0.987199	0.987491	0.988854	0.990777	0.992508	0.994051	0.995273	0.995862	0.996414	0.996929	0.997407	0.997587	0.997587	0.997587	0.997587	0.997587
1	0.998457	0.998457	0.998457	0.998457	0.998457	0.998602	0.99857	0.998256	0.998674	0.999127	0.99959	0.999323	0.999077	0.998927	0.998525	0.998254	0.998351	0.998156	0.997871	0.99788	0.997855	0.997693	0.997642	0.998023	0.99837	0.998063	0.997728	0.997632	0.997916	0.998184	0.998347	0.998141	0.997925	0.9977	0.997669	0.99793	0.998176	0.998406	0.998563	0.99848	0.998395	0.998308	0.998219	0.998182	0.998182	0.998182	0.998182	0.998182	0.998182
1	0.998619	0.998619	0.998619	0.998619	0.998619	0.999324	0.999639	0.999488	0.998668	0.997594	0.998879	0.999325	0.998954	0.998945	0.998958	0.999053	0.999526	0.99995	0.9999	0.999799	0.999466	0.99911	0.999187	0.999174	0.998764	0.998278	0.996988	0.995155	0.994108	0.99466	0.995191	0.995701	0.995707	0.995591	0.995475	0.995361	0.995623	0.995966	0.996296	0.996612	0.997116	0.997846	0.998474	0.998996	0.999411	0.999547	0.999547	0.999547	0.999547
1	0.997286	0.997286	0.997286	0.997286	0.997286	0.998262	0.999771	0.999877	0.999949	0.999988	0.998931	0.996314	0.999577	0.999476	0.998697	0.998603	0.997684	0.995842	0.996588	0.997565	0.99733	0.996476	0.994334	0.992432	0.993307	0.994102	0.995471	0.996858	0.998054	0.998775	0.999039	0.999273	0.999476	0.998528	0.996627	0.994058	0.991484	0.991045	0.990617	0.9902	0.990403	0.992869	0.995017	0.99682	0.998249	0.999274	0.999428	0.999428	0.999428
1	0.999547	0.999547	0.999547	0.999547	0.999547	0.999699	0.999944	0.999871	0.999701	0.99969	0.999803	0.999937	0.999918	0.999874	0.999886	0.999921	0.99996	0.999898	0.999768	0.999653	0.99956	0.999633	0.999604	0.999043	0.99823	0.997171	0.995879	0.994358	0.993903	0.993433	0.99295	0.992936	0.99304	0.993144	0.993247	0.99391	0.994664	0.995363	0.996011	0.99654	0.996937	0.997309	0.997657	0.997981	0.998104	0.998104	0.998104	0.998104	0.998104
1	0.998362	0.998362	0.998362	0.998362	0.998362	0.997872	0.997582	0.998274	0.998464	0.998374	0.998374	0.998312	0.998154	0.998478	0.998875	0.999362	0.999333	0.998437	0.997983	0.997666	0.998232	0.998717	0.998465	0.998192	0.997939	0.997679	0.996996	0.995507	0.993759	0.992977	0.9939	0.994767	0.995576	0.995942	0.996201	0.996456	0.996704	0.997139	0.997652	0.998106	0.998504	0.998704	0.998672	0.998641	0.998608	0.998576	0.998569	0.998569	0.998569
1	0.999959	0.999959	0.999959	0.999959	0.999959	0.999029	0.991649	0.995748	0.998941	0.999088	0.998382	0.997233	0.998341	0.998288	0.997452	0.995467	0.993859	0.99529	0.9977	0.999613	0.999299	0.998896	0.999263	0.999556	0.998763	0.997094	0.995742	0.995642	0.995541	0.995435	0.995319	0.995203	0.995087	0.995357	0.995708	0.996043	0.996363	0.996365	0.996291	0.996216	0.99614	0.99594	0.995542	0.995124	0.994687	0.99423	0.994137	0.994137	0.994137
1	0.993684	0.993684	0.993684	0.993684	0.993684	0.99475	0.995965	0.996635	0.997663	0.998953	0.999158	0.999284	0.999159	0.999221	0.999122	0.997911	0.997261	0.997203	0.995775	0.994168	0.992768	0.991456	0.991108	0.990474	0.988592	0.986565	0.983822	0.980718	0.9774	0.975892	0.974338	0.972737	0.972206	0.972409	0.972611	0.972812	0.972915	0.972873	0.97283	0.972788	0.972657	0.972175	0.971692	0.97121	0.970728	0.970439	0.970439	0.970439	0.970439
1	0.997742	0.997742	0.997742	0.997742	0.997742	0.997794	0.998046	0.997898	0.997458	0.996536	0.996046	0.996363	0.996346	0.996662	0.997521	0.997764	0.997545	0.995744	0.995106	0.995459	0.9952	0.99477	0.99414	0.993438	0.99369	0.994171	0.994056	0.993007	0.991869	0.99101	0.990668	0.99032	0.989964	0.990965	0.992225	0.993391	0.994466	0.995184	0.995684	0.996155	0.996597	0.996952	0.997066	0.997177	0.997285	0.997391	0.997433	0.997433	0.997433
1	0.997275	0.997275	0.997275	0.997275	0.997275	0.997275	0.996517	0.995749	0.99614	0.996397	0.996572	0.997636	0.997361	0.996081	0.996325	0.996679	0.995942	0.995295	0.994719	0.993953	0.993098	0.992149	0.991127	0.990683	0.990226	0.989121	0.987801	0.986424	0.985631	0.984813	0.983971	0.985164	0.986798	0.988349	0.989816	0.990512	0.991182	0.991824	0.992441	0.993328	0.994344	0.995279	0.996132	0.996902	0.996902	0.996902	0.996902	0.996902	0.996902
1	0.996965	0.996965	0.996965	0.996965	0.996965	0.997177	0.998129	0.998452	0.998442	0.998521	0.998588	0.998638	0.999068	0.999342	0.998904	0.998264	0.997407	0.997021	0.996397	0.995367	0.994415	0.993697	0.993298	0.993422	0.993062	0.990547	0.987649	0.985048	0.982708	0.980225	0.97974	0.98064	0.981524	0.982394	0.982956	0.983439	0.983914	0.984382	0.98544	0.986839	0.988169	0.98943	0.990388	0.990388	0.990388	0.990388	0.990388	0.990388	0.990388
1	0.99947	0.99947	0.99947	0.99947	0.99947	0.999475	0.999183	0.998171	0.998407	0.998882	0.999215	0.999032	0.998818	0.998787	0.999116	0.999374	0.999248	0.999206	0.999227	0.999188	0.999157	0.999224	0.999146	0.99832	0.997187	0.997816	0.99836	0.998655	0.99821	0.997696	0.997168	0.996816	0.99645	0.996071	0.99596	0.996262	0.996553	0.996834	0.99717	0.997732	0.998232	0.99867	0.999046	0.999113	0.999113	0.999113	0.999113	0.999113	0.999113
1	0.996448	0.996448	0.996448	0.996448	0.996448	0.996448	0.997428	0.998362	0.99885	0.998288	0.996673	0.996216	0.996121	0.996584	0.996065	0.995501	0.995971	0.995987	0.995706	0.994323	0.992411	0.991644	0.991197	0.989823	0.988119	0.987212	0.986883	0.986548	0.986103	0.985621	0.985128	0.984404	0.98333	0.98223	0.981106	0.981239	0.983193	0.985022	0.986727	0.988313	0.988944	0.989561	0.990164	0.990754	0.9911	0.9911	0.9911	0.9911	0.9911
1	0.994658	0.994658	0.994658	0.994658	0.994658	0.996831	0.998296	0.997358	0.998144	0.999012	0.999382	0.999424	0.999423	0.999852	0.999673	0.99869	0.99869	0.99863	0.998474	0.998566	0.998709	0.996985	0.994365	0.989609	0.9837	0.989732	0.994653	0.997592	0.997608	0.997624	0.997639	0.997028	0.996353	0.995617	0.995087	0.995585	0.996059	0.996508	0.996932	0.996932	0.996932	0.996932	0.996932	0.996932	0.996932	0.996932	0.996932	0.996932	0.996932
1	0.999593	0.999593	0.999593	0.999593	0.999593	0.999697	0.999717	0.999618	0.999878	0.999817	0.998974	0.997193	0.99434	0.990275	0.985318	0.98044	0.978685	0.959901	0.949312	0.957541	0.962551	0.959772	0.957509	0.956142	0.954603	0.952403	0.950177	0.948085	0.946191	0.944255	0.94351	0.944603	0.945692	0.946777	0.948548	0.95073	0.952848	0.954906	0.956726	0.957811	0.958898	0.959987	0.961078	0.961514	0.961514	0.961514	0.961514	0.961514	0.961514
1	0.999677	0.999677	0.999677	0.999677	0.999677	0.999534	0.998411	0.99828	0.998809	0.998557	0.998894	0.999257	0.998564	0.998818	0.999474	0.999656	0.999369	0.997751	0.997975	0.998661	0.998732	0.998738	0.998481	0.9982	0.997813	0.997384	0.997347	0.997583	0.99781	0.998303	0.998883	0.999343	0.999583	0.999346	0.999054	0.998708	0.998308	0.998243	0.998178	0.998112	0.998046	0.998201	0.998486	0.998747	0.998984	0.999156	0.999156	0.999156	0.999156
1	0.999177	0.999177	0.999177	0.999177	0.999177	0.998882	0.99891	0.999385	0.999371	0.999362	0.999722	0.999595	0.999353	0.999319	0.999475	0.999708	0.999262	0.998659	0.99809	0.997607	0.997186	0.99715	0.997216	0.996542	0.995202	0.99393	0.993708	0.993484	0.993312	0.993178	0.993042	0.993109	0.993963	0.994772	0.995532	0.996242	0.996434	0.996619	0.996797	0.99697	0.997063	0.997105	0.997147	0.997189	0.997221	0.997221	0.997221	0.997221	0.997221
1	0.999143	0.999143	0.999143	0.999143	0.999143	0.999227	0.999419	0.999692	0.999797	0.999869	0.999947	0.999914	0.999858	0.999875	0.999943	0.999986	0.999949	0.999915	0.999891	0.999913	0.999942	0.999816	0.999621	0.99957	0.999516	0.999436	0.999343	0.999176	0.99867	0.998046	0.997306	0.997263	0.997219	0.997175	0.997301	0.998043	0.998669	0.999178	0.999567	0.999441	0.999299	0.999142	0.998972	0.998863	0.998863	0.998863	0.998863	0.998863	0.998863
1	0.997461	0.997461	0.997461	0.997461	0.997461	0.997461	0.997544	0.997553	0.997454	0.996971	0.996165	0.997802	0.997457	0.995574	0.995599	0.996035	0.99598	0.995141	0.992825	0.992361	0.992422	0.991417	0.990048	0.989318	0.98875	0.988619	0.989158	0.98969	0.989	0.987959	0.986867	0.986661	0.987812	0.988909	0.989954	0.991033	0.992177	0.993249	0.994248	0.995172	0.995546	0.995904	0.996246	0.996572	0.996821	0.996821	0.996821	0.996821	0.996821
1	0.999911	0.999911	0.999911	0.999911	0.999911	0.999788	0.999629	0.999715	0.999831	0.999936	0.999678	0.999423	0.999398	0.999511	0.999632	0.999701	0.999655	0.999518	0.998971	0.998434	0.998689	0.99865	0.998134	0.997453	0.996321	0.995004	0.994368	0.994265	0.994161	0.993271	0.992115	0.990883	0.99008	0.991214	0.992284	0.993289	0.993924	0.9933	0.992655	0.991989	0.991304	0.991149	0.991356	0.99156	0.991762	0.991961	0.992	0.992	0.992
1	0.999002	0.999002	0.999002	0.999002	0.999002	0.999002	0.999097	0.999076	0.998869	0.999394	0.999651	0.999703	0.999757	0.999671	0.99927	0.999171	0.999193	0.999298	0.999111	0.998656	0.999114	0.999482	0.999093	0.998604	0.998213	0.997826	0.997579	0.997587	0.997595	0.997588	0.997571	0.997553	0.997534	0.997508	0.997482	0.997456	0.997397	0.997205	0.997007	0.996804	0.996596	0.99707	0.99751	0.997914	0.998283	0.998421	0.998421	0.998421	0.998421
1	0.999565	0.999565	0.999565	0.999565	0.999565	0.9995	0.999318	0.999192	0.999103	0.999103	0.999128	0.999153	0.999117	0.999035	0.998917	0.998522	0.99781	0.996453	0.995993	0.995806	0.995595	0.995243	0.994304	0.993278	0.993785	0.994278	0.993991	0.993152	0.992265	0.99193	0.991738	0.991543	0.991614	0.992703	0.993716	0.994652	0.995419	0.995778	0.996127	0.996464	0.996788	0.996587	0.996244	0.995889	0.995523	0.995298	0.995298	0.995298	0.995298
1	0.999782	0.999782	0.999782	0.999782	0.999782	0.999713	0.999805	0.999943	0.999606	0.999665	0.999943	0.99995	0.999931	0.999887	0.999957	0.999981	0.999974	0.999964	0.999935	0.999797	0.999678	0.99968	0.999744	0.999873	0.999881	0.999703	0.999453	0.999324	0.99923	0.999127	0.999348	0.999596	0.999784	0.999874	0.999765	0.999621	0.999443	0.999231	0.999269	0.999306	0.999342	0.999376	0.999382	0.999382	0.999382	0.999382	0.999382	0.999382	0.999382
1	0.999984	0.999984	0.999984	0.999984	0.999984	0.99993	0.999629	0.999536	0.999599	0.999859	0.999825	0.999565	0.999557	0.999612	0.9997	0.999496	0.999171	0.998927	0.998598	0.998187	0.997638	0.997001	0.996721	0.996534	0.995601	0.993958	0.992359	0.991896	0.991421	0.990983	0.990726	0.990467	0.990207	0.990178	0.990304	0.990429	0.990555	0.990752	0.991051	0.991341	0.991622	0.991895	0.991895	0.991895	0.991895	0.991895	0.991895	0.991895	0.991895
1	0.999638	0.999638	0.999638	0.999638	0.999638	0.999468	0.998896	0.998924	0.998619	0.997616	0.998521	0.998897	0.998741	0.998633	0.998766	0.999199	0.998846	0.998333	0.998407	0.998348	0.99808	0.998306	0.998805	0.998844	0.998595	0.99852	0.998723	0.99891	0.999071	0.999212	0.999342	0.99946	0.999559	0.999647	0.999725	0.999719	0.999579	0.999411	0.999216	0.999091	0.999326	0.999527	0.999692	0.999822	0.999844	0.999844	0.999844	0.999844	0.999844
1	0.999099	0.999099	0.999099	0.999099	0.999099	0.998852	0.998675	0.999123	0.999362	0.999465	0.999459	0.999188	0.99862	0.998921	0.999142	0.999278	0.998978	0.998604	0.998662	0.9985	0.998167	0.998545	0.999234	0.999172	0.998583	0.997919	0.997285	0.996569	0.996506	0.996616	0.996725	0.996768	0.996713	0.996657	0.996602	0.996614	0.996669	0.996723	0.996778	0.996829	0.996864	0.9969	0.996935	0.99697	0.996977	0.996977	0.996977	0.996977	0.996977
1	0.998507	0.998507	0.998507	0.998507	0.998507	0.998009	0.997027	0.995088	0.993037	0.991186	0.990961	0.989998	0.98849	0.988	0.986379	0.983849	0.98205	0.980421	0.979808	0.978592	0.976441	0.974385	0.972521	0.970488	0.967911	0.96523	0.962965	0.960757	0.958478	0.958351	0.958767	0.959175	0.95949	0.959453	0.959416	0.959379	0.959879	0.962493	0.965047	0.967537	0.969962	0.971797	0.973242	0.974648	0.976017	0.977346	0.977608	0.977608	0.977608
1	0.997241	0.997241	0.997241	0.997241	0.997241	0.996959	0.997108	0.998851	0.999198	0.997995	0.996914	0.995919	0.995307	0.995715	0.996733	0.995956	0.995209	0.996731	0.997225	0.996465	0.996124	0.996501	0.996797	0.996863	0.99693	0.997125	0.997399	0.997663	0.997828	0.99793	0.99803	0.998127	0.998238	0.998347	0.998452	0.998553	0.998749	0.998986	0.999195	0.999378	0.999534	0.999449	0.999165	0.998821	0.998415	0.997945	0.99774	0.99774	0.99774
1	0.999452	0.999452	0.999452	0.999452	0.999452	0.999452	0.999421	0.99938	0.999584	0.999652	0.999556	0.999426	0.999301	0.999291	0.999176	0.998977	0.998833	0.998521	0.997898	0.997129	0.996206	0.995552	0.995125	0.993792	0.991603	0.989459	0.988636	0.987791	0.986942	0.986142	0.985313	0.984457	0.984455	0.984668	0.984879	0.985086	0.985686	0.98637	0.987039	0.987693	0.988691	0.990145	0.991491	0.992729	0.993862	0.994286	0.994286	0.994286	0.994286
1	0.997233	0.997233	0.997233	0.997233	0.997233	0.995542	0.99614	0.997991	0.997824	0.997502	0.99766	0.998152	0.998561	0.998519	0.99838	0.998171	0.998655	0.998533	0.997356	0.997527	0.998039	0.998322	0.99854	0.997848	0.996728	0.995489	0.994133	0.992604	0.992662	0.992722	0.992783	0.993181	0.993779	0.994346	0.994882	0.994813	0.994593	0.994366	0.994135	0.993797	0.993297	0.992788	0.99227	0.991745	0.991639	0.991639	0.991639	0.991639	0.991639
1	0.999417	0.999417	0.999417	0.999417	0.999417	0.999417	0.991001	0.961568	0.956481	0.984086	0.999503	0.999393	0.999484	0.999793	0.999449	0.998732	0.998239	0.997581	0.996778	0.998322	0.99935	0.998733	0.998012	0.997318	0.996814	0.997365	0.997854	0.997939	0.997778	0.997611	0.997247	0.996721	0.99615	0.995537	0.994451	0.993213	0.991811	0.990234	0.988953	0.989495	0.989985	0.990429	0.990513	0.990513	0.990513	0.990513	0.990513	0.990513	0.990513
1	0.9998	0.9998	0.9998	0.9998	0.9998	0.999581	0.997319	0.997916	0.999776	0.999888	0.999506	0.998016	0.998749	0.998727	0.998213	0.997953	0.998168	0.999498	0.99957	0.999439	0.999152	0.998819	0.998489	0.99812	0.998428	0.998706	0.998235	0.997019	0.995473	0.99619	0.996835	0.997413	0.997594	0.997239	0.996859	0.996454	0.995974	0.99543	0.994853	0.994244	0.993992	0.994305	0.994608	0.994899	0.995124	0.995124	0.995124	0.995124	0.995124
1	0.999576	0.999576	0.999576	0.999576	0.999576	0.999389	0.998776	0.998519	0.998671	0.999315	0.999079	0.999042	0.99915	0.999609	0.999668	0.999521	0.9993	0.999204	0.999338	0.999319	0.999262	0.999225	0.999189	0.999189	0.999189	0.999127	0.999046	0.998961	0.998883	0.998803	0.99872	0.998802	0.99892	0.999032	0.999136	0.999127	0.999117	0.999108	0.999098	0.999126	0.999164	0.9992	0.999236	0.999264	0.999264	0.999264	0.999264	0.999264	0.999264
1	0.991189	0.991189	0.991189	0.991189	0.991189	0.991694	0.993967	0.996873	0.99952	0.999862	0.999858	0.999157	0.998961	0.999296	0.998695	0.997766	0.996323	0.995764	0.995335	0.994278	0.993243	0.992345	0.991383	0.990277	0.989085	0.987243	0.985259	0.983188	0.981079	0.978852	0.976912	0.976542	0.976175	0.975814	0.975231	0.973725	0.972174	0.970579	0.96894	0.969276	0.969606	0.969932	0.970254	0.970508	0.970508	0.970508	0.970508	0.970508	0.970508
1	0.999893	0.999893	0.999893	0.999893	0.999893	0.999882	0.999819	0.999577	0.999063	0.999147	0.998887	0.997917	0.998296	0.998595	0.9988	0.998449	0.997584	0.997159	0.99729	0.998175	0.998207	0.99809	0.998162	0.998232	0.997277	0.996131	0.995551	0.995436	0.995322	0.995451	0.995638	0.995822	0.995777	0.994765	0.993656	0.99245	0.991593	0.992438	0.993233	0.99398	0.994679	0.995152	0.995609	0.996048	0.996469	0.996871	0.996871	0.996871	0.996871
1	0.997368	0.997368	0.997368	0.997368	0.997368	0.997368	0.997405	0.997459	0.997526	0.997976	0.998221	0.997408	0.997384	0.997436	0.996896	0.996399	0.99607	0.996434	0.996222	0.995068	0.996173	0.997606	0.997621	0.997308	0.996911	0.996473	0.996102	0.995859	0.995611	0.995129	0.994461	0.993754	0.993007	0.993455	0.993893	0.994319	0.994734	0.995006	0.995269	0.995524	0.995769	0.995541	0.994552	0.993479	0.992326	0.991095	0.991095	0.991095	0.991095
1	0.999128	0.999128	0.999128	0.999128	0.999128	0.999128	0.99906	0.998897	0.998289	0.997786	0.997372	0.996735	0.996055	0.995569	0.99561	0.996404	0.995862	0.99432	0.991796	0.990558	0.995651	0.998786	0.999027	0.999228	0.998798	0.997672	0.996191	0.996301	0.996819	0.997292	0.997205	0.996731	0.996212	0.995646	0.996161	0.996638	0.99708	0.997487	0.997717	0.997841	0.997962	0.998078	0.998191	0.998213	0.998213	0.998213	0.998213	0.998213	0.998213
1	0.96019	0.96019	0.96019	0.96019	0.96019	0.95837	0.953651	0.955857	0.958641	0.957193	0.956079	0.956501	0.969002	0.986752	0.998177	0.999402	0.997656	0.997397	0.997006	0.996045	0.994261	0.990916	0.987299	0.983483	0.979518	0.975406	0.971734	0.969003	0.966282	0.964351	0.962591	0.960802	0.959215	0.957962	0.956709	0.955457	0.954581	0.953814	0.953061	0.952324	0.951431	0.950497	0.949564	0.948631	0.948258	0.948258	0.948258	0.948258	0.948258
1	0.998477	0.998477	0.998477	0.998477	0.998477	0.998726	0.998884	0.998933	0.998434	0.99842	0.99874	0.999037	0.998096	0.996697	0.996473	0.995937	0.99513	0.994813	0.994131	0.992809	0.991841	0.991153	0.990727	0.990485	0.990244	0.990002	0.989755	0.988043	0.986236	0.984338	0.984968	0.98559	0.986205	0.986949	0.988197	0.98938	0.990496	0.991548	0.991687	0.991824	0.991959	0.992093	0.992173	0.992173	0.992173	0.992173	0.992173	0.992173	0.992173
1	0.99935	0.99935	0.99935	0.99935	0.99935	0.99935	0.999873	0.999886	0.999638	0.999721	0.999702	0.999509	0.999557	0.999705	0.999872	0.999824	0.999643	0.999029	0.998629	0.998492	0.998341	0.998183	0.998397	0.998596	0.99821	0.99778	0.997671	0.998072	0.998439	0.998509	0.998395	0.998276	0.998154	0.99803	0.997902	0.997769	0.99775	0.99818	0.998566	0.998909	0.999207	0.99924	0.999212	0.999184	0.999156	0.999145	0.999145	0.999145	0.999145
1	0.996575	0.996575	0.996575	0.996575	0.996575	0.996698	0.996997	0.995795	0.993927	0.994931	0.995528	0.995612	0.99623	0.996926	0.99477	0.993064	0.992696	0.992063	0.991233	0.992145	0.993433	0.992626	0.991792	0.991311	0.990911	0.989835	0.987607	0.985162	0.983961	0.983686	0.983407	0.983501	0.985064	0.986567	0.988008	0.989358	0.990543	0.991659	0.992706	0.993685	0.993835	0.99346	0.993081	0.992698	0.99231	0.992232	0.992232	0.992232	0.992232
1	0.999087	0.999087	0.999087	0.999087	0.999087	0.999087	0.999245	0.997984	0.992995	0.992129	0.991009	0.989406	0.984112	0.979319	0.978024	0.97652	0.974661	0.971439	0.968259	0.965038	0.963041	0.961376	0.958135	0.954379	0.952462	0.951829	0.951195	0.948365	0.945488	0.942568	0.941207	0.940235	0.939255	0.938268	0.940425	0.942557	0.944663	0.946742	0.948496	0.950041	0.95158	0.953111	0.954634	0.954634	0.954634	0.954634	0.954634	0.954634	0.954634
1	0.999431	0.999431	0.999431	0.999431	0.999431	0.999431	0.999483	0.999512	0.999512	0.999521	0.999488	0.999256	0.999548	0.99977	0.999606	0.999533	0.999539	0.999439	0.999251	0.9989	0.998511	0.998091	0.99794	0.997989	0.99789	0.997555	0.997197	0.997395	0.997586	0.997769	0.997726	0.997683	0.997639	0.997695	0.997894	0.998083	0.998262	0.998414	0.998535	0.998651	0.998761	0.998866	0.99858	0.998264	0.997918	0.997543	0.997385	0.997385	0.997385
1	0.962317	0.962317	0.962317	0.962317	0.962317	0.962317	0.986738	0.997862	0.996828	0.995994	0.995372	0.996189	0.996408	0.995792	0.995897	0.995683	0.994054	0.993555	0.993914	0.993997	0.994014	0.994178	0.994342	0.99344	0.992174	0.991468	0.991181	0.99089	0.98917	0.987323	0.985356	0.984516	0.984481	0.984447	0.984413	0.98423	0.983947	0.98366	0.98337	0.984294	0.986884	0.989248	0.991384	0.993289	0.993642	0.993642	0.993642	0.993642	0.993642
1	0.986599	0.986599	0.986599	0.986599	0.986599	0.996028	0.999561	0.999203	0.999149	0.999085	0.998999	0.998732	0.998112	0.997414	0.996991	0.997885	0.998157	0.998086	0.998662	0.99908	0.998686	0.998072	0.996578	0.994689	0.994229	0.993759	0.993462	0.993282	0.993098	0.992745	0.992277	0.991805	0.991618	0.992569	0.993491	0.994379	0.995228	0.995451	0.995277	0.995107	0.994938	0.994869	0.994823	0.994775	0.994727	0.994678	0.994658	0.994658	0.994658
1	0.999125	0.999125	0.999125	0.999125	0.999125	0.99928	0.999831	0.999885	0.999741	0.999876	0.99992	0.999925	0.999956	0.999867	0.999282	0.999215	0.998899	0.998049	0.998166	0.998527	0.998015	0.997449	0.996866	0.996232	0.995895	0.995543	0.995387	0.99537	0.995353	0.994749	0.993956	0.993116	0.992385	0.992247	0.992107	0.991964	0.992136	0.993499	0.994721	0.995808	0.996761	0.997379	0.997889	0.99835	0.998759	0.998979	0.998979	0.998979	0.998979
1	0.998038	0.998038	0.998038	0.998038	0.998038	0.997894	0.997529	0.996771	0.996519	0.996647	0.996647	0.996405	0.99576	0.994862	0.993825	0.993091	0.992396	0.99178	0.99073	0.989318	0.988033	0.986748	0.986162	0.985757	0.983991	0.981173	0.978178	0.978262	0.978345	0.978429	0.977884	0.97717	0.976445	0.97605	0.977009	0.977948	0.978864	0.97976	0.980768	0.981784	0.982773	0.983736	0.984672	0.984672	0.984672	0.984672	0.984672	0.984672	0.984672
1	0.999432	0.999432	0.999432	0.999432	0.999432	0.999432	0.999496	0.999616	0.999772	0.99814	0.993823	0.985861	0.982823	0.976727	0.9697	0.96452	0.959649	0.954648	0.951184	0.94806	0.945229	0.942496	0.940202	0.937892	0.93368	0.929451	0.926495	0.924358	0.922175	0.92174	0.921749	0.921759	0.921908	0.922612	0.923309	0.923997	0.924677	0.927085	0.929474	0.931843	0.934192	0.93539	0.934886	0.934377	0.933864	0.933347	0.933138	0.933138	0.933138
1	0.997947	0.997947	0.997947	0.997947	0.997947	0.997947	0.998273	0.998538	0.998631	0.998972	0.999174	0.998721	0.998619	0.998696	0.999049	0.999318	0.999525	0.999722	0.999804	0.999772	0.999601	0.999245	0.999238	0.999481	0.999521	0.999276	0.998978	0.998978	0.998978	0.998978	0.998896	0.998812	0.998724	0.998612	0.998461	0.998305	0.998142	0.998123	0.998316	0.998498	0.998669	0.998829	0.998829	0.998829	0.998829	0.998829	0.998829	0.998829	0.998829
1	0.998665	0.998665	0.998665	0.998665	0.998665	0.998642	0.998604	0.998717	0.998734	0.998608	0.998287	0.997829	0.99706	0.996412	0.995875	0.995287	0.99464	0.993855	0.992365	0.99024	0.989143	0.988307	0.98737	0.986384	0.984248	0.980094	0.975468	0.973127	0.971387	0.969604	0.968299	0.967327	0.96635	0.965368	0.967386	0.97008	0.972686	0.9752	0.976992	0.977799	0.978587	0.979356	0.980107	0.980255	0.980255	0.980255	0.980255	0.980255	0.980255
1	0.99865	0.99865	0.99865	0.99865	0.99865	0.99865	0.998714	0.998784	0.998863	0.998908	0.998932	0.998052	0.998061	0.998687	0.998979	0.999046	0.998456	0.997998	0.997904	0.997784	0.997645	0.99681	0.995625	0.994594	0.993564	0.992254	0.990488	0.988539	0.987982	0.988436	0.98889	0.989459	0.990461	0.991409	0.992304	0.992991	0.993033	0.993074	0.993115	0.993156	0.993371	0.993622	0.993867	0.994104	0.994289	0.994289	0.994289	0.994289	0.994289
1	0.998381	0.998381	0.998381	0.998381	0.998381	0.998148	0.997907	0.99769	0.997977	0.998533	0.998474	0.998552	0.998821	0.998785	0.998535	0.998722	0.998628	0.998067	0.997481	0.996871	0.996266	0.995626	0.994791	0.993859	0.992568	0.99065	0.9885	0.989242	0.989971	0.990686	0.989333	0.987323	0.985156	0.982837	0.984813	0.986672	0.988413	0.990034	0.990899	0.991308	0.991706	0.992093	0.992394	0.992394	0.992394	0.992394	0.992394	0.992394	0.992394
1	0.999716	0.999716	0.999716	0.999716	0.999716	0.999662	0.999329	0.995647	0.990024	0.984307	0.980706	0.978796	0.977572	0.976728	0.998997	0.996869	0.993279	0.993035	0.993294	0.990388	0.986894	0.988516	0.992932	0.99625	0.994034	0.989447	0.986824	0.988534	0.990087	0.989152	0.987528	0.985806	0.97816	0.960543	0.948168	0.957058	0.965558	0.973544	0.980868	0.987351	0.980187	0.972046	0.96316	0.95372	0.977527	0.994926	0.998763	0.998763	0.998763
1	0.998642	0.998642	0.998642	0.998642	0.998642	0.998642	0.998999	0.99935	0.999541	0.999397	0.999177	0.999129	0.999227	0.999405	0.998873	0.998792	0.999064	0.998798	0.99844	0.997752	0.997707	0.998117	0.997596	0.996227	0.995361	0.994962	0.994548	0.99487	0.995184	0.995489	0.995855	0.996205	0.996541	0.996738	0.996746	0.996753	0.99676	0.99667	0.996429	0.996179	0.995921	0.995655	0.995813	0.995967	0.996117	0.996263	0.99632	0.99632	0.99632
1	0.997967	0.997967	0.997967	0.997967	0.997967	0.997724	0.997802	0.998328	0.998243	0.998326	0.99864	0.99874	0.998822	0.999025	0.99857	0.997416	0.99898	0.999256	0.998967	0.998525	0.997969	0.997833	0.997694	0.996983	0.996172	0.996233	0.996518	0.996595	0.995823	0.994976	0.994057	0.994641	0.995196	0.995721	0.996182	0.996487	0.996778	0.997056	0.99732	0.996828	0.996297	0.995729	0.995123	0.994743	0.994743	0.994743	0.994743	0.994743	0.994743
1	0.999326	0.999326	0.999326	0.999326	0.999326	0.999326	0.999198	0.999035	0.998816	0.998592	0.99841	0.998456	0.998204	0.997705	0.998056	0.997709	0.996796	0.997021	0.997237	0.996254	0.995418	0.994927	0.994131	0.99283	0.991658	0.991437	0.991213	0.990893	0.990508	0.990119	0.989988	0.99003	0.990072	0.990114	0.990368	0.990671	0.990968	0.99126	0.991875	0.992676	0.993438	0.994161	0.994844	0.994844	0.994844	0.994844	0.994844	0.994844	0.994844
1	0.999415	0.999415	0.999415	0.999415	0.999415	0.999415	0.99927	0.998929	0.998372	0.998555	0.998589	0.998406	0.998838	0.99912	0.998438	0.998291	0.998351	0.998581	0.998902	0.999239	0.998104	0.995779	0.995341	0.99551	0.995868	0.996259	0.995998	0.994656	0.993144	0.992924	0.994674	0.996188	0.997459	0.997676	0.997666	0.997656	0.997646	0.997648	0.997652	0.997657	0.997662	0.997679	0.997716	0.997751	0.997787	0.997821	0.997828	0.997828	0.997828
1	0.999241	0.999241	0.999241	0.999241	0.999241	0.999241	0.999109	0.999105	0.999653	0.999607	0.999455	0.99944	0.999514	0.999525	0.998962	0.99872	0.999158	0.998512	0.997793	0.997407	0.997411	0.997984	0.997918	0.996831	0.995514	0.995429	0.995344	0.994602	0.992691	0.990528	0.989504	0.990449	0.991349	0.992205	0.99287	0.993412	0.993935	0.994437	0.994921	0.995394	0.995846	0.996277	0.996687	0.996766	0.996766	0.996766	0.996766	0.996766	0.996766
1	0.995685	0.995685	0.995685	0.995685	0.995685	0.995685	0.998709	0.999622	0.99949	0.999237	0.99919	0.999508	0.999663	0.999473	0.998444	0.999131	0.99965	0.999002	0.998901	0.999252	0.999386	0.99947	0.99896	0.998065	0.996997	0.99571	0.994944	0.995244	0.995532	0.995854	0.996195	0.996524	0.99684	0.997084	0.997319	0.997545	0.997763	0.997192	0.996562	0.995875	0.995132	0.995118	0.995292	0.995463	0.99563	0.995729	0.995729	0.995729	0.995729
1	0.998584	0.998584	0.998584	0.998584	0.998584	0.998551	0.998465	0.999589	0.992805	0.98443	0.993782	0.998521	0.998311	0.999	0.999476	0.999145	0.998917	0.9988	0.997921	0.997974	0.999273	0.998966	0.997166	0.995824	0.996283	0.996638	0.996684	0.99673	0.996112	0.994292	0.992204	0.991222	0.99216	0.993056	0.993909	0.9942	0.993692	0.993165	0.99262	0.992057	0.993184	0.994235	0.995207	0.996099	0.996432	0.996432	0.996432	0.996432	0.996432
1	0.999526	0.999526	0.999526	0.999526	0.999526	0.999526	0.998657	0.9983	0.998483	0.998698	0.998801	0.998756	0.998604	0.998677	0.999088	0.999237	0.999328	0.999512	0.999605	0.999599	0.999756	0.999934	0.999933	0.999897	0.9998	0.999625	0.999425	0.999301	0.999165	0.999044	0.999018	0.998991	0.998965	0.998908	0.998843	0.998777	0.998709	0.998638	0.998563	0.998485	0.998407	0.998326	0.998326	0.998326	0.998326	0.998326	0.998326	0.998326	0.998326
1	0.999704	0.999704	0.999704	0.999704	0.999704	0.999684	0.999576	0.99958	0.999659	0.9996	0.999528	0.999438	0.99947	0.999451	0.999051	0.998851	0.998841	0.998323	0.997902	0.998181	0.998181	0.99775	0.997289	0.996818	0.996235	0.995287	0.994247	0.993621	0.993307	0.992986	0.992815	0.992875	0.992935	0.992995	0.99361	0.994536	0.995388	0.996167	0.996431	0.995998	0.995543	0.995068	0.994572	0.994471	0.994471	0.994471	0.994471	0.994471	0.994471
1	0.996233	0.996233	0.996233	0.996233	0.996233	0.998324	0.999829	0.999825	0.999767	0.999662	0.999498	0.995649	0.995038	0.997647	0.99931	0.999801	0.988432	0.958494	0.931526	0.943465	0.935909	0.923015	0.917095	0.916048	0.915891	0.917041	0.918195	0.916387	0.913852	0.911336	0.910732	0.910603	0.910474	0.910344	0.909451	0.908374	0.907305	0.906243	0.906415	0.908425	0.910431	0.912432	0.914429	0.914828	0.914828	0.914828	0.914828	0.914828	0.914828
1	0.998011	0.998011	0.998011	0.998011	0.998011	0.998011	0.998804	0.998924	0.998105	0.998159	0.998353	0.998725	0.998775	0.998838	0.999206	0.99879	0.997549	0.997868	0.998005	0.997887	0.997508	0.996911	0.996311	0.995677	0.995165	0.99474	0.994297	0.993292	0.992213	0.991261	0.991078	0.990894	0.99071	0.991055	0.992154	0.993194	0.994173	0.994593	0.99425	0.993906	0.993559	0.993211	0.993211	0.993211	0.993211	0.993211	0.993211	0.993211	0.993211
1	0.972813	0.972813	0.972813	0.972813	0.972813	0.976954	0.993975	0.992142	0.994613	0.999593	0.999952	0.999914	0.99968	0.999299	0.998891	0.998776	0.998904	0.999327	0.998938	0.998176	0.998257	0.998411	0.998823	0.999065	0.998845	0.998599	0.99816	0.997626	0.997038	0.996291	0.995436	0.994499	0.993619	0.992786	0.991917	0.991015	0.991446	0.992709	0.99388	0.994958	0.995733	0.995647	0.99556	0.995474	0.995388	0.995371	0.995371	0.995371	0.995371
1	0.998704	0.998704	0.998704	0.998704	0.998704	0.99853	0.998324	0.998085	0.998168	0.998264	0.998114	0.997863	0.997516	0.998127	0.997967	0.996475	0.995237	0.994034	0.993061	0.993121	0.996814	0.996955	0.994882	0.992337	0.98932	0.985803	0.987786	0.989571	0.991077	0.992335	0.993513	0.994608	0.992692	0.990526	0.988125	0.985844	0.98484	0.983833	0.982824	0.981816	0.982266	0.984805	0.987197	0.98943	0.990276	0.990276	0.990276	0.990276	0.990276
1	0.999741	0.999741	0.999741	0.999741	0.999741	0.999741	0.999647	0.999456	0.999135	0.999013	0.999055	0.999258	0.999099	0.998207	0.998701	0.999206	0.998967	0.998877	0.999046	0.998446	0.997435	0.99776	0.998375	0.997632	0.996279	0.995118	0.99419	0.993206	0.991927	0.990458	0.988845	0.988985	0.990283	0.991482	0.992588	0.992495	0.992108	0.991713	0.99131	0.991768	0.992752	0.993669	0.99452	0.995307	0.995307	0.995307	0.995307	0.995307	0.995307
1	0.999633	0.999633	0.999633	0.999633	0.999633	0.999225	0.998196	0.99877	0.999314	0.999782	0.999465	0.999167	0.99907	0.998796	0.998811	0.999291	0.999284	0.999145	0.998908	0.998992	0.99927	0.999455	0.999602	0.999364	0.998931	0.998853	0.999051	0.999231	0.999103	0.998879	0.998633	0.998699	0.99884	0.998974	0.9991	0.99899	0.998874	0.998751	0.998621	0.998879	0.999186	0.999441	0.999646	0.999714	0.999714	0.999714	0.999714	0.999714	0.999714
1	0.999253	0.999253	0.999253	0.999253	0.999253	0.999629	0.99997	0.999949	0.999892	0.999741	0.999785	0.999814	0.999551	0.999413	0.999413	0.99953	0.999589	0.999615	0.998929	0.997801	0.997152	0.996372	0.995245	0.994187	0.993949	0.99371	0.992333	0.989951	0.987263	0.987251	0.987928	0.98858	0.989024	0.988717	0.988405	0.988087	0.987763	0.987816	0.987868	0.98792	0.987972	0.987865	0.987652	0.987437	0.98722	0.987001	0.986957	0.986957	0.986957
1	0.995403	0.995403	0.995403	0.995403	0.995403	0.995545	0.995892	0.995315	0.994943	0.995298	0.99544	0.995442	0.995086	0.995929	0.997348	0.996101	0.996596	0.998049	0.997134	0.996478	0.997394	0.99753	0.996545	0.996527	0.997917	0.998659	0.997975	0.99716	0.996131	0.994793	0.993255	0.992094	0.993124	0.994078	0.994957	0.995448	0.994615	0.993712	0.992738	0.992005	0.99248	0.992945	0.993399	0.993843	0.99393	0.99393	0.99393	0.99393	0.99393
1	0.997712	0.997712	0.997712	0.997712	0.997712	0.997592	0.997276	0.997465	0.997748	0.997947	0.99824	0.998574	0.998533	0.99851	0.998514	0.998515	0.998485	0.998333	0.99827	0.99827	0.997901	0.997395	0.996372	0.995049	0.993907	0.992923	0.991902	0.990951	0.989946	0.989138	0.988683	0.988223	0.987758	0.988386	0.989261	0.990103	0.990914	0.990606	0.990011	0.989403	0.988783	0.988296	0.98838	0.988464	0.988546	0.988627	0.988659	0.988659	0.988659
1	0.995479	0.995479	0.995479	0.995479	0.995479	0.995479	0.934446	0.969615	0.996025	0.997281	0.99775	0.997341	0.996263	0.995313	0.996193	0.998146	0.998758	0.99382	0.989433	0.997145	0.997555	0.996715	0.991326	0.984058	0.981645	0.987845	0.992796	0.995407	0.997441	0.997106	0.992522	0.986203	0.978434	0.974001	0.975989	0.977889	0.979703	0.981111	0.981207	0.981304	0.9814	0.981496	0.981339	0.981118	0.980897	0.980675	0.980586	0.980586	0.980586
1	0.999535	0.999535	0.999535	0.999535	0.999535	0.999552	0.99963	0.999691	0.99974	0.999755	0.999658	0.999317	0.999264	0.999348	0.999592	0.999415	0.998227	0.998204	0.998537	0.997266	0.995906	0.995534	0.995144	0.994585	0.993995	0.993235	0.992336	0.991389	0.990345	0.989232	0.988049	0.988225	0.989298	0.990319	0.991288	0.991909	0.992313	0.992707	0.99309	0.993666	0.994965	0.996119	0.997126	0.997984	0.998286	0.998286	0.998286	0.998286	0.998286
1	0.998654	0.998654	0.998654	0.998654	0.998654	0.997915	0.99679	0.99674	0.996514	0.996	0.996304	0.996725	0.99689	0.996356	0.995248	0.995022	0.994614	0.993433	0.992248	0.991152	0.9909	0.991233	0.990505	0.988979	0.987879	0.987552	0.987222	0.985945	0.984375	0.982745	0.981906	0.981617	0.981322	0.98102	0.982983	0.985354	0.987549	0.989567	0.990187	0.989956	0.989724	0.98949	0.989254	0.989254	0.989254	0.989254	0.989254	0.989254	0.989254
1	0.998471	0.998471	0.998471	0.998471	0.998471	0.998204	0.997989	0.998328	0.998653	0.998954	0.998655	0.998662	0.999112	0.998689	0.998031	0.997814	0.998256	0.998991	0.998715	0.998118	0.998296	0.998399	0.998222	0.998034	0.997204	0.996226	0.995885	0.996039	0.99619	0.996313	0.996418	0.99652	0.996749	0.997445	0.998062	0.998596	0.999044	0.999395	0.999666	0.999857	0.999968	0.999911	0.999754	0.99952	0.999211	0.99891	0.99891	0.99891	0.99891
1	0.998321	0.998321	0.998321	0.998321	0.998321	0.997947	0.997808	0.9982	0.998628	0.998905	0.998704	0.998564	0.99847	0.99845	0.998327	0.998033	0.997544	0.99711	0.997296	0.997238	0.996801	0.996238	0.995557	0.995111	0.994844	0.994485	0.993758	0.992987	0.992514	0.992537	0.992561	0.992584	0.993388	0.994145	0.994856	0.995521	0.995881	0.996225	0.996552	0.996863	0.99697	0.996949	0.996928	0.996907	0.996885	0.996885	0.996885	0.996885	0.996885
1	0.994717	0.994717	0.994717	0.994717	0.994717	0.994717	0.99534	0.996099	0.997013	0.9971	0.996965	0.996695	0.996294	0.995812	0.99521	0.99483	0.994611	0.994684	0.994757	0.994532	0.994401	0.994421	0.994495	0.99478	0.995059	0.994639	0.994201	0.993776	0.993359	0.99293	0.992916	0.99352	0.994102	0.994662	0.995231	0.995774	0.996283	0.996758	0.996839	0.996349	0.995828	0.995278	0.994699	0.994699	0.994699	0.994699	0.994699	0.994699	0.994699
1	0.999148	0.999148	0.999148	0.999148	0.999148	0.999002	0.998731	0.998598	0.998635	0.998911	0.998657	0.998347	0.998203	0.998126	0.998066	0.998151	0.99791	0.997415	0.996588	0.995681	0.995172	0.994511	0.993246	0.991839	0.99171	0.991582	0.99014	0.988222	0.98614	0.985855	0.986042	0.986226	0.986517	0.987234	0.98794	0.988635	0.989333	0.990065	0.990768	0.991442	0.992087	0.992174	0.991899	0.991622	0.991342	0.991059	0.991059	0.991059	0.991059
1	0.999914	0.999914	0.999914	0.999914	0.999914	0.999914	0.999547	0.999354	0.999693	0.999691	0.999558	0.999128	0.998558	0.998194	0.998303	0.997978	0.997645	0.997868	0.99775	0.997391	0.997397	0.997496	0.997296	0.997087	0.996985	0.996908	0.996324	0.994795	0.993005	0.992392	0.993761	0.994998	0.9961	0.996784	0.997335	0.997835	0.998282	0.998369	0.998375	0.998381	0.998387	0.998463	0.998581	0.998693	0.9988	0.998882	0.998882	0.998882	0.998882
1	0.9917	0.9917	0.9917	0.9917	0.9917	0.99231	0.993725	0.995587	0.996585	0.996448	0.996648	0.996953	0.997351	0.997832	0.998335	0.998517	0.998382	0.997693	0.998061	0.998621	0.996803	0.994843	0.994849	0.994848	0.994819	0.994791	0.994283	0.993619	0.992912	0.992011	0.991069	0.990088	0.989719	0.990307	0.99088	0.991438	0.991871	0.992128	0.992378	0.992621	0.992858	0.992554	0.992242	0.991922	0.991592	0.991458	0.991458	0.991458	0.991458
1	0.998666	0.998666	0.998666	0.998666	0.998666	0.998666	0.998096	0.997715	0.9989	0.998958	0.998349	0.998486	0.998679	0.998941	0.999036	0.999061	0.998961	0.998717	0.998206	0.997836	0.997586	0.99749	0.997433	0.99644	0.995013	0.994188	0.994514	0.994833	0.994375	0.993329	0.992194	0.99199	0.993217	0.994341	0.995362	0.996287	0.997133	0.997867	0.998491	0.999006	0.99908	0.999151	0.999219	0.999284	0.999322	0.999322	0.999322	0.999322	0.999322
1	0.999577	0.999577	0.999577	0.999577	0.999577	0.999577	0.996946	0.996759	0.998634	0.999007	0.999444	0.999862	0.999675	0.999531	0.999792	0.999856	0.999838	0.999925	0.999891	0.999559	0.999605	0.999748	0.999561	0.9992	0.998944	0.998707	0.998463	0.998234	0.997995	0.997654	0.997135	0.996566	0.995946	0.995551	0.99513	0.994682	0.994205	0.994473	0.995209	0.995892	0.996521	0.997097	0.997097	0.997097	0.997097	0.997097	0.997097	0.997097	0.997097
1	0.996153	0.996153	0.996153	0.996153	0.996153	0.995999	0.995593	0.99259	0.987531	0.989856	0.996107	0.997994	0.997993	0.997253	0.99641	0.996304	0.995801	0.99495	0.995307	0.994932	0.991144	0.991862	0.995319	0.99497	0.97428	0.968757	0.976898	0.984344	0.990805	0.991014	0.989795	0.98852	0.987588	0.9882	0.988787	0.98935	0.989591	0.989367	0.989131	0.98888	0.988613	0.988053	0.986345	0.984579	0.982763	0.980904	0.980527	0.980527	0.980527
1	0.995652	0.995652	0.995652	0.995652	0.995652	0.99593	0.996048	0.99583	0.996266	0.996735	0.996835	0.996235	0.995057	0.995452	0.995466	0.994905	0.994107	0.993196	0.992159	0.990599	0.986699	0.984311	0.984981	0.98454	0.98238	0.980109	0.979273	0.978418	0.977673	0.977434	0.977195	0.976954	0.97676	0.976566	0.976371	0.976175	0.976168	0.97621	0.976251	0.976292	0.976734	0.977763	0.978772	0.979759	0.980725	0.981105	0.981105	0.981105	0.981105
1	0.992279	0.992279	0.992279	0.992279	0.992279	0.993553	0.995429	0.994818	0.995003	0.996301	0.996567	0.997208	0.998259	0.996854	0.995334	0.993982	0.99525	0.99724	0.99718	0.997283	0.997487	0.996718	0.995534	0.995163	0.995023	0.994792	0.994421	0.994044	0.9935	0.99294	0.992366	0.991946	0.991634	0.99132	0.991006	0.991233	0.991589	0.991936	0.992276	0.991666	0.990375	0.989022	0.987613	0.987035	0.987035	0.987035	0.987035	0.987035	0.987035
1	0.989269	0.989269	0.989269	0.989269	0.989269	0.989269	0.992258	0.995664	0.99887	0.999662	0.999837	0.99981	0.999909	0.999509	0.998	0.993312	0.989706	0.987907	0.981045	0.975262	0.978069	0.977898	0.973197	0.969163	0.969205	0.969246	0.969931	0.970613	0.97072	0.968481	0.966148	0.96372	0.964196	0.965394	0.966572	0.967731	0.969133	0.97057	0.971975	0.973348	0.973755	0.972743	0.971715	0.970672	0.969614	0.969401	0.969401	0.969401	0.969401
1	0.998868	0.998868	0.998868	0.998868	0.998868	0.998875	0.998876	0.998847	0.998835	0.998835	0.998865	0.998863	0.998816	0.998684	0.998589	0.998746	0.998578	0.998158	0.997821	0.99749	0.996178	0.994992	0.995225	0.995456	0.994505	0.993481	0.992512	0.991681	0.990807	0.990515	0.99063	0.990746	0.990861	0.991854	0.992784	0.993651	0.994457	0.995026	0.995566	0.996078	0.996561	0.996868	0.996944	0.997018	0.997091	0.997162	0.997176	0.997176	0.997176
1	0.997924	0.997924	0.997924	0.997924	0.997924	0.998043	0.998584	0.998847	0.998964	0.998878	0.998903	0.999157	0.999225	0.99925	0.999266	0.99917	0.998876	0.998712	0.998584	0.998405	0.998221	0.998053	0.997785	0.997097	0.996321	0.995805	0.995346	0.994889	0.994518	0.994136	0.993744	0.99414	0.994525	0.994899	0.995262	0.995593	0.995909	0.996209	0.996494	0.996803	0.997119	0.997418	0.997701	0.997966	0.998017	0.998017	0.998017	0.998017	0.998017
1	0.999059	0.999059	0.999059	0.999059	0.999059	0.999031	0.999448	0.999893	0.999855	0.999804	0.99974	0.999893	0.999945	0.99992	0.99971	0.999523	0.99952	0.999622	0.999645	0.999214	0.998756	0.998443	0.998608	0.999045	0.99914	0.998776	0.998359	0.998189	0.998009	0.997819	0.997895	0.99797	0.998043	0.99826	0.998659	0.999005	0.9993	0.999446	0.999429	0.999413	0.999396	0.999378	0.999292	0.9992	0.999103	0.999001	0.998959	0.998959	0.998959
1	0.997485	0.997485	0.997485	0.997485	0.997485	0.997472	0.997438	0.998057	0.998514	0.998095	0.998881	0.99953	0.999636	0.999654	0.999618	0.999618	0.999644	0.999706	0.999337	0.99887	0.999239	0.999496	0.999574	0.999518	0.998739	0.99762	0.996878	0.99622	0.995495	0.995071	0.994723	0.994366	0.994767	0.996175	0.997373	0.998356	0.99877	0.998586	0.998389	0.998179	0.997956	0.997983	0.998011	0.998038	0.998065	0.998076	0.998076	0.998076	0.998076
1	0.999495	0.999495	0.999495	0.999495	0.999495	0.999443	0.999349	0.999641	0.999681	0.999585	0.999668	0.999575	0.999099	0.999048	0.999112	0.999117	0.998842	0.998298	0.998865	0.999211	0.999046	0.998851	0.998568	0.99831	0.998255	0.9982	0.997857	0.997399	0.996893	0.997	0.997103	0.997204	0.997573	0.998075	0.998519	0.998905	0.9991	0.999191	0.999276	0.999358	0.999433	0.999498	0.99956	0.999617	0.99967	0.99968	0.99968	0.99968	0.99968
1	0.997303	0.997303	0.997303	0.997303	0.997303	0.997291	0.997229	0.998294	0.999072	0.998839	0.998193	0.99748	0.998192	0.998186	0.997711	0.997711	0.997288	0.996093	0.994611	0.992847	0.993131	0.993258	0.992781	0.992285	0.991342	0.99035	0.989104	0.987739	0.986304	0.98666	0.987451	0.988216	0.988637	0.988574	0.98851	0.988446	0.988465	0.988608	0.98875	0.98889	0.988954	0.988718	0.988481	0.988244	0.988007	0.987913	0.987913	0.987913	0.987913
1	0.999552	0.999552	0.999552	0.999552	0.999552	0.99963	0.999793	0.999465	0.999315	0.999578	0.999717	0.999743	0.999635	0.999847	0.999946	0.999637	0.999686	0.999941	0.999913	0.999862	0.999693	0.999442	0.999082	0.998684	0.998307	0.997888	0.997635	0.997366	0.997054	0.996618	0.996158	0.995677	0.995788	0.995898	0.996008	0.996115	0.996016	0.995917	0.995817	0.995717	0.995754	0.995992	0.996222	0.996444	0.99666	0.99666	0.99666	0.99666	0.99666
1	0.999174	0.999174	0.999174	0.999174	0.999174	0.999234	0.999507	0.999711	0.999853	0.999144	0.998017	0.996647	0.995816	0.99497	0.994154	0.990131	0.98574	0.983162	0.979306	0.974844	0.972119	0.969784	0.969379	0.968973	0.964924	0.960702	0.95676	0.953385	0.949941	0.948771	0.949145	0.949514	0.94988	0.949603	0.949323	0.94904	0.948754	0.950682	0.954026	0.957291	0.960471	0.963564	0.963564	0.963564	0.963564	0.963564	0.963564	0.963564	0.963564
1	0.996721	0.996721	0.996721	0.996721	0.996721	0.99731	0.997721	0.997912	0.998324	0.998768	0.999163	0.999029	0.998776	0.998642	0.998727	0.998946	0.998544	0.998337	0.998492	0.998606	0.998694	0.998341	0.997568	0.996545	0.995265	0.99422	0.994849	0.995444	0.994597	0.99255	0.99019	0.98807	0.988021	0.987973	0.987923	0.988152	0.98945	0.990664	0.991796	0.992848	0.993517	0.994077	0.99461	0.995116	0.995501	0.995501	0.995501	0.995501	0.995501
1	0.999961	0.999961	0.999961	0.999961	0.999961	0.999689	0.999401	0.999401	0.999073	0.998813	0.999399	0.999484	0.999302	0.999715	0.999864	0.999835	0.999646	0.999348	0.999071	0.999238	0.999619	0.999507	0.999239	0.998868	0.99841	0.99827	0.998376	0.998478	0.998221	0.997945	0.997649	0.997948	0.998355	0.998715	0.998941	0.998789	0.998627	0.998456	0.998276	0.998507	0.998723	0.998922	0.999106	0.999175	0.999175	0.999175	0.999175	0.999175	0.999175
1	0.999398	0.999398	0.999398	0.999398	0.999398	0.999322	0.998876	0.998449	0.998058	0.998441	0.998548	0.998272	0.998719	0.998954	0.998954	0.998602	0.998306	0.998784	0.998509	0.997594	0.997385	0.997385	0.997054	0.996613	0.996703	0.996925	0.997086	0.99703	0.996973	0.996842	0.996595	0.996341	0.99608	0.996443	0.996931	0.997384	0.997802	0.998037	0.998162	0.998284	0.998401	0.99847	0.998364	0.998255	0.998144	0.998031	0.998008	0.998008	0.998008
1	0.999894	0.999894	0.999894	0.999894	0.999894	0.999808	0.999707	0.999609	0.99954	0.999467	0.99934	0.999367	0.999491	0.999491	0.999491	0.999491	0.999444	0.999382	0.999351	0.999117	0.998459	0.997739	0.997081	0.996343	0.995519	0.994609	0.994025	0.993409	0.992769	0.992148	0.991506	0.990844	0.991216	0.991828	0.992416	0.99298	0.993493	0.993969	0.994426	0.994864	0.995243	0.995444	0.99564	0.995829	0.996012	0.996084	0.996084	0.996084	0.996084
1	0.998936	0.998936	0.998936	0.998936	0.998936	0.998936	0.998936	0.998882	0.99859	0.998417	0.998339	0.998838	0.999228	0.999511	0.999402	0.999305	0.999305	0.999374	0.999482	0.99954	0.999493	0.998908	0.998186	0.997577	0.996885	0.996551	0.996201	0.995801	0.995232	0.994617	0.994357	0.995611	0.996727	0.997695	0.998218	0.998258	0.998297	0.998336	0.998374	0.998366	0.998359	0.998351	0.998344	0.998341	0.998341	0.998341	0.998341	0.998341	0.998341
1	0.994562	0.994562	0.994562	0.994562	0.994562	0.995001	0.994997	0.994186	0.99548	0.99671	0.99664	0.99664	0.996685	0.997493	0.997617	0.997317	0.995865	0.995417	0.996663	0.9966	0.996221	0.997013	0.997696	0.997404	0.997086	0.996556	0.99585	0.995043	0.993989	0.992859	0.99166	0.991427	0.99119	0.99095	0.990746	0.990699	0.990653	0.990606	0.990423	0.989685	0.98894	0.988191	0.987438	0.987287	0.987287	0.987287	0.987287	0.987287	0.987287
1	0.998619	0.998619	0.998619	0.998619	0.998619	0.998434	0.998489	0.999616	0.999751	0.99972	0.999522	0.99942	0.99933	0.999153	0.999031	0.998951	0.998879	0.999045	0.999477	0.998863	0.997493	0.997356	0.998181	0.997919	0.997646	0.997571	0.997547	0.997523	0.997372	0.99719	0.997011	0.995876	0.99457	0.993099	0.993404	0.994849	0.996138	0.99726	0.998205	0.99741	0.996494	0.995467	0.994337	0.994337	0.994337	0.994337	0.994337	0.994337	0.994337
1	0.999043	0.999043	0.999043	0.999043	0.999043	0.999307	0.999535	0.999669	0.999498	0.999337	0.999378	0.99939	0.999494	0.999707	0.99956	0.999219	0.998689	0.998838	0.999229	0.998946	0.998511	0.997816	0.99718	0.996756	0.996297	0.995778	0.99523	0.994249	0.99308	0.991821	0.991527	0.991911	0.992287	0.992654	0.993442	0.994194	0.994908	0.995582	0.99627	0.996913	0.997497	0.99802	0.998305	0.998305	0.998305	0.998305	0.998305	0.998305	0.998305
1	0.997596	0.997596	0.997596	0.997596	0.997596	0.997596	0.998004	0.998469	0.998992	0.99861	0.998341	0.998678	0.999091	0.999333	0.999048	0.998638	0.99822	0.998277	0.997887	0.996641	0.996044	0.995995	0.995321	0.994432	0.993184	0.991608	0.989956	0.988467	0.986869	0.985522	0.985568	0.985613	0.985658	0.986152	0.986741	0.987312	0.987865	0.98802	0.987915	0.98781	0.987704	0.987597	0.988173	0.988737	0.989288	0.989826	0.990038	0.990038	0.990038
1	0.998776	0.998776	0.998776	0.998776	0.998776	0.999022	0.999114	0.999006	0.997718	0.997335	0.998628	0.998037	0.997169	0.996823	0.996674	0.996578	0.996501	0.996443	0.996397	0.995663	0.99464	0.994229	0.99381	0.994938	0.996274	0.995979	0.994513	0.992828	0.992411	0.992345	0.992277	0.992505	0.992921	0.993329	0.993727	0.994495	0.995444	0.996304	0.997076	0.997645	0.997997	0.998321	0.998617	0.998883	0.998933	0.998933	0.998933	0.998933	0.998933
1	0.998088	0.998088	0.998088	0.998088	0.998088	0.998088	0.998088	0.997773	0.997778	0.998245	0.998864	0.999299	0.999299	0.999121	0.998783	0.998811	0.998831	0.99884	0.99818	0.997127	0.997049	0.997246	0.997126	0.997004	0.99709	0.997227	0.997055	0.996373	0.995627	0.995231	0.995434	0.995633	0.995826	0.996369	0.996959	0.997501	0.997994	0.998303	0.998501	0.998686	0.998856	0.998768	0.998244	0.997631	0.99693	0.996141	0.995973	0.995973	0.995973
1	0.998021	0.998021	0.998021	0.998021	0.998021	0.997812	0.9966	0.995874	0.996211	0.996881	0.997163	0.995984	0.996096	0.997085	0.996705	0.996429	0.996329	0.995513	0.994072	0.994957	0.995773	0.993411	0.990552	0.989255	0.987864	0.986974	0.986211	0.985434	0.983304	0.981044	0.978658	0.979195	0.98045	0.98167	0.982854	0.983879	0.984826	0.985725	0.986578	0.987337	0.987865	0.988377	0.988872	0.989351	0.989631	0.989631	0.989631	0.989631	0.989631
1	0.994649	0.994649	0.994649	0.994649	0.994649	0.994649	0.993668	0.992973	0.993197	0.993038	0.99281	0.9927	0.993018	0.993597	0.992746	0.992084	0.991772	0.99205	0.992199	0.991255	0.990485	0.990036	0.989501	0.988622	0.987695	0.987585	0.987475	0.987318	0.987089	0.98686	0.986725	0.986976	0.987224	0.987469	0.987838	0.98839	0.98893	0.989458	0.989899	0.990034	0.990167	0.990299	0.990429	0.990481	0.990481	0.990481	0.990481	0.990481	0.990481
1	0.998832	0.998832	0.998832	0.998832	0.998832	0.99874	0.99823	0.999006	0.999799	0.999783	0.999403	0.998383	0.998254	0.998609	0.99945	0.99952	0.999542	0.999497	0.999388	0.99925	0.998222	0.996748	0.997675	0.998444	0.998447	0.99845	0.998017	0.997175	0.996184	0.996106	0.996669	0.997188	0.997603	0.997759	0.99791	0.998056	0.998167	0.998155	0.998144	0.998132	0.998121	0.99818	0.998283	0.998382	0.998476	0.998548	0.998548	0.998548	0.998548
1	0.998801	0.998801	0.998801	0.998801	0.998801	0.998953	0.999076	0.998726	0.998163	0.997366	0.997003	0.996928	0.997294	0.997352	0.997549	0.998461	0.998667	0.998499	0.99931	0.999902	0.998642	0.996767	0.997629	0.998366	0.998166	0.997953	0.99779	0.99764	0.997488	0.997271	0.997043	0.996803	0.996709	0.996846	0.996979	0.997109	0.997218	0.9973	0.99738	0.997458	0.997533	0.997224	0.996896	0.996549	0.996184	0.996032	0.996032	0.996032	0.996032
1	0.999477	0.999477	0.999477	0.999477	0.999477	0.999477	0.999309	0.99919	0.999713	0.999793	0.999681	0.998773	0.998327	0.999117	0.998642	0.998435	0.999185	0.999536	0.999761	0.999479	0.999151	0.999009	0.998987	0.999418	0.999724	0.999166	0.998287	0.99774	0.997564	0.997383	0.997715	0.998322	0.998838	0.999262	0.999246	0.999127	0.998999	0.998863	0.998752	0.998661	0.998567	0.998472	0.998413	0.998413	0.998413	0.998413	0.998413	0.998413	0.998413
1	0.999336	0.999336	0.999336	0.999336	0.999336	0.999336	0.998775	0.998639	0.999227	0.999118	0.998858	0.998731	0.998904	0.999235	0.999149	0.998954	0.998761	0.99836	0.997752	0.997333	0.996954	0.996341	0.995674	0.994794	0.993784	0.993061	0.992559	0.992037	0.990964	0.98969	0.988346	0.987624	0.987916	0.988208	0.988498	0.989033	0.989712	0.990365	0.990994	0.991597	0.991527	0.991457	0.991388	0.991318	0.991276	0.991276	0.991276	0.991276	0.991276
1	0.99905	0.99905	0.99905	0.99905	0.99905	0.999206	0.999407	0.999663	0.999774	0.999813	0.999734	0.999487	0.998823	0.997539	0.996468	0.998121	0.998556	0.998408	0.99855	0.99875	0.999109	0.999189	0.99806	0.996456	0.996682	0.996902	0.996706	0.996207	0.995672	0.995214	0.994761	0.994288	0.994082	0.994979	0.995806	0.996561	0.99722	0.997726	0.99818	0.998582	0.998933	0.998968	0.998809	0.998642	0.998468	0.998287	0.998287	0.998287	0.998287
1	0.999567	0.999567	0.999567	0.999567	0.999567	0.999458	0.999128	0.999097	0.999163	0.999266	0.999196	0.998996	0.999088	0.998837	0.997879	0.998047	0.998902	0.998159	0.997228	0.996144	0.99504	0.994458	0.993755	0.99264	0.991453	0.98916	0.986601	0.984649	0.986042	0.987402	0.988727	0.987984	0.987222	0.98644	0.98564	0.987456	0.989131	0.990668	0.992073	0.99285	0.99284	0.992829	0.992819	0.992808	0.992806	0.992806	0.992806	0.992806	0.992806
1	0.995664	0.995664	0.995664	0.995664	0.995664	0.995257	0.994537	0.994287	0.994135	0.994131	0.993372	0.992782	0.992491	0.991328	0.990084	0.989699	0.990741	0.992575	0.991022	0.989534	0.988779	0.9881	0.987799	0.987405	0.986654	0.985885	0.985055	0.984166	0.983247	0.982725	0.982306	0.981886	0.981842	0.983278	0.984673	0.986025	0.987224	0.987959	0.988671	0.98936	0.990027	0.990702	0.991374	0.992023	0.992648	0.993249	0.993249	0.993249	0.993249
1	0.999368	0.999368	0.999368	0.999368	0.999368	0.999368	0.999507	0.99915	0.997417	0.998635	0.999395	0.999228	0.999058	0.998934	0.999031	0.999163	0.999309	0.998784	0.99826	0.99826	0.998279	0.998327	0.998286	0.998106	0.9977	0.996184	0.994277	0.993903	0.99397	0.994036	0.994356	0.994731	0.995096	0.995451	0.995596	0.995736	0.995874	0.996008	0.996088	0.996154	0.996219	0.996283	0.996321	0.996321	0.996321	0.996321	0.996321	0.996321	0.996321
1	0.997635	0.997635	0.997635	0.997635	0.997635	0.997592	0.997735	0.998527	0.998593	0.99848	0.998281	0.998199	0.998199	0.998002	0.997992	0.998264	0.998192	0.998031	0.997566	0.997303	0.997404	0.997475	0.997504	0.997328	0.996815	0.996263	0.996116	0.995966	0.995811	0.995658	0.995503	0.995345	0.995589	0.996076	0.996532	0.996958	0.997302	0.997593	0.997869	0.99813	0.99835	0.998459	0.998565	0.998666	0.998763	0.998801	0.998801	0.998801	0.998801
1	0.996023	0.996023	0.996023	0.996023	0.996023	0.996023	0.99674	0.997509	0.997114	0.996708	0.996297	0.996534	0.996911	0.997232	0.997884	0.998646	0.997985	0.997612	0.99781	0.997618	0.997138	0.997062	0.997271	0.996956	0.996239	0.99567	0.995917	0.996163	0.996297	0.996358	0.996418	0.996431	0.996258	0.996083	0.995906	0.995725	0.995533	0.995338	0.995141	0.994941	0.995713	0.996632	0.997444	0.998147	0.998516	0.998516	0.998516	0.998516	0.998516
1	0.999447	0.999447	0.999447	0.999447	0.999447	0.999477	0.999547	0.999032	0.998737	0.999229	0.99917	0.999002	0.998945	0.999183	0.999545	0.999651	0.999684	0.999438	0.999135	0.998782	0.998954	0.999234	0.999156	0.99898	0.998584	0.99806	0.997565	0.997488	0.997409	0.997393	0.997631	0.997858	0.998075	0.998221	0.998321	0.998417	0.99851	0.998485	0.99828	0.998064	0.997838	0.9976	0.997551	0.997551	0.997551	0.997551	0.997551	0.997551	0.997551
1	0.998987	0.998987	0.998987	0.998987	0.998987	0.998987	0.999096	0.999192	0.999163	0.99932	0.99956	0.999112	0.998714	0.998568	0.998445	0.998371	0.998477	0.998233	0.997695	0.997438	0.997065	0.996196	0.995215	0.994744	0.994256	0.994156	0.994156	0.994058	0.993551	0.993017	0.992457	0.991858	0.991242	0.990609	0.990341	0.991546	0.992673	0.993721	0.994689	0.994752	0.994598	0.994442	0.994284	0.994156	0.994156	0.994156	0.994156	0.994156	0.994156
1	0.997811	0.997811	0.997811	0.997811	0.997811	0.997811	0.996734	0.996432	0.996736	0.997197	0.997708	0.998286	0.99818	0.997931	0.997811	0.997845	0.997981	0.998338	0.99837	0.996954	0.99549	0.99442	0.993879	0.994231	0.994288	0.993915	0.993536	0.993163	0.992778	0.992374	0.991674	0.990876	0.990049	0.989195	0.990347	0.991446	0.992491	0.99348	0.993663	0.993336	0.993009	0.992682	0.992421	0.992421	0.992421	0.992421	0.992421	0.992421	0.992421
1	0.997239	0.997239	0.997239	0.997239	0.997239	0.997375	0.998005	0.998331	0.998489	0.998489	0.998453	0.998364	0.998445	0.998508	0.998508	0.998508	0.998508	0.99858	0.998308	0.997376	0.997038	0.997196	0.997656	0.998251	0.998224	0.997221	0.996016	0.995542	0.995272	0.994995	0.995108	0.995317	0.995524	0.995688	0.99569	0.995693	0.995695	0.995698	0.995679	0.995656	0.995633	0.995611	0.995602	0.995602	0.995602	0.995602	0.995602	0.995602	0.995602
1	0.999789	0.999789	0.999789	0.999789	0.999789	0.999819	0.999934	0.999905	0.999744	0.999892	0.999904	0.999716	0.99934	0.998933	0.998643	0.998478	0.998522	0.998973	0.998845	0.997664	0.996954	0.996379	0.995528	0.994528	0.993544	0.992566	0.991329	0.989134	0.986712	0.984759	0.985467	0.986157	0.986831	0.987546	0.988275	0.988978	0.989655	0.990192	0.990546	0.990893	0.991233	0.991566	0.991566	0.991566	0.991566	0.991566	0.991566	0.991566	0.991566
1	0.997706	0.997706	0.997706	0.997706	0.997706	0.998392	0.998793	0.998891	0.999428	0.999758	0.999855	0.999893	0.99991	0.999916	0.999918	0.999881	0.99958	0.998963	0.997953	0.997771	0.99744	0.996448	0.995181	0.993152	0.990795	0.99047	0.990145	0.989592	0.988073	0.986466	0.984775	0.985442	0.986092	0.986726	0.987257	0.987438	0.987617	0.987794	0.987969	0.987369	0.98676	0.986143	0.985518	0.98514	0.98514	0.98514	0.98514	0.98514	0.98514
1	0.996199	0.996199	0.996199	0.996199	0.996199	0.99657	0.99674	0.996139	0.996385	0.997149	0.995714	0.995699	0.997739	0.997303	0.996438	0.996551	0.997001	0.99762	0.997693	0.997542	0.996959	0.996378	0.996074	0.995796	0.995652	0.995504	0.994885	0.993864	0.992727	0.992857	0.993309	0.993745	0.994221	0.994754	0.995258	0.995733	0.996036	0.996114	0.99619	0.996265	0.996339	0.995937	0.995392	0.994819	0.99422	0.993723	0.993723	0.993723	0.993723
1	0.996869	0.996869	0.996869	0.996869	0.996869	0.996892	0.997006	0.99617	0.995037	0.996075	0.996223	0.995815	0.995627	0.995548	0.995644	0.993774	0.991473	0.990826	0.990983	0.991666	0.992736	0.993838	0.993381	0.992512	0.991478	0.990166	0.988748	0.987563	0.986313	0.984996	0.986052	0.98708	0.988077	0.988908	0.989511	0.990094	0.990656	0.991199	0.991161	0.991123	0.991086	0.991049	0.991035	0.991035	0.991035	0.991035	0.991035	0.991035	0.991035
1	0.998721	0.998721	0.998721	0.998721	0.998721	0.998785	0.999082	0.999472	0.999726	0.999567	0.99954	0.999614	0.999936	0.999968	0.999908	0.999711	0.999547	0.999566	0.999329	0.998946	0.998127	0.997305	0.997274	0.997026	0.995798	0.99439	0.993615	0.992995	0.992343	0.992944	0.993516	0.994059	0.994187	0.993709	0.993209	0.992688	0.992824	0.993907	0.994903	0.995809	0.996627	0.996594	0.996561	0.996528	0.996495	0.996476	0.996476	0.996476	0.996476
1	0.999216	0.999216	0.999216	0.999216	0.999216	0.999216	0.998967	0.998849	0.998964	0.99894	0.998786	0.99818	0.998084	0.998364	0.998273	0.998049	0.997592	0.997532	0.997749	0.996681	0.995565	0.995001	0.994342	0.993355	0.992279	0.991441	0.990656	0.990058	0.990287	0.990513	0.990735	0.991087	0.991435	0.991779	0.992148	0.992622	0.993076	0.993511	0.993929	0.994556	0.995204	0.995813	0.996382	0.996808	0.996808	0.996808	0.996808	0.996808	0.996808
1	0.997316	0.997316	0.997316	0.997316	0.997316	0.997316	0.996154	0.994686	0.994148	0.994912	0.99637	0.996799	0.996578	0.995889	0.995044	0.994391	0.994125	0.993915	0.993719	0.993053	0.992298	0.991269	0.990794	0.991228	0.991647	0.989513	0.987123	0.986315	0.986674	0.987027	0.987235	0.987234	0.987233	0.987233	0.987638	0.988304	0.988954	0.989589	0.989988	0.990051	0.990114	0.990177	0.990241	0.990241	0.990241	0.990241	0.990241	0.990241	0.990241
1	0.999294	0.999294	0.999294	0.999294	0.999294	0.999393	0.999607	0.999672	0.999684	0.999597	0.999338	0.998954	0.998827	0.9988	0.998841	0.99848	0.998251	0.998281	0.998004	0.997623	0.996839	0.995954	0.99666	0.997297	0.996662	0.995956	0.9959	0.996302	0.996691	0.996338	0.995774	0.99518	0.994734	0.994973	0.995208	0.995439	0.995704	0.996105	0.996485	0.996844	0.997183	0.997673	0.998156	0.998588	0.998965	0.999164	0.999164	0.999164	0.999164
1	0.999202	0.999202	0.999202	0.999202	0.999202	0.999254	0.999337	0.999407	0.999308	0.998297	0.998132	0.99934	0.999324	0.999274	0.999078	0.998902	0.998741	0.99872	0.998737	0.998679	0.99862	0.997531	0.99614	0.994359	0.992293	0.991177	0.990806	0.990416	0.989802	0.989118	0.988414	0.98815	0.988561	0.988965	0.98936	0.990057	0.991868	0.993477	0.994891	0.996117	0.996646	0.996795	0.996941	0.997086	0.997228	0.997228	0.997228	0.997228	0.997228
1	0.99879	0.99879	0.99879	0.99879	0.99879	0.99885	0.999128	0.999399	0.999498	0.998863	0.998778	0.999128	0.999186	0.999465	0.999873	0.999911	0.999861	0.999579	0.998694	0.996855	0.997209	0.997432	0.997216	0.996991	0.997341	0.997669	0.99693	0.995166	0.992995	0.993844	0.995325	0.9966	0.997175	0.99694	0.996697	0.996449	0.996356	0.996887	0.997378	0.997829	0.998239	0.998387	0.998527	0.99866	0.998786	0.998858	0.998858	0.998858	0.998858
1	0.999987	0.999987	0.999987	0.999987	0.999987	0.999987	0.998667	0.997628	0.999563	0.999618	0.998651	0.999589	0.999812	0.999619	0.999864	0.999921	0.999643	0.999549	0.999656	0.999498	0.99923	0.998492	0.997756	0.997978	0.998187	0.99807	0.99795	0.997735	0.997089	0.996346	0.995501	0.995962	0.997141	0.998088	0.998483	0.998298	0.998101	0.997889	0.997662	0.996624	0.995183	0.993536	0.991699	0.990915	0.990915	0.990915	0.990915	0.990915	0.990915
1	0.996651	0.996651	0.996651	0.996651	0.996651	0.996651	0.996208	0.996248	0.996614	0.997024	0.996774	0.996022	0.994855	0.994134	0.99374	0.994835	0.995657	0.996195	0.99524	0.993721	0.995859	0.997225	0.99714	0.997052	0.996719	0.99637	0.996507	0.99676	0.997004	0.996827	0.996536	0.996233	0.995912	0.995568	0.99521	0.994838	0.994994	0.995899	0.996717	0.997446	0.997828	0.997076	0.996216	0.99525	0.99418	0.993954	0.993954	0.993954	0.993954
1	0.997307	0.997307	0.997307	0.997307	0.997307	0.996979	0.996989	0.997497	0.997514	0.99742	0.997151	0.997552	0.99782	0.997697	0.997522	0.997409	0.997607	0.997567	0.997412	0.997011	0.996923	0.997322	0.996233	0.993626	0.992729	0.993265	0.993448	0.992244	0.990948	0.989968	0.989564	0.989153	0.988735	0.989511	0.990264	0.990993	0.991636	0.992009	0.992371	0.992723	0.993064	0.992762	0.99229	0.991805	0.991309	0.990903	0.990903	0.990903	0.990903
1	0.997202	0.997202	0.997202	0.997202	0.997202	0.99732	0.997606	0.992804	0.984474	0.973069	0.959954	0.950715	0.959072	0.961166	0.959481	0.959433	0.958339	0.955656	0.955899	0.95689	0.958711	0.960481	0.959628	0.958757	0.958969	0.959455	0.959139	0.955551	0.951867	0.94975	0.950097	0.950444	0.950791	0.953196	0.956065	0.958874	0.961621	0.96351	0.965173	0.96681	0.968421	0.969375	0.969375	0.969375	0.969375	0.969375	0.969375	0.969375	0.969375
1	0.999403	0.999403	0.999403	0.999403	0.999403	0.999534	0.999475	0.999076	0.999014	0.99908	0.999246	0.999214	0.999044	0.998714	0.99867	0.999069	0.998917	0.998606	0.997756	0.996905	0.9968	0.996316	0.995171	0.994086	0.993693	0.993282	0.992356	0.991223	0.989999	0.990614	0.991208	0.991781	0.992529	0.993517	0.994439	0.995294	0.996168	0.997072	0.997858	0.998524	0.99907	0.998614	0.998083	0.997482	0.996819	0.996246	0.996246	0.996246	0.996246
1	0.995857	0.995857	0.995857	0.995857	0.995857	0.995239	0.994106	0.993709	0.994145	0.995673	0.995265	0.994864	0.995245	0.995875	0.996643	0.996188	0.996133	0.996672	0.995932	0.994742	0.994576	0.994405	0.994791	0.995161	0.99464	0.993844	0.993261	0.993067	0.992871	0.992759	0.992704	0.992648	0.992591	0.993054	0.993501	0.993932	0.994348	0.994562	0.994725	0.994884	0.99504	0.994899	0.994298	0.993668	0.993009	0.992322	0.992181	0.992181	0.992181
1	0.99837	0.99837	0.99837	0.99837	0.99837	0.998101	0.997597	0.998885	0.999394	0.999324	0.999539	0.999594	0.999441	0.999734	0.99991	0.99974	0.999467	0.999083	0.998834	0.998621	0.998478	0.998245	0.99762	0.996898	0.995713	0.994355	0.993554	0.993192	0.992816	0.99238	0.991902	0.991414	0.991007	0.990951	0.990895	0.990838	0.990782	0.992125	0.993353	0.99447	0.995477	0.995709	0.995471	0.995228	0.99498	0.994728	0.994728	0.994728	0.994728
1	0.998108	0.998108	0.998108	0.998108	0.998108	0.997489	0.995596	0.996332	0.997195	0.998203	0.997991	0.997552	0.997553	0.997646	0.997799	0.997947	0.998163	0.998472	0.9987	0.998898	0.998658	0.998446	0.99841	0.998373	0.997937	0.997449	0.996742	0.995819	0.994778	0.994731	0.994948	0.995162	0.995284	0.99505	0.994808	0.994558	0.994406	0.994665	0.994913	0.995152	0.995382	0.99535	0.995253	0.995157	0.99506	0.995002	0.995002	0.995002	0.995002
1	0.999724	0.999724	0.999724	0.999724	0.999724	0.99896	0.996557	0.991184	0.986222	0.983038	0.983938	0.98667	0.990043	0.993495	0.992142	0.991402	0.99333	0.98541	0.983726	0.994037	0.997212	0.998037	0.995193	0.986561	0.978675	0.986823	0.992869	0.99188	0.99086	0.990485	0.99261	0.994444	0.995999	0.989878	0.978893	0.965668	0.964121	0.965717	0.967295	0.968855	0.970356	0.971672	0.972958	0.974213	0.975437	0.975918	0.975918	0.975918	0.975918
1	0.996875	0.996875	0.996875	0.996875	0.996875	0.996875	0.99695	0.997132	0.997156	0.996918	0.996242	0.995716	0.995856	0.996207	0.995648	0.963248	0.980032	0.994186	0.953261	0.970084	0.986124	0.965761	0.962503	0.977539	0.990767	0.968249	0.95379	0.964521	0.975078	0.984968	0.993371	0.993743	0.994105	0.994457	0.994588	0.9944	0.994207	0.994011	0.993935	0.994043	0.994149	0.994253	0.994356	0.994356	0.994356	0.994356	0.994356	0.994356	0.994356
1	0.995316	0.995316	0.995316	0.995316	0.995316	0.995316	0.990607	0.991085	0.995536	0.994768	0.993314	0.995715	0.996399	0.996164	0.997653	0.998335	0.998232	0.9983	0.998474	0.998898	0.999265	0.997127	0.99406	0.992365	0.990504	0.991425	0.993938	0.996027	0.993882	0.991362	0.988506	0.989149	0.990654	0.992085	0.993434	0.994692	0.994681	0.994671	0.994661	0.99465	0.993974	0.992237	0.990439	0.988608	0.988239	0.988239	0.988239	0.988239	0.988239
1	0.999705	0.999705	0.999705	0.999705	0.999705	0.999437	0.998395	0.99833	0.998492	0.998326	0.998356	0.998513	0.998895	0.99917	0.999338	0.999079	0.998752	0.998827	0.998864	0.998876	0.998265	0.996961	0.996666	0.996674	0.996272	0.995535	0.994887	0.994888	0.994889	0.994924	0.995088	0.995247	0.995402	0.996025	0.996883	0.997642	0.998299	0.998648	0.998827	0.998991	0.99914	0.999239	0.999189	0.999138	0.999085	0.999031	0.999008	0.999008	0.999008
1	0.990623	0.990623	0.990623	0.990623	0.990623	0.997011	0.997415	0.998538	0.9996	0.999362	0.998619	0.999417	0.999813	0.999952	0.999312	0.998417	0.998851	0.999084	0.9992	0.998686	0.997825	0.997651	0.997468	0.997181	0.996858	0.996446	0.99589	0.995299	0.994897	0.994481	0.994051	0.994306	0.994716	0.995106	0.995476	0.995326	0.995172	0.995016	0.994856	0.994674	0.994412	0.99414	0.993857	0.993563	0.993257	0.993257	0.993257	0.993257	0.993257
1	0.999532	0.999532	0.999532	0.999532	0.999532	0.999278	0.999137	0.999227	0.999411	0.999492	0.999102	0.998988	0.999106	0.999421	0.999534	0.999407	0.999693	0.999932	0.999867	0.999777	0.999641	0.999414	0.999031	0.998694	0.998517	0.998325	0.997818	0.997245	0.996609	0.99673	0.996847	0.996961	0.997099	0.997251	0.997399	0.997543	0.997774	0.998052	0.99831	0.998549	0.998682	0.998448	0.998196	0.997928	0.997644	0.997526	0.997526	0.997526	0.997526
1	0.998477	0.998477	0.998477	0.998477	0.998477	0.999038	0.999132	0.998966	0.999028	0.999258	0.999756	0.999166	0.998145	0.998797	0.998863	0.998609	0.99844	0.998456	0.998739	0.999233	0.999454	0.998624	0.997763	0.998193	0.998579	0.99793	0.997162	0.996925	0.997092	0.99725	0.997211	0.996873	0.996517	0.996144	0.996338	0.996665	0.996979	0.997278	0.997047	0.996427	0.995759	0.995047	0.994599	0.994599	0.994599	0.994599	0.994599	0.994599	0.994599
1	0.997228	0.997228	0.997228	0.997228	0.997228	0.997093	0.996915	0.99695	0.996445	0.995481	0.997184	0.997974	0.997883	0.998489	0.998672	0.998309	0.99782	0.997237	0.995651	0.99504	0.996149	0.996901	0.997254	0.997556	0.997795	0.998022	0.996358	0.994194	0.992742	0.992952	0.99316	0.993367	0.994131	0.994846	0.995512	0.99613	0.996397	0.996655	0.996904	0.997144	0.99708	0.99681	0.99653	0.996242	0.996004	0.996004	0.996004	0.996004	0.996004
1	0.998325	0.998325	0.998325	0.998325	0.998325	0.998304	0.998193	0.997917	0.997508	0.998427	0.998279	0.997346	0.997996	0.998118	0.99751	0.997767	0.998273	0.998936	0.997684	0.993629	0.994801	0.997011	0.997156	0.996859	0.996534	0.996196	0.995812	0.995269	0.994691	0.994047	0.99323	0.992365	0.991454	0.991354	0.991807	0.992249	0.992678	0.993103	0.993528	0.993939	0.994337	0.994492	0.993695	0.99286	0.991989	0.991084	0.990713	0.990713	0.990713
1	0.983712	0.983712	0.983712	0.983712	0.983712	0.984107	0.985992	0.989766	0.99421	0.995088	0.995205	0.994221	0.993263	0.9918	0.988201	0.990512	0.99381	0.986975	0.982985	0.981899	0.987305	0.993027	0.994196	0.992966	0.991952	0.991393	0.990815	0.990677	0.990539	0.990401	0.990988	0.99156	0.992117	0.992434	0.991835	0.991208	0.990553	0.989871	0.989562	0.989253	0.988943	0.988632	0.988508	0.988508	0.988508	0.988508	0.988508	0.988508	0.988508
1	0.996045	0.996045	0.996045	0.996045	0.996045	0.99597	0.995845	0.996721	0.997194	0.997194	0.997201	0.997206	0.997204	0.997204	0.997204	0.997721	0.997885	0.997563	0.997272	0.997	0.997218	0.997544	0.997147	0.996511	0.996258	0.996293	0.996342	0.996449	0.996553	0.996589	0.996358	0.996122	0.995882	0.995951	0.996222	0.996484	0.996738	0.996832	0.996288	0.9957	0.995068	0.994392	0.994392	0.994392	0.994392	0.994392	0.994392	0.994392	0.994392
1	0.999075	0.999075	0.999075	0.999075	0.999075	0.999075	0.998925	0.998812	0.99904	0.999128	0.999135	0.998589	0.998354	0.998708	0.998427	0.998101	0.998398	0.998379	0.998148	0.997628	0.99696	0.997689	0.998317	0.998166	0.998006	0.997805	0.997585	0.997354	0.997335	0.997314	0.997294	0.997043	0.996782	0.996512	0.996399	0.996916	0.997391	0.997824	0.998216	0.998514	0.998773	0.999007	0.999216	0.999329	0.999329	0.999329	0.999329	0.999329	0.999329
1	0.997772	0.997772	0.997772	0.997772	0.997772	0.997772	0.99688	0.996178	0.995929	0.995419	0.994851	0.994441	0.99402	0.993583	0.992382	0.991607	0.991581	0.991542	0.991501	0.987809	0.984514	0.985124	0.985236	0.983328	0.981279	0.97992	0.978534	0.97702	0.975043	0.973005	0.970907	0.971485	0.972061	0.972634	0.973089	0.973075	0.973061	0.973047	0.973033	0.975204	0.977782	0.980207	0.982481	0.984194	0.984194	0.984194	0.984194	0.984194	0.984194
1	0.999914	0.999914	0.999914	0.999914	0.999914	0.99987	0.999811	0.999789	0.999686	0.999585	0.999664	0.999439	0.99886	0.999127	0.999224	0.999224	0.999413	0.999533	0.999581	0.999538	0.999427	0.998881	0.997714	0.997465	0.997509	0.997372	0.996943	0.996481	0.996575	0.997031	0.997455	0.997635	0.997482	0.997325	0.997163	0.997343	0.997978	0.998528	0.998991	0.999368	0.999422	0.999473	0.999522	0.999568	0.999594	0.999594	0.999594	0.999594	0.999594
1	0.997859	0.997859	0.997859	0.997859	0.997859	0.998108	0.998666	0.998916	0.999163	0.99947	0.999686	0.999791	0.999652	0.999384	0.998952	0.999223	0.999365	0.999364	0.999661	0.999903	0.99967	0.99946	0.999779	0.999958	0.999895	0.999805	0.999642	0.999397	0.999095	0.999192	0.999377	0.999538	0.999628	0.999506	0.999368	0.999215	0.999078	0.999061	0.999045	0.999028	0.999012	0.998857	0.998693	0.998521	0.998341	0.998228	0.998228	0.998228	0.998228
1	0.99608	0.99608	0.99608	0.99608	0.99608	0.996244	0.997	0.996488	0.995517	0.996694	0.997277	0.997197	0.996943	0.996641	0.996357	0.996037	0.99569	0.995588	0.995426	0.995023	0.99481	0.99491	0.995053	0.995262	0.995302	0.994657	0.993988	0.994045	0.994286	0.994525	0.994423	0.994233	0.99404	0.993842	0.993966	0.994086	0.994205	0.994321	0.9949	0.995449	0.995968	0.996457	0.996736	0.996736	0.996736	0.996736	0.996736	0.996736	0.996736
1	0.999112	0.999112	0.999112	0.999112	0.999112	0.999112	0.998776	0.9984	0.9985	0.998855	0.999303	0.99921	0.999151	0.999151	0.998582	0.997863	0.997832	0.997452	0.996757	0.9945	0.991262	0.992074	0.992851	0.991622	0.99031	0.988739	0.986992	0.985106	0.983682	0.982193	0.980638	0.981411	0.982726	0.983988	0.985198	0.985586	0.98597	0.986351	0.986729	0.987221	0.987776	0.988311	0.988829	0.989328	0.989328	0.989328	0.989328	0.989328	0.989328
1	0.999659	0.999659	0.999659	0.999659	0.999659	0.99967	0.999714	0.999792	0.999731	0.99961	0.999728	0.999717	0.999619	0.999477	0.999442	0.999583	0.99974	0.999773	0.999644	0.999559	0.999514	0.999208	0.998742	0.99868	0.998734	0.99845	0.997868	0.997194	0.997975	0.998633	0.999165	0.999348	0.999455	0.999552	0.999641	0.999633	0.999625	0.999617	0.999608	0.999569	0.999521	0.999471	0.999419	0.999397	0.999397	0.999397	0.999397	0.999397	0.999397
1	0.942176	0.942176	0.942176	0.942176	0.942176	0.925921	0.909413	0.925068	0.940346	0.954984	0.946765	0.907883	0.906664	0.907541	0.998277	0.996748	0.996845	0.999064	0.999077	0.998656	0.997284	0.996066	0.997087	0.997955	0.997501	0.997	0.996565	0.996175	0.995756	0.995717	0.995937	0.99615	0.996293	0.99618	0.996067	0.995953	0.995839	0.995993	0.996144	0.99629	0.996433	0.996467	0.99643	0.996393	0.996356	0.996319	0.996319	0.996319	0.996319
1	0.995584	0.995584	0.995584	0.995584	0.995584	0.995584	0.995584	0.99717	0.997884	0.997693	0.997978	0.99827	0.998232	0.998415	0.998719	0.998585	0.998358	0.997966	0.997796	0.997796	0.997588	0.997315	0.997259	0.997259	0.996736	0.995763	0.994663	0.994742	0.99482	0.994898	0.995008	0.995117	0.995225	0.995221	0.995048	0.994873	0.994696	0.994516	0.994334	0.994151	0.993966	0.993779	0.993704	0.993704	0.993704	0.993704	0.993704	0.993704	0.993704
1	0.996104	0.996104	0.996104	0.996104	0.996104	0.996104	0.996154	0.996242	0.996385	0.996941	0.997449	0.997576	0.998135	0.998851	0.998871	0.99876	0.998745	0.998754	0.998779	0.998496	0.998092	0.99744	0.996636	0.995918	0.995183	0.994106	0.99245	0.990591	0.989692	0.98905	0.988396	0.988141	0.988499	0.988853	0.989203	0.989649	0.990229	0.99079	0.991332	0.991854	0.99167	0.991486	0.991302	0.991118	0.990971	0.990971	0.990971	0.990971	0.990971
1	0.99442	0.99442	0.99442	0.99442	0.99442	0.99442	0.994899	0.994792	0.993748	0.992884	0.992512	0.99341	0.995506	0.997409	0.995715	0.99526	0.995831	0.996611	0.99699	0.996183	0.994869	0.992605	0.991498	0.992605	0.993847	0.995626	0.997106	0.997179	0.995127	0.992544	0.992785	0.994868	0.996597	0.997971	0.998992	0.999037	0.998882	0.998714	0.998533	0.995718	0.990784	0.984662	0.97771	0.970194	0.962317	0.960712	0.960712	0.960712	0.960712
1	0.998805	0.998805	0.998805	0.998805	0.998805	0.998805	0.998805	0.998653	0.997763	0.997347	0.997347	0.997567	0.99761	0.997392	0.997238	0.997227	0.997703	0.997232	0.995957	0.995481	0.995236	0.995514	0.995783	0.99355	0.990857	0.989564	0.988665	0.987739	0.987467	0.987187	0.9869	0.987027	0.987253	0.987474	0.987689	0.988782	0.989824	0.990814	0.991752	0.992045	0.992183	0.992318	0.992451	0.99253	0.99253	0.99253	0.99253	0.99253	0.99253
1	0.998365	0.998365	0.998365	0.998365	0.998365	0.998365	0.997678	0.995463	0.996445	0.997586	0.997054	0.997022	0.99734	0.997887	0.998341	0.998707	0.998321	0.99779	0.99779	0.997288	0.995816	0.994235	0.992739	0.991772	0.991805	0.991838	0.990661	0.98941	0.988362	0.988384	0.988406	0.988428	0.988621	0.988854	0.989086	0.989315	0.989524	0.989719	0.989911	0.9901	0.990416	0.991225	0.991995	0.992727	0.99342	0.993687	0.993687	0.993687	0.993687
1	0.99741	0.99741	0.99741	0.99741	0.99741	0.99741	0.997201	0.997279	0.997771	0.997522	0.997152	0.997128	0.996872	0.99635	0.995389	0.994623	0.994273	0.993404	0.992335	0.99196	0.9916	0.991326	0.990898	0.989829	0.988702	0.9867	0.984562	0.983054	0.982639	0.982218	0.98179	0.982888	0.983956	0.984994	0.985827	0.985951	0.986073	0.986192	0.98631	0.986111	0.985833	0.985554	0.985275	0.985106	0.985106	0.985106	0.985106	0.985106	0.985106
1	0.999202	0.999202	0.999202	0.999202	0.999202	0.999202	0.998818	0.998294	0.997755	0.998226	0.99846	0.998031	0.997325	0.996676	0.99684	0.997504	0.997977	0.996634	0.996179	0.997314	0.996756	0.995678	0.996341	0.997337	0.996903	0.99604	0.995163	0.994591	0.993989	0.993902	0.994592	0.995241	0.995847	0.996182	0.996504	0.996812	0.997105	0.997298	0.997462	0.997619	0.997771	0.997771	0.997672	0.997571	0.997468	0.997384	0.997384	0.997384	0.997384
1	0.999904	0.999904	0.999904	0.999904	0.999904	0.999904	0.999486	0.999258	0.999622	0.999629	0.999604	0.999737	0.999601	0.999399	0.999389	0.999403	0.999433	0.998924	0.998425	0.998507	0.998409	0.998016	0.99784	0.998035	0.998107	0.99769	0.997238	0.996757	0.996239	0.995683	0.995389	0.995163	0.994932	0.994696	0.995044	0.99538	0.995704	0.996017	0.996654	0.997235	0.997759	0.998228	0.998482	0.998482	0.998482	0.998482	0.998482	0.998482	0.998482
1	0.995746	0.995746	0.995746	0.995746	0.995746	0.995934	0.996335	0.996954	0.995821	0.995003	0.995605	0.996667	0.997435	0.99776	0.997065	0.996489	0.99667	0.997104	0.997577	0.996639	0.995918	0.996521	0.996824	0.996736	0.996819	0.997536	0.998165	0.997807	0.996627	0.99519	0.995058	0.995859	0.996587	0.997243	0.997118	0.99699	0.996858	0.996722	0.996355	0.995912	0.995447	0.994962	0.994661	0.994661	0.994661	0.994661	0.994661	0.994661	0.994661
1	0.997676	0.997676	0.997676	0.997676	0.997676	0.997676	0.997739	0.997817	0.996626	0.995629	0.996184	0.996552	0.996694	0.996364	0.995844	0.995011	0.994136	0.993258	0.990769	0.986676	0.983716	0.981748	0.978929	0.975391	0.972193	0.969714	0.967117	0.96458	0.962069	0.959472	0.957688	0.957228	0.956767	0.956307	0.956635	0.95813	0.959604	0.961056	0.962487	0.963999	0.965459	0.966868	0.968229	0.969023	0.969023	0.969023	0.969023	0.969023	0.969023
1	0.996659	0.996659	0.996659	0.996659	0.996659	0.996659	0.996909	0.997058	0.996568	0.99545	0.993707	0.995187	0.995526	0.994249	0.99635	0.997995	0.997138	0.997117	0.997678	0.996789	0.995299	0.995768	0.996221	0.99623	0.99613	0.996481	0.997099	0.99767	0.996375	0.994155	0.991426	0.989996	0.991076	0.992096	0.993058	0.994265	0.995744	0.996992	0.998014	0.998173	0.997159	0.995952	0.994565	0.993013	0.992348	0.992348	0.992348	0.992348	0.992348
1	0.999109	0.999109	0.999109	0.999109	0.999109	0.99923	0.999697	0.999869	0.999943	0.999943	0.999928	0.9999	0.999807	0.999686	0.999538	0.999399	0.999207	0.998766	0.998153	0.997296	0.99713	0.997472	0.997492	0.997301	0.997092	0.996833	0.996563	0.996163	0.995658	0.995125	0.994124	0.992688	0.991082	0.9893	0.990267	0.991824	0.993246	0.994531	0.995666	0.996659	0.997519	0.998248	0.998738	0.998738	0.998738	0.998738	0.998738	0.998738	0.998738
1	0.999116	0.999116	0.999116	0.999116	0.999116	0.999078	0.99888	0.998335	0.997403	0.995843	0.994589	0.995674	0.996555	0.996855	0.995191	0.99367	0.992534	0.991756	0.991041	0.988717	0.987191	0.989406	0.991783	0.994971	0.99677	0.997238	0.997671	0.997444	0.997034	0.996599	0.996579	0.996665	0.996751	0.996525	0.994922	0.993117	0.991144	0.989035	0.989489	0.990582	0.991648	0.992682	0.992884	0.992884	0.992884	0.992884	0.992884	0.992884	0.992884
1	0.998378	0.998378	0.998378	0.998378	0.998378	0.998378	0.998719	0.998848	0.997756	0.997678	0.99834	0.997853	0.997325	0.996766	0.998264	0.999252	0.998696	0.998421	0.998734	0.998554	0.997984	0.99752	0.997062	0.996928	0.997026	0.997197	0.997465	0.99772	0.997555	0.997085	0.996574	0.99618	0.99639	0.996591	0.996784	0.997004	0.997356	0.99769	0.998004	0.998299	0.998518	0.998709	0.998887	0.999052	0.999174	0.999174	0.999174	0.999174	0.999174
1	0.99877	0.99877	0.99877	0.99877	0.99877	0.998756	0.998812	0.999152	0.999086	0.999007	0.999269	0.998707	0.997883	0.997771	0.997737	0.998037	0.999256	0.999161	0.99813	0.998587	0.998951	0.999169	0.999371	0.999573	0.999735	0.999725	0.999715	0.999672	0.999571	0.999456	0.999334	0.999233	0.999126	0.999011	0.998955	0.998993	0.99903	0.999066	0.999101	0.999408	0.999653	0.999835	0.99995	0.999988	0.999988	0.999988	0.999988	0.999988	0.999988
1	0.999968	0.999968	0.999968	0.999968	0.999968	0.999939	0.999657	0.999772	0.999995	0.999901	0.999718	0.999543	0.999621	0.999667	0.999694	0.999851	0.999869	0.999812	0.999852	0.999844	0.999596	0.99937	0.999612	0.99976	0.999738	0.999714	0.999679	0.999637	0.999591	0.999524	0.999438	0.999346	0.999246	0.999271	0.999326	0.999379	0.99943	0.999476	0.999517	0.999557	0.999596	0.999633	0.999633	0.999633	0.999633	0.999633	0.999633	0.999633	0.999633
1	0.998289	0.998289	0.998289	0.998289	0.998289	0.998209	0.998	0.998492	0.998851	0.998877	0.998679	0.998367	0.997886	0.997672	0.997663	0.994611	0.99255	0.993457	0.992872	0.991881	0.989393	0.986165	0.985647	0.98512	0.982118	0.978189	0.974783	0.974668	0.974552	0.974435	0.974014	0.973585	0.973148	0.972703	0.974879	0.976961	0.97895	0.980847	0.981344	0.980952	0.980561	0.980172	0.979784	0.979784	0.979784	0.979784	0.979784	0.979784	0.979784
1	0.997849	0.997849	0.997849	0.997849	0.997849	0.998459	0.999251	0.998435	0.998564	0.999283	0.998967	0.999009	0.999283	0.999355	0.999505	0.999682	0.99987	0.999877	0.999605	0.999261	0.998832	0.999287	0.999627	0.999402	0.998932	0.998708	0.998708	0.998708	0.998572	0.998391	0.998198	0.998116	0.998211	0.998304	0.998394	0.998436	0.998293	0.998145	0.997992	0.997835	0.997548	0.997208	0.996847	0.996463	0.99614	0.99614	0.99614	0.99614	0.99614
1	0.997657	0.997657	0.997657	0.997657	0.997657	0.997657	0.972	0.985293	0.99961	0.998746	0.99868	0.999249	0.997875	0.997808	0.998711	0.999046	0.99903	0.99879	0.999385	0.999689	0.998758	0.997739	0.997389	0.997099	0.99712	0.997141	0.973836	0.946532	0.947275	0.948001	0.948711	0.948069	0.947085	0.946094	0.945096	0.947802	0.951361	0.954835	0.958219	0.960003	0.959484	0.958945	0.958385	0.957802	0.957562	0.957562	0.957562	0.957562	0.957562
1	0.998511	0.998511	0.998511	0.998511	0.998511	0.998511	0.998953	0.999348	0.999594	0.999895	0.999978	0.999577	0.999404	0.999415	0.999616	0.999686	0.999686	0.999788	0.999807	0.999715	0.999615	0.999505	0.999521	0.999568	0.999501	0.999343	0.999165	0.999081	0.998993	0.998901	0.998896	0.998914	0.998931	0.998947	0.999012	0.999075	0.999136	0.999195	0.999117	0.998998	0.99887	0.998735	0.998621	0.998621	0.998621	0.998621	0.998621	0.998621	0.998621
1	0.999112	0.999112	0.999112	0.999112	0.999112	0.999112	0.999125	0.999156	0.999068	0.99903	0.999307	0.999349	0.999252	0.999337	0.999224	0.998743	0.998437	0.998352	0.998918	0.998895	0.997916	0.997081	0.996829	0.996434	0.995437	0.994314	0.9938	0.993752	0.993704	0.993371	0.99283	0.992266	0.991681	0.99174	0.99196	0.992176	0.992388	0.992506	0.992486	0.992467	0.992448	0.992429	0.992421	0.992421	0.992421	0.992421	0.992421	0.992421	0.992421
1	0.995065	0.995065	0.995065	0.995065	0.995065	0.995065	0.994023	0.99456	0.996062	0.997538	0.998279	0.997011	0.996469	0.996128	0.995726	0.99617	0.997071	0.997059	0.997169	0.997739	0.997473	0.995712	0.993824	0.992085	0.991021	0.991246	0.99147	0.990828	0.989552	0.988207	0.987112	0.987255	0.987395	0.987532	0.988044	0.989967	0.991723	0.993312	0.994732	0.994409	0.993644	0.992847	0.99202	0.991167	0.991167	0.991167	0.991167	0.991167	0.991167
1	0.997972	0.997972	0.997972	0.997972	0.997972	0.997972	0.997998	0.997896	0.997163	0.996715	0.997042	0.999466	0.999119	0.998489	0.999558	0.999464	0.998506	0.998779	0.998895	0.998808	0.998416	0.997737	0.997212	0.996802	0.996254	0.995249	0.994146	0.993185	0.992532	0.991861	0.9916	0.992959	0.99419	0.995295	0.995856	0.995746	0.995635	0.995522	0.995408	0.995683	0.99604	0.996378	0.996699	0.996883	0.996883	0.996883	0.996883	0.996883	0.996883
1	0.999687	0.999687	0.999687	0.999687	0.999687	0.99968	0.999665	0.99965	0.99967	0.999737	0.99979	0.99985	0.999916	0.999748	0.999519	0.999745	0.999737	0.99958	0.999259	0.999032	0.999074	0.999034	0.998939	0.998659	0.99801	0.99722	0.996599	0.995928	0.995478	0.996068	0.996618	0.997127	0.997129	0.99701	0.996891	0.996772	0.996638	0.996491	0.99634	0.996185	0.996027	0.996563	0.997059	0.997515	0.997933	0.998089	0.998089	0.998089	0.998089
1	0.992038	0.992038	0.992038	0.992038	0.992038	0.994967	0.998157	0.977227	0.98551	0.992558	0.997698	0.999069	0.998656	0.99811	0.999154	0.999295	0.999051	0.999064	0.99936	0.999854	0.999832	0.999476	0.999317	0.999224	0.998987	0.998611	0.998178	0.997995	0.997806	0.997611	0.997658	0.997704	0.997749	0.99765	0.996928	0.996133	0.995273	0.994601	0.994897	0.995187	0.995471	0.995747	0.995802	0.995802	0.995802	0.995802	0.995802	0.995802	0.995802
1	0.999039	0.999039	0.999039	0.999039	0.999039	0.99921	0.999565	0.999099	0.998465	0.9989	0.998305	0.997752	0.998965	0.999227	0.999064	0.99947	0.999513	0.99904	0.998971	0.999024	0.998901	0.998768	0.998242	0.997631	0.997426	0.997334	0.997096	0.99622	0.995224	0.994401	0.9947	0.99499	0.995271	0.995379	0.995237	0.995092	0.994944	0.994794	0.995366	0.996064	0.996702	0.99728	0.997599	0.997599	0.997599	0.997599	0.997599	0.997599	0.997599
1	0.999724	0.999724	0.999724	0.999724	0.999724	0.999759	0.999897	0.999965	0.99998	0.999881	0.999809	0.999714	0.99953	0.999658	0.999483	0.99912	0.999244	0.999101	0.99874	0.99833	0.997966	0.997743	0.997456	0.997055	0.996604	0.996069	0.9955	0.995017	0.994595	0.994158	0.99406	0.994482	0.99489	0.995286	0.995894	0.996762	0.997526	0.998186	0.998742	0.998984	0.99915	0.9993	0.999436	0.999534	0.999534	0.999534	0.999534	0.999534	0.999534
1	0.998527	0.998527	0.998527	0.998527	0.998527	0.998681	0.999027	0.999086	0.999141	0.999408	0.999017	0.99857	0.999105	0.99885	0.998073	0.997889	0.997964	0.998205	0.998159	0.99786	0.996679	0.995616	0.995892	0.99616	0.994749	0.993118	0.991994	0.99129	0.990564	0.990053	0.989689	0.989315	0.988931	0.989857	0.991041	0.992147	0.993176	0.993331	0.992931	0.992523	0.992106	0.99168	0.99168	0.99168	0.99168	0.99168	0.99168	0.99168	0.99168
1	0.998972	0.998972	0.998972	0.998972	0.998972	0.999143	0.999393	0.999281	0.999076	0.998696	0.998405	0.997866	0.996854	0.997431	0.997917	0.996709	0.996197	0.995883	0.9961	0.996303	0.996459	0.99648	0.99594	0.995121	0.993093	0.990727	0.989231	0.988444	0.987622	0.987956	0.989036	0.990067	0.991046	0.992059	0.993042	0.993971	0.994843	0.995423	0.995628	0.995826	0.996018	0.996204	0.99624	0.99624	0.99624	0.99624	0.99624	0.99624	0.99624
1	0.999661	0.999661	0.999661	0.999661	0.999661	0.999661	0.999785	0.99986	0.999855	0.999943	0.999918	0.999533	0.999271	0.999234	0.999423	0.99975	0.999732	0.998993	0.999386	0.999993	0.999719	0.999067	0.999133	0.999199	0.999097	0.998992	0.998784	0.998383	0.997926	0.9976	0.997381	0.997156	0.996924	0.997036	0.997145	0.997251	0.997355	0.996723	0.995816	0.994813	0.993716	0.993034	0.993079	0.993124	0.993168	0.993212	0.993212	0.993212	0.993212
1	0.999956	0.999956	0.999956	0.999956	0.999956	0.999956	0.999884	0.999867	0.999948	0.999913	0.999848	0.999801	0.999841	0.99986	0.999821	0.999413	0.99888	0.999256	0.999356	0.999304	0.999391	0.999506	0.999576	0.999639	0.999427	0.999066	0.998669	0.9983	0.99789	0.997504	0.997361	0.997214	0.997064	0.997271	0.997688	0.998069	0.998415	0.998714	0.998943	0.999149	0.999332	0.999493	0.999551	0.999551	0.999551	0.999551	0.999551	0.999551	0.999551
1	0.995368	0.995368	0.995368	0.995368	0.995368	0.994945	0.993807	0.99461	0.995542	0.995431	0.995291	0.99537	0.996302	0.996614	0.996557	0.995985	0.995617	0.995617	0.995617	0.995617	0.995244	0.994934	0.994934	0.994934	0.994217	0.993454	0.993644	0.994447	0.995195	0.995258	0.994295	0.993242	0.992098	0.991764	0.991648	0.99153	0.991413	0.991769	0.99242	0.993044	0.993642	0.994212	0.994323	0.994323	0.994323	0.994323	0.994323	0.994323	0.994323
1	0.999855	0.999855	0.999855	0.999855	0.999855	0.999958	0.999957	0.999891	0.999929	0.999879	0.999581	0.999691	0.99976	0.999787	0.999745	0.999455	0.998414	0.998365	0.998629	0.997758	0.996846	0.996379	0.995985	0.996018	0.99605	0.994795	0.992985	0.991302	0.991044	0.990783	0.990519	0.990928	0.991492	0.992041	0.992573	0.9932	0.993869	0.9945	0.995093	0.995651	0.995605	0.99556	0.995514	0.995469	0.995442	0.995442	0.995442	0.995442	0.995442
1	0.998455	0.998455	0.998455	0.998455	0.998455	0.998451	0.998521	0.998871	0.998762	0.998724	0.998957	0.997511	0.996268	0.995404	0.994573	0.993591	0.992543	0.991506	0.991558	0.992326	0.992682	0.992934	0.991305	0.98953	0.98971	0.990381	0.990861	0.990649	0.990437	0.989171	0.9861	0.98273	0.979083	0.981325	0.984793	0.987935	0.99074	0.993077	0.994666	0.99604	0.997203	0.998159	0.998484	0.998484	0.998484	0.998484	0.998484	0.998484	0.998484
1	0.998834	0.998834	0.998834	0.998834	0.998834	0.998827	0.998771	0.998528	0.998683	0.999059	0.999125	0.99924	0.999415	0.999191	0.998884	0.998884	0.998524	0.997811	0.99763	0.997603	0.996588	0.995388	0.994599	0.993757	0.993215	0.99274	0.992276	0.991915	0.991548	0.991175	0.990693	0.990196	0.989683	0.98958	0.991101	0.992506	0.993792	0.99496	0.99517	0.994787	0.994395	0.993991	0.993579	0.993495	0.993495	0.993495	0.993495	0.993495	0.993495
1	0.998383	0.998383	0.998383	0.998383	0.998383	0.998118	0.997908	0.998253	0.99802	0.997715	0.998696	0.999052	0.999117	0.998895	0.998801	0.998924	0.998424	0.997791	0.997778	0.997781	0.997806	0.997648	0.997354	0.997185	0.997107	0.996947	0.99643	0.995866	0.99545	0.99579	0.996117	0.996431	0.996815	0.997192	0.99754	0.997862	0.997927	0.997833	0.997736	0.997637	0.997536	0.997058	0.996536	0.995969	0.995359	0.994971	0.994971	0.994971	0.994971
1	0.997846	0.997846	0.997846	0.997846	0.997846	0.998788	0.999109	0.999093	0.99885	0.998885	0.998973	0.99849	0.999119	0.999651	0.99973	0.99955	0.999297	0.999279	0.999607	0.999938	0.999894	0.999737	0.999732	0.999727	0.999788	0.999855	0.999872	0.999823	0.999767	0.999722	0.99975	0.999776	0.999801	0.999798	0.999776	0.999753	0.999729	0.999709	0.999697	0.999684	0.999671	0.999658	0.999656	0.999656	0.999656	0.999656	0.999656	0.999656	0.999656
1	0.998891	0.998891	0.998891	0.998891	0.998891	0.998891	0.998914	0.998953	0.999352	0.999527	0.999485	0.999649	0.999869	0.999907	0.999893	0.999764	0.999494	0.999034	0.998999	0.999092	0.999516	0.999849	0.999558	0.998826	0.998548	0.998725	0.998893	0.998608	0.998159	0.997654	0.997626	0.997927	0.998207	0.998469	0.998516	0.998427	0.998335	0.99824	0.998141	0.997746	0.997313	0.996844	0.996338	0.995907	0.995907	0.995907	0.995907	0.995907	0.995907
1	0.982733	0.982733	0.982733	0.982733	0.982733	0.992975	0.995959	0.996667	0.998942	0.999217	0.996973	0.997987	0.998569	0.99814	0.996337	0.992893	0.99759	0.999618	0.999463	0.999129	0.998671	0.9984	0.998293	0.998192	0.998092	0.997881	0.997171	0.996355	0.995788	0.995723	0.995658	0.995594	0.995264	0.994738	0.994188	0.993615	0.993483	0.995062	0.996417	0.997553	0.998469	0.998445	0.998203	0.997946	0.997675	0.997447	0.997447	0.997447	0.997447
1	0.999217	0.999217	0.999217	0.999217	0.999217	0.999194	0.999073	0.999054	0.999105	0.99918	0.99932	0.999533	0.999594	0.999598	0.999497	0.999305	0.99902	0.999243	0.999363	0.999156	0.998904	0.998597	0.998254	0.997874	0.997558	0.997624	0.997688	0.997621	0.997346	0.997056	0.996751	0.997287	0.997776	0.998218	0.998612	0.99855	0.998487	0.998423	0.998358	0.998328	0.998436	0.998541	0.998642	0.99874	0.998778	0.998778	0.998778	0.998778	0.998778
1	0.993791	0.993791	0.993791	0.993791	0.993791	0.990462	0.986999	0.994881	0.998463	0.999297	0.998586	0.952454	0.976147	0.993558	0.988812	0.966836	0.982845	0.995215	0.995301	0.995442	0.995788	0.995147	0.993688	0.992361	0.991199	0.990013	0.989818	0.989618	0.989568	0.990129	0.990678	0.991213	0.990261	0.988206	0.986015	0.983701	0.983844	0.985602	0.987263	0.988824	0.990286	0.991391	0.992265	0.99309	0.993866	0.994594	0.994594	0.994594	0.994594
1	0.998076	0.998076	0.998076	0.998076	0.998076	0.997205	0.995647	0.994758	0.994935	0.995786	0.995837	0.995761	0.995488	0.995735	0.995678	0.994948	0.99418	0.993573	0.993821	0.993697	0.993001	0.99257	0.992324	0.991895	0.991179	0.990439	0.990113	0.989783	0.98945	0.988792	0.988114	0.987415	0.987263	0.987946	0.988616	0.989273	0.990023	0.991152	0.992206	0.993187	0.994096	0.994766	0.995289	0.995785	0.996254	0.996696	0.996781	0.996781	0.996781
1	0.999991	0.999991	0.999991	0.999991	0.999991	0.999991	0.999897	0.999678	0.999556	0.99958	0.999695	0.999564	0.999455	0.999405	0.999491	0.999663	0.999862	0.999794	0.999462	0.999265	0.999052	0.998858	0.998646	0.998157	0.997584	0.9975	0.997771	0.998025	0.997894	0.997758	0.997618	0.997266	0.996548	0.995756	0.994895	0.994276	0.994852	0.995397	0.995912	0.996396	0.996359	0.995974	0.995571	0.99515	0.994711	0.994711	0.994711	0.994711	0.994711
1	0.998811	0.998811	0.998811	0.998811	0.998811	0.999384	0.999722	0.999382	0.999123	0.99956	0.999571	0.998925	0.998423	0.998468	0.997719	0.996134	0.995401	0.995405	0.995006	0.993939	0.992917	0.992367	0.991784	0.990922	0.98996	0.988959	0.987217	0.985185	0.983038	0.982265	0.983657	0.985005	0.986305	0.987691	0.989524	0.991237	0.992823	0.994273	0.993768	0.992745	0.991669	0.990545	0.989376	0.988166	0.988166	0.988166	0.988166	0.988166	0.988166
1	0.998298	0.998298	0.998298	0.998298	0.998298	0.998658	0.998767	0.997399	0.998255	0.999065	0.998689	0.997677	0.996743	0.997786	0.997915	0.997646	0.996427	0.996034	0.996303	0.996265	0.996248	0.996311	0.996237	0.995589	0.994885	0.994577	0.994372	0.994163	0.994539	0.994903	0.995253	0.995589	0.995911	0.99622	0.996515	0.996436	0.996102	0.99575	0.995382	0.995313	0.996411	0.99736	0.99816	0.998814	0.999035	0.999035	0.999035	0.999035	0.999035
1	0.999849	0.999849	0.999849	0.999849	0.999849	0.99955	0.999437	0.999722	0.999389	0.999193	0.999342	0.999311	0.99931	0.999573	0.999434	0.999186	0.999063	0.998849	0.998468	0.998384	0.998383	0.997398	0.995831	0.995825	0.996243	0.996217	0.995506	0.994732	0.994513	0.994691	0.994867	0.99504	0.995687	0.996292	0.996854	0.997372	0.99781	0.998186	0.998525	0.998828	0.999095	0.999036	0.998975	0.998913	0.998849	0.998796	0.998796	0.998796	0.998796
1	0.998582	0.998582	0.998582	0.998582	0.998582	0.998376	0.998187	0.99812	0.998259	0.99818	0.996854	0.996649	0.996212	0.992893	0.991373	0.997933	0.995636	0.995544	0.998527	0.998981	0.996671	0.992895	0.990178	0.986967	0.982908	0.978555	0.975187	0.976591	0.977955	0.979699	0.983014	0.986142	0.989053	0.991714	0.99388	0.995667	0.997133	0.998286	0.999137	0.998641	0.997605	0.996311	0.99478	0.993028	0.992653	0.992653	0.992653	0.992653	0.992653
1	0.996502	0.996502	0.996502	0.996502	0.996502	0.996885	0.997314	0.9978	0.997833	0.997874	0.998338	0.998424	0.99836	0.998017	0.998119	0.998501	0.998473	0.998415	0.998233	0.997817	0.997182	0.996751	0.996488	0.996192	0.995853	0.995501	0.995364	0.995226	0.99505	0.994724	0.994389	0.994046	0.993957	0.99404	0.994122	0.994204	0.994202	0.994073	0.993942	0.99381	0.993677	0.994464	0.995403	0.996254	0.997018	0.997695	0.99782	0.99782	0.99782
1	0.999675	0.999675	0.999675	0.999675	0.999675	0.999767	0.999929	0.999959	0.999961	0.999925	0.999785	0.999472	0.99969	0.999767	0.999693	0.999817	0.999894	0.999737	0.999697	0.99987	0.999826	0.999596	0.99939	0.999225	0.999052	0.998914	0.998765	0.998499	0.998127	0.997712	0.997428	0.997799	0.998142	0.998456	0.998742	0.998965	0.999168	0.999349	0.999509	0.999575	0.999525	0.999472	0.999415	0.999356	0.999332	0.999332	0.999332	0.999332	0.999332
1	0.998326	0.998326	0.998326	0.998326	0.998326	0.998401	0.99852	0.998583	0.998747	0.998963	0.997031	0.995963	0.995926	0.995561	0.995651	0.996037	0.995451	0.99504	0.994926	0.994629	0.994201	0.993959	0.993759	0.992846	0.991687	0.990645	0.989842	0.989003	0.987949	0.986737	0.985487	0.984202	0.985885	0.987485	0.988999	0.990425	0.989998	0.989565	0.989127	0.988685	0.988721	0.989468	0.990195	0.990901	0.991585	0.991719	0.991719	0.991719	0.991719
1	0.998568	0.998568	0.998568	0.998568	0.998568	0.998568	0.998196	0.997731	0.997309	0.998328	0.998929	0.99881	0.998937	0.998842	0.998241	0.99822	0.998213	0.997571	0.99762	0.998124	0.997782	0.997172	0.996778	0.996433	0.995371	0.99396	0.992642	0.992389	0.992132	0.991941	0.992027	0.992111	0.992194	0.992072	0.991636	0.991188	0.990729	0.990259	0.990606	0.990948	0.991285	0.991616	0.991812	0.991812	0.991812	0.991812	0.991812	0.991812	0.991812
1	0.998989	0.998989	0.998989	0.998989	0.998989	0.998767	0.997013	0.990993	0.984445	0.990154	0.995071	0.998571	0.999721	0.999813	0.9986	0.9965	0.99743	0.998736	0.999747	0.999304	0.99898	0.999687	0.999878	0.999746	0.999573	0.998755	0.997509	0.996243	0.996424	0.996598	0.996769	0.996949	0.997122	0.997287	0.997447	0.996899	0.996307	0.995674	0.995001	0.994681	0.994614	0.994547	0.99448	0.994412	0.994412	0.994412	0.994412	0.994412	0.994412
1	0.999054	0.999054	0.999054	0.999054	0.999054	0.999076	0.999181	0.99944	0.999709	0.999844	0.999838	0.999768	0.999798	0.999744	0.999743	0.999958	0.999837	0.999562	0.999571	0.99967	0.999851	0.999773	0.999432	0.999268	0.999298	0.999293	0.999139	0.998969	0.99873	0.998379	0.997986	0.997551	0.997365	0.997245	0.997123	0.996999	0.996971	0.997008	0.997045	0.997082	0.997354	0.99793	0.998437	0.998874	0.99924	0.99924	0.99924	0.99924	0.99924
1	0.999186	0.999186	0.999186	0.999186	0.999186	0.999597	0.999574	0.998533	0.999463	0.99991	0.99991	0.999222	0.998438	0.998825	0.99929	0.999161	0.997775	0.997831	0.998321	0.998836	0.998941	0.998501	0.997748	0.996686	0.995998	0.996062	0.996126	0.99646	0.996832	0.997174	0.996872	0.995457	0.993791	0.991879	0.991666	0.991913	0.992161	0.992407	0.992415	0.99206	0.991701	0.991339	0.990974	0.990974	0.990974	0.990974	0.990974	0.990974	0.990974
1	0.998851	0.998851	0.998851	0.998851	0.998851	0.998773	0.998344	0.998056	0.997756	0.996827	0.996956	0.997597	0.99756	0.997642	0.997799	0.995259	0.993675	0.993167	0.993903	0.994171	0.992638	0.991293	0.99136	0.991426	0.989976	0.988408	0.987657	0.987505	0.987351	0.987569	0.988333	0.989074	0.989793	0.989921	0.989664	0.989406	0.989147	0.989774	0.991623	0.99331	0.994827	0.996166	0.99665	0.99665	0.99665	0.99665	0.99665	0.99665	0.99665
1	0.998942	0.998942	0.998942	0.998942	0.998942	0.999574	0.999582	0.999535	0.999762	0.999681	0.999429	0.998735	0.9987	0.999158	0.998587	0.998239	0.998365	0.999245	0.99969	0.998809	0.998018	0.998033	0.998004	0.9978	0.99759	0.996394	0.99498	0.993774	0.994137	0.994488	0.994872	0.995411	0.995921	0.996402	0.996715	0.996455	0.996186	0.995908	0.99562	0.995743	0.996128	0.996492	0.996838	0.9971	0.9971	0.9971	0.9971	0.9971	0.9971
1	0.99861	0.99861	0.99861	0.99861	0.99861	0.99883	0.999107	0.999167	0.999184	0.999173	0.998913	0.998943	0.999163	0.999189	0.999331	0.999522	0.999235	0.998889	0.998501	0.998669	0.99915	0.999017	0.998707	0.998041	0.996975	0.996071	0.995672	0.995256	0.99491	0.994688	0.994461	0.994231	0.994506	0.994776	0.995042	0.995302	0.995379	0.995336	0.995293	0.995251	0.995209	0.994872	0.994525	0.994168	0.993801	0.993501	0.993501	0.993501	0.993501
1	0.999906	0.999906	0.999906	0.999906	0.999906	0.999773	0.999703	0.999703	0.999725	0.999847	0.999992	0.99999	0.999984	0.999973	0.999872	0.999704	0.999718	0.999643	0.999486	0.99938	0.999286	0.999232	0.999175	0.998938	0.998675	0.99843	0.998198	0.99795	0.997933	0.997975	0.998016	0.998037	0.998026	0.998016	0.998005	0.997931	0.997589	0.997223	0.996833	0.996421	0.996383	0.996598	0.996804	0.997001	0.997189	0.997226	0.997226	0.997226	0.997226
1	0.987124	0.987124	0.987124	0.987124	0.987124	0.996638	0.988421	0.989822	0.993506	0.998484	0.999753	0.999231	0.999498	0.999773	0.999892	0.999625	0.999543	0.999827	0.999815	0.999738	0.999642	0.999525	0.99937	0.999194	0.998229	0.996891	0.996444	0.996752	0.997043	0.996494	0.99526	0.993864	0.992317	0.992923	0.993505	0.994063	0.994597	0.995224	0.995814	0.996367	0.996882	0.996929	0.994996	0.992698	0.990083	0.987193	0.987193	0.987193	0.987193
1	0.999064	0.999064	0.999064	0.999064	0.999064	0.999064	0.999353	0.999149	0.998501	0.999365	0.999308	0.998609	0.998944	0.998913	0.998632	0.998821	0.99911	0.999491	0.999081	0.998421	0.998299	0.998005	0.997412	0.997001	0.997538	0.998016	0.997784	0.997349	0.996878	0.996869	0.996981	0.99709	0.997199	0.997317	0.997431	0.997543	0.997653	0.997809	0.997959	0.998104	0.998243	0.998258	0.998191	0.998124	0.998055	0.997986	0.997986	0.997986	0.997986
1	0.998231	0.998231	0.998231	0.998231	0.998231	0.9982	0.998121	0.998523	0.998918	0.999061	0.999079	0.998766	0.997797	0.997455	0.997558	0.998504	0.997817	0.995474	0.995831	0.99596	0.995769	0.995549	0.995291	0.994924	0.994105	0.993227	0.99224	0.991176	0.990047	0.990056	0.990357	0.990654	0.991019	0.991649	0.992252	0.99283	0.993383	0.992959	0.99252	0.992066	0.991597	0.991349	0.992022	0.992667	0.993283	0.993872	0.9941	0.9941	0.9941
1	0.999146	0.999146	0.999146	0.999146	0.999146	0.999059	0.998786	0.998134	0.998437	0.998617	0.99864	0.999164	0.999622	0.999893	0.999724	0.999437	0.999673	0.999697	0.999601	0.999394	0.999292	0.999678	0.999875	0.999864	0.999852	0.999887	0.999926	0.999942	0.999886	0.99981	0.999715	0.999289	0.998677	0.997882	0.996911	0.997295	0.997653	0.997984	0.998289	0.998285	0.998079	0.997862	0.997636	0.997398	0.99735	0.99735	0.99735	0.99735	0.99735
1	0.997995	0.997995	0.997995	0.997995	0.997995	0.998006	0.998061	0.997999	0.997851	0.997676	0.998393	0.998989	0.997598	0.997298	0.997606	0.996461	0.99615	0.996487	0.996355	0.996096	0.995794	0.995453	0.994978	0.994478	0.994927	0.995358	0.995493	0.995439	0.995384	0.995267	0.995109	0.994951	0.994794	0.995127	0.995571	0.996001	0.996415	0.996884	0.997415	0.997893	0.99832	0.998696	0.998696	0.998696	0.998696	0.998696	0.998696	0.998696	0.998696
1	0.994668	0.994668	0.994668	0.994668	0.994668	0.994135	0.9932	0.990148	0.989575	0.99291	0.99057	0.987865	0.984802	0.984441	0.983793	0.98271	0.980298	0.97672	0.977503	0.978012	0.977456	0.976751	0.975803	0.97482	0.972359	0.969804	0.969211	0.96997	0.970727	0.971312	0.971638	0.971964	0.972289	0.974095	0.977969	0.981611	0.985	0.988113	0.98755	0.986071	0.984549	0.98299	0.981397	0.981397	0.981397	0.981397	0.981397	0.981397	0.981397
1	0.998322	0.998322	0.998322	0.998322	0.998322	0.998322	0.999019	0.999241	0.998928	0.999115	0.999364	0.999658	0.999354	0.998998	0.998998	0.998865	0.998719	0.998698	0.998858	0.999112	0.998983	0.998734	0.998503	0.998272	0.997543	0.996271	0.994724	0.994772	0.994819	0.994866	0.995345	0.9958	0.996232	0.996471	0.996004	0.99551	0.994991	0.994445	0.994274	0.994201	0.994128	0.994055	0.993997	0.993997	0.993997	0.993997	0.993997	0.993997	0.993997
1	0.998637	0.998637	0.998637	0.998637	0.998637	0.998239	0.998402	0.99889	0.998607	0.998762	0.999166	0.998841	0.998738	0.999007	0.999693	0.999882	0.999638	0.999687	0.999715	0.999241	0.998587	0.997913	0.997151	0.996486	0.99575	0.994737	0.993631	0.992745	0.99305	0.99335	0.993646	0.991807	0.989747	0.987469	0.984978	0.98562	0.987012	0.988335	0.989586	0.990685	0.991603	0.992473	0.993295	0.994068	0.994364	0.994364	0.994364	0.994364	0.994364
1	0.999756	0.999756	0.999756	0.999756	0.999756	0.999593	0.998997	0.999272	0.999574	0.999682	0.999562	0.999604	0.999889	0.999841	0.99973	0.999659	0.999661	0.999669	0.999618	0.999517	0.999329	0.999135	0.998935	0.998838	0.99892	0.998865	0.998178	0.997326	0.996569	0.996783	0.99699	0.99719	0.997385	0.997576	0.997761	0.99794	0.997627	0.996921	0.996135	0.995272	0.994334	0.995689	0.996863	0.997854	0.998661	0.999055	0.999055	0.999055	0.999055
1	0.995991	0.995991	0.995991	0.995991	0.995991	0.99597	0.995863	0.996382	0.997022	0.996739	0.996483	0.996243	0.995349	0.99489	0.995185	0.994462	0.993653	0.993791	0.99362	0.992967	0.99221	0.99136	0.99013	0.988583	0.986791	0.984251	0.981495	0.979903	0.979181	0.978452	0.978113	0.97935	0.980564	0.981753	0.982629	0.982341	0.982052	0.981761	0.981469	0.98254	0.984439	0.986234	0.987926	0.989511	0.989815	0.989815	0.989815	0.989815	0.989815
1	0.998491	0.998491	0.998491	0.998491	0.998491	0.998684	0.998974	0.998893	0.998958	0.999114	0.999556	0.999546	0.998778	0.997901	0.997564	0.998234	0.998985	0.999436	0.999254	0.999166	0.999151	0.998926	0.998613	0.998721	0.999082	0.999252	0.998816	0.998277	0.998053	0.998402	0.998717	0.998997	0.998969	0.998865	0.998757	0.998644	0.998786	0.998977	0.999152	0.999311	0.999443	0.999521	0.999593	0.999659	0.999719	0.99973	0.99973	0.99973	0.99973
1	0.99875	0.99875	0.99875	0.99875	0.99875	0.99875	0.99909	0.999397	0.999493	0.999496	0.999416	0.999037	0.99892	0.999014	0.99889	0.998934	0.999083	0.999026	0.998779	0.997864	0.997242	0.997323	0.997307	0.99714	0.99697	0.996449	0.995881	0.995512	0.995499	0.995486	0.995473	0.995342	0.995209	0.995076	0.994941	0.995883	0.996731	0.997482	0.998138	0.998438	0.998322	0.998202	0.998079	0.997952	0.9979	0.9979	0.9979	0.9979	0.9979
1	0.998946	0.998946	0.998946	0.998946	0.998946	0.998596	0.997907	0.996119	0.995788	0.99782	0.996782	0.995952	0.99564	0.995376	0.994767	0.993548	0.995185	0.996179	0.995462	0.99536	0.995692	0.995062	0.994113	0.99359	0.993391	0.993225	0.993111	0.992995	0.993681	0.995395	0.99685	0.998039	0.997342	0.996549	0.995663	0.994687	0.994605	0.994756	0.994906	0.995052	0.995583	0.996601	0.997487	0.99824	0.998861	0.998969	0.998969	0.998969	0.998969
1	0.999905	0.999905	0.999905	0.999905	0.999905	0.999905	0.999423	0.998825	0.998886	0.99958	0.999898	0.999491	0.999519	0.999585	0.999217	0.999043	0.999055	0.997962	0.996816	0.996886	0.996832	0.99659	0.996175	0.995468	0.994846	0.994774	0.994701	0.994247	0.993165	0.992002	0.991203	0.992113	0.992975	0.99379	0.994518	0.99506	0.995575	0.996062	0.996521	0.996401	0.996133	0.995856	0.99557	0.995276	0.995276	0.995276	0.995276	0.995276	0.995276
1	0.993197	0.993197	0.993197	0.993197	0.993197	0.993533	0.99511	0.994519	0.993726	0.9945	0.994943	0.995268	0.995445	0.996373	0.997127	0.996929	0.996909	0.996707	0.995479	0.994862	0.994742	0.994318	0.993667	0.993001	0.992311	0.99163	0.991098	0.99055	0.989849	0.988912	0.987941	0.986938	0.986764	0.98659	0.986415	0.986239	0.986708	0.987327	0.987933	0.988525	0.989304	0.990814	0.992208	0.993488	0.994652	0.994871	0.994871	0.994871	0.994871
1	0.999883	0.999883	0.999883	0.999883	0.999883	0.999883	0.999883	0.999938	0.999882	0.999483	0.999373	0.999403	0.999525	0.999683	0.99983	0.99939	0.998893	0.999122	0.999024	0.998679	0.998087	0.99733	0.995968	0.994198	0.99346	0.99355	0.99364	0.992961	0.992041	0.991066	0.990795	0.991017	0.991236	0.991452	0.991579	0.991647	0.991715	0.991783	0.991851	0.992171	0.992541	0.992895	0.993233	0.993558	0.993558	0.993558	0.993558	0.993558	0.993558
1	0.998467	0.998467	0.998467	0.998467	0.998467	0.998392	0.998195	0.99845	0.998978	0.999593	0.999182	0.998679	0.998742	0.999101	0.999389	0.999354	0.999295	0.999167	0.998752	0.998428	0.998336	0.998402	0.998568	0.998325	0.997319	0.996359	0.996373	0.996386	0.996293	0.99575	0.99517	0.994555	0.994772	0.995518	0.996209	0.996843	0.996999	0.99686	0.996719	0.996576	0.996431	0.996354	0.996292	0.996231	0.996169	0.996106	0.996106	0.996106	0.996106
1	0.99909	0.99909	0.99909	0.99909	0.99909	0.99559	0.994082	0.998691	0.997698	0.99728	0.997366	0.997835	0.998837	0.999723	0.99912	0.998682	0.998519	0.998931	0.999078	0.998923	0.998784	0.998663	0.998246	0.997697	0.99678	0.995161	0.993227	0.993658	0.994074	0.994475	0.994847	0.995202	0.995543	0.99572	0.995281	0.994824	0.994351	0.993862	0.993483	0.993129	0.992768	0.992401	0.992103	0.992103	0.992103	0.992103	0.992103	0.992103	0.992103
1	0.99889	0.99889	0.99889	0.99889	0.99889	0.998585	0.996521	0.997513	0.999961	0.999844	0.999755	0.999679	0.99961	0.99953	0.999452	0.999427	0.999645	0.9999	0.999661	0.999331	0.998986	0.998493	0.997836	0.997438	0.997571	0.997647	0.997504	0.997357	0.996914	0.995953	0.994887	0.993723	0.993521	0.993319	0.993116	0.992911	0.992802	0.992716	0.992631	0.992546	0.992437	0.99231	0.992182	0.992051	0.991945	0.991945	0.991945	0.991945	0.991945
1	0.997816	0.997816	0.997816	0.997816	0.997816	0.997529	0.997099	0.997022	0.996629	0.996194	0.996539	0.997272	0.997837	0.997677	0.996936	0.996049	0.996645	0.997	0.997218	0.997261	0.997261	0.996485	0.995613	0.994731	0.993778	0.99304	0.992459	0.991854	0.991167	0.990455	0.989721	0.98936	0.989259	0.989158	0.989056	0.989362	0.989927	0.990477	0.991013	0.991437	0.991468	0.991499	0.991529	0.99156	0.991578	0.991578	0.991578	0.991578	0.991578
1	0.985296	0.985296	0.985296	0.985296	0.985296	0.990688	0.996018	0.999015	0.999553	0.999583	0.999323	0.999559	0.999608	0.999552	0.999782	0.999747	0.999211	0.998786	0.998548	0.998922	0.99907	0.998409	0.997796	0.997885	0.997975	0.997936	0.997865	0.997707	0.997169	0.996579	0.995937	0.996024	0.996288	0.996541	0.996782	0.996848	0.996872	0.996896	0.99692	0.997014	0.997379	0.997724	0.998047	0.998349	0.998463	0.998463	0.998463	0.998463	0.998463
1	0.997994	0.997994	0.997994	0.997994	0.997994	0.997994	0.997545	0.997695	0.998212	0.99773	0.997757	0.998502	0.998019	0.997448	0.997368	0.997558	0.997617	0.996853	0.99622	0.995712	0.995349	0.995083	0.994701	0.994284	0.993593	0.992421	0.991129	0.990138	0.989205	0.988231	0.988011	0.988308	0.988598	0.988884	0.989883	0.991284	0.992587	0.993791	0.994895	0.994168	0.993403	0.992602	0.991766	0.991249	0.991249	0.991249	0.991249	0.991249	0.991249
1	0.99713	0.99713	0.99713	0.99713	0.99713	0.996876	0.996685	0.997047	0.995924	0.9942	0.992253	0.990472	0.988868	0.992864	0.995818	0.995838	0.995645	0.995117	0.995029	0.995243	0.994851	0.994001	0.993565	0.993236	0.992393	0.990712	0.988928	0.986917	0.984705	0.982319	0.98229	0.983855	0.985344	0.986759	0.987667	0.988437	0.989181	0.989901	0.990595	0.991353	0.992079	0.992772	0.993433	0.993814	0.993814	0.993814	0.993814	0.993814	0.993814
1	0.99923	0.99923	0.99923	0.99923	0.99923	0.999271	0.99927	0.999051	0.998981	0.999024	0.999504	0.999713	0.999702	0.999757	0.999793	0.999701	0.999315	0.998478	0.998923	0.999086	0.998241	0.997445	0.997043	0.996602	0.996093	0.995551	0.995343	0.995372	0.9954	0.99511	0.994587	0.994037	0.993462	0.993993	0.994756	0.995466	0.996124	0.996356	0.996329	0.996301	0.996273	0.996246	0.99624	0.99624	0.99624	0.99624	0.99624	0.99624	0.99624
1	0.998891	0.998891	0.998891	0.998891	0.998891	0.998891	0.998195	0.997101	0.997569	0.998266	0.998972	0.999452	0.999558	0.999482	0.999572	0.999586	0.999551	0.999045	0.998905	0.999427	0.999309	0.998676	0.998141	0.997735	0.997271	0.996733	0.99615	0.995863	0.995656	0.995446	0.995257	0.995081	0.994903	0.994724	0.99462	0.994534	0.994448	0.994362	0.994073	0.993463	0.992832	0.992181	0.99151	0.991237	0.991237	0.991237	0.991237	0.991237	0.991237
1	0.998692	0.998692	0.998692	0.998692	0.998692	0.998681	0.998653	0.999192	0.999523	0.999551	0.999531	0.999499	0.999467	0.999358	0.999178	0.999109	0.999005	0.998755	0.998672	0.998713	0.998395	0.997928	0.997397	0.996801	0.996712	0.99698	0.997234	0.996726	0.996172	0.995571	0.995963	0.996568	0.997125	0.997633	0.998052	0.998422	0.998753	0.999045	0.999275	0.999442	0.999588	0.999711	0.999813	0.99983	0.99983	0.99983	0.99983	0.99983	0.99983
1	0.999004	0.999004	0.999004	0.999004	0.999004	0.999004	0.996652	0.995954	0.999159	0.999558	0.999543	0.999278	0.999407	0.999604	0.999734	0.999436	0.998526	0.998968	0.999414	0.999806	0.999391	0.997692	0.998367	0.998943	0.998818	0.997394	0.995446	0.996317	0.997091	0.99777	0.997081	0.995891	0.994518	0.992968	0.991189	0.989261	0.987196	0.985006	0.985635	0.986925	0.988149	0.989307	0.989971	0.989971	0.989971	0.989971	0.989971	0.989971	0.989971
1	0.9979	0.9979	0.9979	0.9979	0.9979	0.9979	0.998775	0.999155	0.999062	0.999236	0.999208	0.998856	0.998656	0.998425	0.998052	0.998055	0.998075	0.99776	0.996777	0.995077	0.994962	0.995285	0.994825	0.994133	0.993758	0.993612	0.993463	0.993273	0.993079	0.99288	0.99296	0.993108	0.993253	0.993396	0.99325	0.993102	0.992953	0.992803	0.993165	0.99384	0.994479	0.995084	0.995653	0.995762	0.995762	0.995762	0.995762	0.995762	0.995762
1	0.997294	0.997294	0.997294	0.997294	0.997294	0.996638	0.996041	0.995612	0.995582	0.995431	0.995092	0.994578	0.994229	0.994213	0.993732	0.992717	0.989827	0.988983	0.98872	0.988569	0.988442	0.98892	0.989386	0.986226	0.982691	0.982101	0.983601	0.985043	0.984004	0.982282	0.980484	0.979558	0.980024	0.980483	0.980934	0.981563	0.982458	0.983338	0.984201	0.985047	0.985599	0.98596	0.986315	0.986664	0.987008	0.987076	0.987076	0.987076	0.987076
1	0.998617	0.998617	0.998617	0.998617	0.998617	0.99822	0.997446	0.997841	0.998381	0.999059	0.998639	0.998267	0.998546	0.99798	0.997241	0.997212	0.997184	0.997156	0.997772	0.998032	0.996987	0.995732	0.994275	0.99302	0.993332	0.993636	0.993758	0.993835	0.993912	0.994205	0.994543	0.994871	0.995189	0.995568	0.995933	0.996284	0.996621	0.996518	0.996302	0.99608	0.995853	0.995667	0.995667	0.995667	0.995667	0.995667	0.995667	0.995667	0.995667
1	0.999439	0.999439	0.999439	0.999439	0.999439	0.99948	0.999662	0.999375	0.999151	0.999337	0.999681	0.99981	0.999144	0.998891	0.998848	0.998865	0.998611	0.998309	0.99822	0.997792	0.996714	0.995717	0.994807	0.993931	0.993168	0.99236	0.991683	0.99097	0.99022	0.989564	0.988891	0.988203	0.988105	0.988895	0.989658	0.990396	0.991067	0.991554	0.992023	0.992476	0.992913	0.993408	0.993992	0.994551	0.995084	0.995593	0.995691	0.995691	0.995691
1	0.998679	0.998679	0.998679	0.998679	0.998679	0.998679	0.998777	0.999072	0.999434	0.999464	0.999201	0.998626	0.999622	0.999691	0.999305	0.999227	0.999248	0.999609	0.999733	0.999753	0.999491	0.999128	0.999123	0.999118	0.997564	0.994644	0.992795	0.99371	0.994566	0.995183	0.995049	0.994914	0.994776	0.994775	0.994978	0.995177	0.995372	0.995562	0.995293	0.995024	0.994755	0.994484	0.99443	0.99443	0.99443	0.99443	0.99443	0.99443	0.99443
1	0.999911	0.999911	0.999911	0.999911	0.999911	0.999484	0.999072	0.999105	0.999429	0.999503	0.999444	0.999408	0.999623	0.999887	0.999828	0.999847	0.999954	0.999961	0.999962	0.999943	0.999836	0.999569	0.999377	0.99929	0.999132	0.998846	0.998521	0.998281	0.998057	0.997821	0.998005	0.998436	0.998816	0.999146	0.999286	0.99938	0.999467	0.999548	0.999626	0.999706	0.999776	0.999836	0.999886	0.999895	0.999895	0.999895	0.999895	0.999895	0.999895
1	0.999128	0.999128	0.999128	0.999128	0.999128	0.999128	0.99901	0.999137	0.999546	0.998874	0.998919	0.999841	0.999531	0.999409	0.999696	0.999872	0.999842	0.999384	0.998907	0.998376	0.998583	0.998776	0.99836	0.997883	0.997967	0.99805	0.997831	0.997087	0.99624	0.995691	0.995709	0.995727	0.995745	0.995982	0.99635	0.996696	0.997023	0.997183	0.997116	0.997048	0.996979	0.996909	0.996895	0.996895	0.996895	0.996895	0.996895	0.996895	0.996895
1	0.999011	0.999011	0.999011	0.999011	0.999011	0.999102	0.999488	0.998935	0.998062	0.998118	0.998367	0.998712	0.999218	0.999542	0.999697	0.999574	0.999343	0.999001	0.999286	0.999383	0.998742	0.998334	0.998554	0.998672	0.998428	0.998167	0.997941	0.997712	0.997466	0.997896	0.998284	0.998629	0.998748	0.998572	0.998385	0.998187	0.997978	0.997812	0.99764	0.997462	0.997278	0.997423	0.997773	0.9981	0.998404	0.998684	0.998684	0.998684	0.998684
1	0.997757	0.997757	0.997757	0.997757	0.997757	0.997531	0.99729	0.997031	0.9973	0.997858	0.998717	0.999079	0.999194	0.998756	0.998867	0.999057	0.999057	0.998933	0.998707	0.998581	0.99841	0.998052	0.997679	0.997342	0.996982	0.996519	0.996001	0.995549	0.995486	0.995424	0.995361	0.995513	0.995715	0.995913	0.996107	0.996288	0.996457	0.996622	0.996782	0.996914	0.996949	0.996983	0.997017	0.99705	0.99707	0.99707	0.99707	0.99707	0.99707
1	0.999257	0.999257	0.999257	0.999257	0.999257	0.999257	0.99904	0.998833	0.999355	0.999181	0.998601	0.998775	0.998362	0.997387	0.999318	0.999688	0.99885	0.99915	0.999388	0.998149	0.99694	0.997948	0.998324	0.997945	0.997417	0.996267	0.994906	0.993621	0.992663	0.991648	0.989189	0.980021	0.969555	0.958362	0.962755	0.970703	0.978084	0.984745	0.9905	0.992047	0.991268	0.990464	0.989636	0.988785	0.988785	0.988785	0.988785	0.988785	0.988785
1	0.992931	0.992931	0.992931	0.992931	0.992931	0.993528	0.9949	0.995063	0.99518	0.995234	0.994697	0.994487	0.994785	0.99341	0.993185	0.994722	0.994388	0.993547	0.99259	0.99199	0.99165	0.993013	0.995177	0.995357	0.994317	0.993319	0.992895	0.992458	0.992325	0.992654	0.992973	0.993283	0.993936	0.994642	0.995309	0.995936	0.995605	0.995008	0.994375	0.993705	0.993213	0.993558	0.993895	0.994226	0.994549	0.994612	0.994612	0.994612	0.994612
1	0.994179	0.994179	0.994179	0.994179	0.994179	0.996101	0.997658	0.997782	0.997449	0.996759	0.996219	0.996811	0.998636	0.998843	0.999121	0.999466	0.999319	0.999006	0.998927	0.998776	0.998298	0.997803	0.997511	0.997207	0.996702	0.996152	0.994943	0.993089	0.990957	0.990182	0.990439	0.990696	0.990952	0.990714	0.990349	0.98998	0.989609	0.989508	0.989588	0.989667	0.989746	0.989823	0.989823	0.989823	0.989823	0.989823	0.989823	0.989823	0.989823
1	0.999869	0.999869	0.999869	0.999869	0.999869	0.999882	0.999937	0.999979	0.999984	0.999939	0.999969	0.999896	0.999724	0.999841	0.999884	0.999866	0.999759	0.999792	0.99973	0.999464	0.999397	0.999394	0.999092	0.998729	0.998311	0.997839	0.997407	0.997002	0.996566	0.996276	0.996241	0.996206	0.996171	0.996627	0.997345	0.997981	0.998533	0.9989	0.99883	0.998759	0.998686	0.998611	0.998566	0.998566	0.998566	0.998566	0.998566	0.998566	0.998566
1	0.997108	0.997108	0.997108	0.997108	0.997108	0.996689	0.994175	0.994798	0.997549	0.997518	0.997731	0.997769	0.997463	0.997008	0.996461	0.995724	0.993093	0.992129	0.994094	0.994778	0.99397	0.992778	0.991222	0.989877	0.98904	0.988189	0.988055	0.987919	0.987782	0.985947	0.984034	0.982051	0.981515	0.981972	0.982425	0.982875	0.983586	0.985288	0.986884	0.988376	0.989767	0.989466	0.988738	0.987989	0.987221	0.986591	0.986591	0.986591	0.986591
1	0.994414	0.994414	0.994414	0.994414	0.994414	0.994414	0.995725	0.996503	0.996713	0.996731	0.996681	0.996601	0.997755	0.998153	0.997189	0.996736	0.996689	0.99763	0.998071	0.998237	0.99869	0.999141	0.998606	0.997588	0.997832	0.998363	0.998722	0.998664	0.998605	0.998675	0.999193	0.999582	0.999844	0.999897	0.999737	0.999505	0.999202	0.998883	0.998738	0.998585	0.998424	0.998253	0.998183	0.998183	0.998183	0.998183	0.998183	0.998183	0.998183
1	0.99996	0.99996	0.99996	0.99996	0.99996	0.999909	0.99983	0.999781	0.999926	0.999995	0.999989	0.999781	0.999332	0.99994	0.999904	0.999372	0.999054	0.998717	0.998394	0.998265	0.998286	0.998289	0.998288	0.998173	0.997971	0.997761	0.997555	0.997341	0.997106	0.996845	0.996576	0.9963	0.996424	0.996644	0.996859	0.997067	0.997207	0.997305	0.997401	0.997496	0.997589	0.99725	0.996891	0.996512	0.996113	0.995865	0.995865	0.995865	0.995865
1	0.998938	0.998938	0.998938	0.998938	0.998938	0.998938	0.998575	0.998337	0.998363	0.998012	0.997604	0.997511	0.998077	0.998811	0.99966	0.999594	0.998848	0.998848	0.998734	0.998085	0.997761	0.998071	0.998168	0.997962	0.997742	0.997216	0.996645	0.995971	0.995141	0.994238	0.993435	0.993295	0.993154	0.993013	0.992871	0.99315	0.993424	0.993693	0.993956	0.994004	0.993911	0.993818	0.993724	0.99363	0.993611	0.993611	0.993611	0.993611	0.993611
1	0.996297	0.996297	0.996297	0.996297	0.996297	0.996289	0.996247	0.996527	0.996951	0.997187	0.997292	0.997315	0.998324	0.998489	0.998164	0.998579	0.998496	0.997577	0.99703	0.996825	0.996943	0.99714	0.996794	0.996433	0.995964	0.995439	0.995018	0.995151	0.995282	0.99541	0.995012	0.994598	0.994168	0.993878	0.994198	0.994511	0.994816	0.995114	0.995223	0.995286	0.995348	0.99541	0.995459	0.995459	0.995459	0.995459	0.995459	0.995459	0.995459
1	0.999513	0.999513	0.999513	0.999513	0.999513	0.999824	0.999183	0.997716	0.999473	0.999554	0.999137	0.999814	0.999722	0.998976	0.997901	0.997654	0.99882	0.999207	0.999489	0.999686	0.999652	0.999451	0.999116	0.998619	0.997926	0.997036	0.996002	0.995841	0.995682	0.995523	0.995176	0.99477	0.994354	0.993926	0.993227	0.992492	0.991723	0.990919	0.991011	0.991697	0.992357	0.992991	0.99336	0.99336	0.99336	0.99336	0.99336	0.99336	0.99336
1	0.998395	0.998395	0.998395	0.998395	0.998395	0.998753	0.999247	0.999753	0.999694	0.999199	0.999199	0.9992	0.999203	0.999303	0.99942	0.999529	0.999588	0.999583	0.999343	0.999008	0.998537	0.998077	0.997726	0.997846	0.998595	0.999191	0.998319	0.997128	0.995619	0.995477	0.995334	0.995189	0.995473	0.996342	0.997121	0.99781	0.998258	0.998066	0.997866	0.997661	0.997449	0.997345	0.99741	0.997474	0.997537	0.997599	0.997611	0.997611	0.997611
1	0.999625	0.999625	0.999625	0.999625	0.999625	0.999505	0.999135	0.998653	0.998377	0.998537	0.998303	0.998122	0.998193	0.997659	0.99701	0.99685	0.996276	0.995337	0.994442	0.99357	0.993058	0.992071	0.990272	0.98862	0.988131	0.987631	0.98649	0.985135	0.983717	0.983742	0.984134	0.984524	0.984911	0.985922	0.986891	0.98782	0.98871	0.988664	0.988387	0.988107	0.987822	0.987592	0.987592	0.987592	0.987592	0.987592	0.987592	0.987592	0.987592
1	0.999536	0.999536	0.999536	0.999536	0.999536	0.999571	0.999412	0.99881	0.999008	0.999254	0.998991	0.998934	0.999098	0.99971	0.99958	0.999295	0.999285	0.99911	0.998786	0.998439	0.998056	0.99762	0.997139	0.996156	0.995039	0.994075	0.993237	0.992351	0.993293	0.994172	0.994989	0.994887	0.994165	0.993401	0.992593	0.992374	0.993066	0.993726	0.994354	0.994951	0.994594	0.994229	0.993856	0.993474	0.993163	0.993163	0.993163	0.993163	0.993163
1	0.999118	0.999118	0.999118	0.999118	0.999118	0.999118	0.999001	0.998939	0.999231	0.999113	0.998677	0.999113	0.999257	0.999044	0.999185	0.999258	0.998689	0.997996	0.997158	0.996475	0.995812	0.996044	0.996271	0.995587	0.994586	0.993583	0.992652	0.991663	0.99126	0.991791	0.992303	0.992797	0.993257	0.993699	0.994128	0.994545	0.994824	0.995014	0.995198	0.995378	0.995552	0.995808	0.996075	0.996333	0.996582	0.996821	0.996821	0.996821	0.996821
1	0.999653	0.999653	0.999653	0.999653	0.999653	0.999626	0.999525	0.99907	0.999346	0.999804	0.99985	0.999805	0.999673	0.999451	0.999321	0.999397	0.999185	0.998846	0.999418	0.999704	0.99954	0.99942	0.999415	0.99941	0.999405	0.9994	0.999473	0.999587	0.999687	0.99974	0.999766	0.999792	0.999816	0.999733	0.999598	0.999433	0.999238	0.999023	0.998802	0.998558	0.998293	0.998006	0.997946	0.997946	0.997946	0.997946	0.997946	0.997946	0.997946
1	0.999765	0.999765	0.999765	0.999765	0.999765	0.997923	0.986569	0.99513	0.99858	0.998668	0.999147	0.999547	0.999777	0.999402	0.999282	0.999659	0.998823	0.99794	0.998379	0.99879	0.999155	0.998005	0.995617	0.995384	0.995816	0.99552	0.994048	0.99241	0.990924	0.98981	0.98864	0.987414	0.986114	0.984766	0.98338	0.981958	0.983494	0.985634	0.98762	0.989453	0.990738	0.990372	0.990001	0.989624	0.989241	0.989009	0.989009	0.989009	0.989009
[truncated: 3,642 more rows]
[truncated: 2 more columns]

## Sheet: Profiles
x	DU145	CI	PNT2	CI
0	1.00101	0.000251052	1.0013	0.00048466
3.8	1.00103	0.000259018	1.00127	0.000471875
7.6	1.00104	0.000250889	1.00137	0.00045091
[truncated: 37 more rows]
