# Supplementary material for: High-Throughput, Time-Resolved Mechanical Phenotyping of Prostate Cancer Cells
Source: Sci Rep. 2019 Apr 5;9:5742. doi: 10.1038/s41598-019-42008-0 (PMC6450875; doi:10.1038/s41598-019-42008-0)
Supplement: Supplementary file 3 — 2bc [file 41598_2019_42008_MOESM3_ESM.xlsx]

## Sheet: Sheet1
Rmax DU145	Din	Rmax PNT2	Din
1.00964	12.4742	1.0242	14.1375
1.01706	15.3976	1.0073	14.3539
1.01006	15.1533	1.00427	17.2463
1.09624	15.043	1.00661	11.7952
1.00484	12.5893	1.01799	12.2769
1.01671	11.9916	1.00055	11.6357
1.00496	16.8799	1.0058	12.0571
1.00558	12.2135	1.00905	14.876
1.00407	23.5576	1.00916	12.6921
1.01313	14.9362	1.00582	11.9395
1.00426	11.693	1.00357	12.098
1.00329	13.5735	1.01513	12.736
1.01352	14.1977	1.02865	15.2718
1.00216	13.9571	1.03681	17.7634
1.01445	14.7978	1.00332	17.7374
1.01667	14.1411	1.08532	16.7314
1.00304	13.9709	1.00369	11.8572
1.01079	14.6012	1.00435	13.8934
1.00187	11.5164	1.02642	16.7259
1.00193	13.9959	1.08271	15.166
1.00991	19.5123	1.05977	12.6455
1.01129	16.0968	1.02119	14.9987
1.00309	13.1058	1.02134	13.1631
1.00433	14.6319	1.00544	12.3234
1.0072	12.9332	1.00148	13.1115
1.00592	11.2726	1.00945	11.7807
1.00089	12.0883	1.02488	14.1231
1.01073	13.2209	1.00655	12.1682
1.01434	13.6287	1.00756	19.7954
1.0085	11.4657	1.03531	14.1529
1.0036	15.6016	1.00342	12.0471
1.00613	14.5859	1.00615	12.5818
1.00293	19.899	1.02335	15.3713
1.05416	18.072	1.03832	14.5949
1.01123	15.2634	1.03099	12.6604
1.02665	15.445	1.00124	15.1818
1.0054	12.535	1.00102	11.7174
1.05245	14.1552	1.0112	14.4581
1.0073	20.055	1.0063	17.7944
1.00302	14.2298	1.02552	12.185
1.00629	18.6633	1.00362	12.1288
1.00325	11.6727	1.00281	14.0823
1.00216	13.9423	1.01571	14.1152
1.00261	14.2752	1.00215	12.9344
1.00126	12.7632	1.00025	16.9488
1.00155	12.6583	1.04606	14.1741
1.00994	12.5222	1.04623	14.4452
1.00643	13.4815	1.01034	16.358
1.01288	14.6605	1.01642	17.844
1.0034	11.3095	1.01872	14.0831
1.00819	13.3694	1.016	11.4585
1.00557	20.0387	1.0107	14.9363
1.00233	13.6389	1.01401	17.698
1.01235	14.2449	1.01373	16.4617
1.00272	18.093	1.07548	13.7724
1.00437	14.534	1.008	14.6145
1.00333	13.3227	1.00872	12.4431
1.00377	12.8371	1.01078	11.5444
1.00165	11.3835	1.0752	13.7822
1.00552	22.2221	1.00255	11.6816
1.00365	19.2111	1.01868	11.4133
1.03018	12.9811	1.06129	15.8132
1.00877	12.1577	1.02017	14.814
1.01394	12.3535	1.0148	18.7872
1.01439	15.7554	1.01201	16.1436
1.12671	12.7926	1.00602	11.8723
1.01074	12.3825	1.00968	15.8381
1.00313	17.832	1.00893	14.5896
1.01294	14.8317	1.00976	14.49
1.00934	12.7672	1.00514	14.081
1.06854	15.2455	1.02122	15.4635
1.00526	12.4793	1.01865	13.2888
1.02584	13.5337	1.00663	13.6602
1.00282	11.5761	1.03433	12.7762
1.01417	14.1843	1.00496	13.2356
1.00197	20.5627	1.00771	15.3172
1.01384	14.1901	1.03354	14.3855
1.00864	14.9047	1.00482	12.3323
1.01275	22.4745	1.0149	11.7721
1.00116	12.0984	1.01752	16.1071
1.01409	15.4068	1.01257	13.7017
1.01112	13.524	1.03515	14.5991
1.00805	19.9129	1.02023	14.7909
1.00508	18.5204	1.01862	13.0304
1.02382	16.0087	1.00436	17.4269
1.01033	14.8921	1.00794	13.8461
1.00593	11.9875	1.0053	12.4182
1.00671	11.5353	1.00419	11.6761
1.05681	13.5309	1.0078	11.797
1.00479	12.8649	1.00913	21.301
1.00059	11.3657	1.01078	23.4251
1.00841	14.5865	1.00053	11.4721
1.00424	17.2738	1.01898	11.2558
1.01566	12.8562	1.01047	12.8343
1.00624	19.6345	1.00609	12.8523
1.00635	13.096	1.0031	12.8815
1.01408	11.1673	1.05245	13.6186
1.01409	11.8333	1.01897	13.3488
1.00174	12.446	1.01867	15.2375
1.00878	12.9826	1.06015	16.9469
1.00959	16.4832	1.00282	12.5033
1.00703	13.2998	1.00246	17.1281
1.00445	15.6184	1.00488	11.6821
1.00071	13.571	1.00451	14.9702
1.00596	11.9056	1.02525	20.7406
1.01267	15.5771	1.00372	15.2458
1.00434	14.5711	1.07721	16.1358
1.00891	15.567	1.00573	11.3792
1.00216	12.5603	1.00987	11.2316
1.0124	13.1806	1.02869	17.7546
1.03715	19.8491	1.04381	11.4969
1.00398	17.6687	1.00835	17.958
1.00937	14.8554	1.01102	16.1971
1.01851	14.4279	1.00433	11.9175
1.00262	14.4481	1.01434	19.379
1.00386	19.684	1.01008	13.1305
1.01343	12.6336	1.01194	14.9328
1.00582	19.2009	1.02345	13.4954
1.00071	14.897	1.03473	13.9721
1.01798	13.4764	1.01331	17.1193
1.01211	13.9641	1.0045	16.6287
1.00886	16.678	1.00557	12.2373
1.01399	11.4269	1.04999	17.5863
1.00709	15.6118	1.00175	16.9771
1.01431	14.0112	1.02051	13.0689
1.01851	13.5689	1.00397	17.3153
1.00802	12.5316	1.0294	13.7685
1.00339	20.4182	1.01012	18.217
1.00756	21.747	1.01615	13.8695
1.00343	20.4677	1.04195	12.3299
1.0158	14.4849	1.00419	13.4583
1.01151	13.5447	1.02011	17.1691
1.00433	15.3824	1.00219	11.9869
1.00392	11.166	1.00423	13.2524
1.00651	17.7782	1.00746	13.0239
1.00345	12.681	1.00307	11.1137
1.00359	12.1928	1.05081	11.7709
1.00327	19.101	1.00627	13.6834
1.01619	15.1503	1.02074	11.4991
1.00594	16.7219	1.03687	18.4902
1.01788	14.3391	1.0013	11.6719
1.0174	14.4376	1.01421	14.7898
1.06047	16.323	1.00304	11.5742
1.01277	12.5549	1.0106	13.4661
1.01028	15.3932	1.03734	12.7314
1.06064	13.8952	1.00402	12.5522
1.00846	15.4141	1.04148	14.1959
1.00543	12.4162	1.02498	15.4398
1.00824	14.1095	1.00354	18.8614
1.00615	11.6905	1.00281	14.0624
1.0112	13.286	1.00376	11.2787
1.03519	14.8972	1.01883	11.1848
1.00421	13.0289	1.01033	12.95
1.00587	19.6884	1.01245	20.9999
1.00361	18.9229	1.00723	13.3329
1.02593	12.5681	1.0195	15.6709
1.00448	21.4634	1.0016	12.8283
1.04932	14.3821	1.11407	13.4153
1.00507	12.0544	1.02233	11.4096
1.04361	14.5524	1.002	16.8534
1.00946	12.1168	1.01977	13.0061
1.00317	12.9026	1.00637	15.4805
1.00594	12.4849	1.00276	11.1394
1.00949	14.3385	1.00332	15.1876
1.05096	16.4576	1.0055	16.1317
1.01209	14.712	1.01227	12.8449
1.00201	14.8378	1.02314	12.3217
1.00159	11.5807	1.04005	13.1104
1.0118	17.388	1.00874	16.8082
1.00389	16.4417	1.01693	16.2875
1.00541	12.1348	1.00081	13.7005
1.00388	15.7563	1.01083	13.1833
1.01079	16.4617	1.00545	14.5256
1.02093	15.0129	1.00992	17.0677
1.00322	10.9839	1.00645	11.723
1.00197	11.7646	1.0006	11.0866
1.0096	12.7119	1.0065	16.6401
1.00763	12.8907	1.00458	18.4086
1.00645	14.0511	1.00546	12.874
1.00653	17.9999	1.01399	13.1527
1.00626	11.4438	1.01435	17.9653
1.00758	11.42	1.00711	17.4647
1.02148	12.4937	1.01515	17.5916
1.01448	13.0034	1.01267	19.55
1.00657	16.4335	1.00959	11.8506
1.00593	13.0176	1.02113	13.576
1.03799	16.1452	1.00178	17.8783
1.01324	15.2541	1.00891	14.1045
1.00815	17.0724	1.00662	11.9817
1.01029	13.7679	1.01923	11.577
1.00457	12.4863	1.03242	13.8298
1.00428	12.6937	1.02188	13.1237
1.00974	11.226	1.00913	15.2702
1.03601	17.8423	1.00898	11.1938
1.00374	14.1616	1.01253	12.5708
1.00798	11.174	1.07323	17.9437
1.01537	14.9097	1.00444	20.3266
1.00404	16.8288	1.0215	12.0311
1.00703	12.5307	1.02046	12.644
1.00592	18.4816	1.00794	11.1503
1.00809	12.3154	1.0048	17.7099
1.00824	12.8946	1.00615	15.962
1.00353	21.1014	1.00241	15.9738
1.00783	15.7813	1.00242	16.1063
1.00721	11.4996	1.0008	12.3063
1.01734	14.9433	1.01314	15.057
1.00702	14.7125	1.00954	18.7471
1.01607	15.0462	1.00268	16.3759
1.00075	11.6128	1.00375	11.7721
1.00861	15.5375	1.00701	17.044
1.01854	11.4756	1.00476	17.2594
1.00059	11.6637	1.07545	18.2356
1.02314	15.8906	1.00592	17.8826
1.00195	11.6267	1.01254	16.0682
1.01993	14.1634	1.01143	13.4556
1.01492	13.1845	1.00912	15.643
1.00306	11.6537	1.00547	15.8952
1.00437	13.42	1.028	11.7339
1.0029	13.5517	1.00267	13.82
1.00399	13.7232	1.03778	14.8942
1.00148	13.6752	1.00389	15.954
1.00015	12.847	1.0065	16.1607
1.00553	12.4058	1.06484	14.415
1.01123	12.1903	1.01371	11.3338
1.004	19.3449	1.0053	13.6826
1.00217	11.4333	1.01039	23.5168
1.00241	21.5306	1.00499	19.1078
1.00763	12.8937	1.02548	12.3115
1.01221	14.0441	1.00123	21.4126
1.00332	17.7182	1.00451	17.0487
1.00482	15.1815	1.03687	15.031
1.00802	16.6908	1.00287	16.1005
1.00971	11.1922	1.03215	19.813
1.0086	13.6635	1.00299	15.7898
1.00531	16.1896	1.0005	17.8842
1.00996	14.1024	1.00359	22.014
1.00179	13.3863	1.01464	15.9413
1.01728	18.4449	1.00351	22.1868
1.01037	13.1178	1.00375	13.6025
1.01235	12.5264	1.00497	16.877
1.00451	16.0603	1.01779	13.7123
1.00292	12.9687	1.0043	19.0828
1.00816	13.7013	1.03167	20.1558
1.01028	12.7404	1.00202	14.0812
1.00985	13.1207	1.0017	11.4577
1.00587	24.9211	1.00147	11.705
1.00771	20.529	1.0164	13.5694
1.00443	11.7606	1.02051	12.1173
1.00184	11.7764	1.00172	16.3031
1.00439	11.2632	1.00861	11.7668
1.00411	17.1475	1.00496	16.6832
1.01489	18.8006	1.00425	11.5712
1.00377	14.3152	1.00345	12.5263
1.00396	15.8948	1.00501	17.989
1.00138	16.3853	1.00693	12.178
1.00546	15.2856	1.00633	12.5436
1.01362	14.7911	1.00483	11.9191
1.0142	13.9783	1.00528	19.1626
1.01333	13.6176	1.00535	14.645
1.00243	11.9827	1.01259	11.7505
1.00363	14.5185	1.06929	16.8472
1.00188	15.9663	1.02697	15.7079
1.03329	13.2835	1.00726	11.2524
1.00882	12.2291	1.00374	17.5704
1.00515	12.2516	1.00181	16.6703
1.01158	13.9179	1.0056	16.3173
1.02694	12.3595	1.00942	16.0559
1.02472	15.5538	1.00947	16.5503
1.0025	18.9827	1.00686	12.3944
1.01031	13.098	1.00523	16.2543
1.00848	13.332	1.01861	18.9427
1.00167	16.256	1.06922	16.2393
1.00066	14.3157	1.02967	14.1866
1.00947	14.8567	1.0045	20.069
1.01087	14.7839	1.00312	17.4715
1.00994	14.5729	1.00952	16.0897
1.00249	14.6954	1.00209	12.3784
1.01054	15.2065	1.0099	17.5028
1.00561	11.5175	1.00787	12.0982
1.0056	14.6945	1.00816	17.0664
1.00797	13.8048	1.00405	19.4285
1.01055	11.063	1.03374	20.9556
1.00222	13.2193	1.00786	20.2688
1.0134	13.8533	1.01139	19.7597
1.01493	15.2451	1.01832	16.2229
1.01369	13.9848	1.004	19.6534
1.00115	12.463	1.00125	17.2136
1.00586	11.8008	1.00417	15.4912
1.00717	12.7563	1.00646	19.4101
1.00823	18.3457	1.00294	18.9959
1.00388	16.9187	1.01396	12.5935
1.00869	13.9322	1.00237	12.6079
1.02332	13.3768	1.0032	16.7033
1.07784	14.6427	1.00403	14.4035
1.00224	13.1599	1.00278	17.8832
1.00066	12.0257	1.00084	11.92
1.02758	13.6037	1.065	12.8387
1.0162	14.6206	1.00456	11.1837
1.00094	12.6158	1.00551	13.4127
1.00485	11.8639	1.00189	16.9221
1.01069	12.2937	1.00232	11.7606
1.00982	11.3965	1.00463	15.318
1.00842	19.3029	1.00485	19.3736
1.00854	21.4515	1.00736	18.2099
1.00436	16.7774	1.00219	15.9926
1.01275	15.6845	1.00711	14.8849
1.00245	15.0376	1.01604	12.5482
1.00875	13.3739	1.00506	13.0848
1.00741	13.6376	1.01049	17.6255
1.00653	14.2672	1.04857	20.2173
1.00788	15.0738	1.0006	12.5832
1.015	15.4943	1.00595	15.9902
1.00284	15.4901	1.00447	12.4976
1.00628	14.7461	1.00299	12.1296
1.00838	14.9576	1.00425	17.4242
1.00048	12.7804	1.00477	12.3887
1.00536	14.1771	1.0044	15.7317
1.00027	13.0182	1.00339	12.083
1.01117	14.5006	1.00295	15.8256
1.02301	11.223	1.01164	11.8749
1.02094	13.379	1.00495	10.9519
1.01303	14.699	1.00865	13.1761
1.02018	14.1558	1.00433	14.9851
1.00586	12.7262	1.03679	12.4
1.01701	19.3086	1.00148	19.7592
1.01242	14.9255	1.10005	14.274
1.02171	14.3513	1.00033	12.0378
1.01248	17.5348	1.00874	12.8345
1.01694	19.5469	1.02447	12.719
1.01183	12.7672	1.00578	14.1214
1.00478	12.4165	1.00293	12.8353
1.01275	18.0095	1.0183	15.3711
1.00917	14.3607	1.01104	12.963
1.00651	18.4732	1.0329	14.297
1.00297	14.012	1.01133	12.8365
1.01164	17.9339	1.00466	13.1264
1.00445	13.9311	1.00967	13.137
1.01422	13.8091	1.00281	17.7076
1.01162	15.318	1.00411	14.5533
1.01362	15.9128	1.00335	13.9773
1.00751	18.0955	1.00625	11.9799
1.00348	13.7451	1.00647	13.1623
1.0044	17.3008	1.0078	16.6597
1.00747	15.5787	1.02215	12.5636
1.01495	12.1454	1.00534	14.6319
1.0087	13.1771	1.00914	13.9513
1.01471	12.4296	1.0055	16.4821
1.00659	11.7221	1.00197	16.2557
1.00907	18.2103	1.00564	13.4717
1.0065	13.1002	1.02766	13.6331
1.00158	13.9586	1.0083	14.6049
1.00229	12.2667	1.08318	14.2487
1.01022	15.3257	1.00054	11.6748
1.00133	16.7459	1.00962	17.9363
1.03074	12.6548	1.00357	17.7788
1.01211	13.741	1.01184	16.9243
1.03182	13.9705	1.00415	12.8115
1.01269	14.9837	1.00571	11.4872
1.00633	11.9031	1.00973	15.1324
1.00256	14.7961	1.00496	19.4277
1.0171	15.0276	1.00434	19.1057
1.0161	18.0975	1.00214	15.4258
1.04172	15.659	1.00976	13.1345
1.01137	18.3072	1.01118	12.3906
1.01138	16.0307	1.01166	13.7049
1.01996	17.3384	1.02476	22.1371
1.01396	12.6002	1.00258	12.0069
1.00497	16.4114	1.00756	11.5755
1.00962	12.0875	1.00549	15.892
1.01502	14.0128	1.00233	11.6803
1.01128	13.818	1.01041	16.2564
1.00807	12.7316	1.00062	12.9207
1.00548	11.5478	1.02209	20.647
1.05885	18.6067	1.0164	14.3129
1.00997	17.358	1.01316	18.1127
1.00084	15.2264	1.01305	14.2312
1.00057	14.6577	1.01165	11.6725
1.01206	13.7991	1.00506	12.0619
1.01659	13.4494	1.0024	11.5051
1.00301	15.4763	1.00398	16.5002
1.00124	19.1619	1.00307	12.1507
1.00668	13.9423	1.01811	13.5483
1.00623	15.253	1.0062	18.4703
1.01053	13.8472	1.01412	11.5589
1.06012	13.2835	1.01233	14.5693
1.00639	17.2788	1.00212	12.2987
1.00995	11.8463	1.00586	11.0236
1.00439	12.4877	1.00538	15.3879
1.11147	18.2817	1.00607	13.373
1.00548	17.0073	1.00232	18.33
1.01867	11.4867	1.01498	12.5406
1.02043	14.0678	1.01817	13.6541
1.00282	12.2768	1.0253	17.0567
1.00522	13.39	1.00192	11.5126
1.03582	14.4166	1.00107	18.9792
1.01138	13.6732	1.0281	16.0754
1.01392	17.1038	1.03188	12.8237
1.08837	13.7467	1.01783	17.5256
1.0064	14.9539	1.00841	14.0392
1.00778	14.7961	1.03396	15.6235
1.00313	12.1295	1.00952	15.2205
1.0015	12.4391	1.01352	12.9171
1.00993	14.7882	1.01478	13.0124
1.00502	16.9397	1.01568	15.9344
1.00345	13.3402	1.00465	13.2456
1.01384	14.5416	1.00587	11.6809
1.01636	17.0146	1.00223	12.6792
1.00705	12.8697	1.01002	14.4569
1.00853	17.8518	1.00489	11.7227
1.01416	11.3969	1.00403	16.4043
1.04744	13.3539	1.0095	12.6436
1.01527	13.7873	1.00968	16.2477
1.06039	16.3493	1.01279	18.3508
1.07298	13.5256	1.00466	17.5609
1.03533	14.9243	1.00622	11.8354
1.02647	15.1566	1.00436	12.4497
1.02079	15.7909	1.00332	13.3491
1.00707	16.9012	1.00328	16.9046
1.0075	15.1975	1.01974	17.8806
1.00927	14.1156	1.0119	14.2493
1.05359	14.1953	1.00773	12.6902
1.00454	18.9735	1.01632	14.5401
1.00519	16.2597	1.00983	14.4272
1.00383	19.5234	1.01363	13.0537
1.00178	12.2533	1.01495	13.9201
1.00267	15.7368	1.00948	12.817
1.00532	12.7516	1.00647	15.6495
1.00177	17.5669	1.007	12.9197
1.01297	17.2322	1.0225	14.1375
1.018	14.8987	1.00703	14.4845
1.00894	13.7935	1.00303	17.3944
1.00465	15.1564	1.00534	12.0265
1.00737	17.2108	1.02136	12.2769
1.01302	13.052	1.0005	11.9157
1.0006	17.5791	1.00358	12.2773
1.0142	13.901	1.02847	14.3021
1.01188	13.4888	1.02819	17.2477
1.01323	18.2551	1.00808	12.767
1.00411	19.4933	1.04888	11.0146
1.01037	14.5004	1.0052	11.9903
1.00186	12.5821	1.00371	12.1116
1.00347	15.6475	1.01222	12.8492
1.00529	14.2566	1.02603	15.2806
1.00688	13.3402	1.0479	15.3266
1.02639	14.4062	1.00348	18.0878
1.00761	14.6712	1.09356	16.9498
1.0026	19.3477	1.01323	13.7809
1.00522	13.8347	1.00249	11.8572
1.00722	11.1342	1.00394	14.2586
1.03655	14.3268	1.00687	16.7259
1.02632	11.951	1.00739	14.6251
1.01168	13.8901	1.07586	15.166
1.02117	15.2117	1.05977	12.6455
1.00805	15.1912	1.01502	11.6692
1.07755	12.7307	1.01895	14.9987
1.00397	15.2173	1.01422	13.378
1.01627	14.4199	1.00432	12.4167
1.01062	12.5075	1.00098	13.3001
1.00501	12.197	1.00837	12.1139
1.00267	20.1955	1.02774	14.1231
1.01169	13.5097	1.00624	12.3459
1.00617	16.3909	1.00751	19.7954
1.02219	13.7883	1.02998	14.1529
1.00615	14.3127	1.00331	12.4361
1.02301	17.9543	1.00801	12.4244
1.00682	18.4173	1.02338	15.2573
1.00169	15.9645	1.03778	14.9199
1.00905	11.3999	1.0311	12.5206
1.00367	21.5616	1.00115	15.3438
1.00933	16.5964	1.00182	11.9868
1.00222	14.5844	1.00969	14.5509
1.00868	13.345	1.00404	17.8844
1.00245	14.8917	1.02572	12.3832
1.00934	18.3852	1.00212	12.1278
1.01106	12.5561	1.00183	14.0823
1.00264	11.5653	1.0158	14.1547
1.01395	13.1809	1.00121	12.9629
1.02056	12.6443	1.00051	17.2266
1.0201	12.3864	1.04606	14.1741
1.01166	13.0301	1.04184	14.4452
1.01255	14.7888	1.00896	16.3723
1.00112	13.8294	1.0167	17.844
1.01498	12.6389	1.01509	14.1229
1.00285	11.2862	1.01566	11.5586
1.0023	12.7978	1.01066	15.0226
1.01909	13.0689	1.0151	17.698
1.02194	14.9753	1.01844	16.6656
1.00435	14.9136	1.07219	14.2328
1.00796	13.3832	1.00627	14.6716
1.01011	16.0592	1.00097	11.2962
1.00344	18.4576	1.00535	12.5532
1.00692	13.2262	1.01159	11.6827
1.00448	16.4445	1.06233	20.4909
1.0103	17.4408	1.06917	14.1251
1.08294	14.7057	1.00473	12.1225
1.01646	12.5307	1.0148	11.7009
1.00917	13.8118	1.05977	15.8132
1.01709	11.6736	1.01592	14.9835
1.005	11.6433	1.01414	18.7676
1.00407	14.9198	1.01152	16.1994
1.00062	14.4248	1.00427	11.7764
1.01368	15.0142	1.0093	15.8381
1.01455	13.6909	1.00789	14.7135
1.00736	16.1745	1.00388	15.4635
1.00429	12.0788	1.01655	13.3993
1.01804	16.4038	1.00558	13.6602
1.00271	11.8264	1.03304	12.7762
1.01072	14.0323	1.0584	15.5394
1.00936	11.6948	1.00489	13.3872
1.00124	20.203	1.0077	15.353
1.00316	11.2669	1.03354	14.3855
1.00675	11.548	1.00474	12.3323
1.0075	13.4194	1.01422	11.9487
1.00767	14.0679	1.01561	16.2207
1.00615	13.2212	1.01276	14.0044
1.01048	12.1183	1.03144	14.6875
1.00876	13.4014	1.0195	14.7909
1.00859	23.0938	1.01671	13.0304
1.00175	13.2551	1.00318	17.5213
1.0002	11.126	1.00573	13.9649
1.02166	14.7978	1.00598	12.5268
1.005	12.0594	1.00524	11.8599
1.00762	18.5699	1.00514	12.0308
1.00655	14.6169	1.01044	21.301
1.01066	13.2597	1.00277	20.4579
1.00341	15.4887	1.00068	11.5426
1.00287	15.2809	1.00702	13.197
1.00179	11.5739	1.00254	12.963
1.01587	15.5554	1.05322	13.6186
1.01191	14.8917	1.01849	13.4105
1.00203	12.0357	1.01745	15.4319
1.00728	14.1152	1.06059	16.9469
1.00031	11.127	1.00578	11.0585
1.00065	21.5021	1.003	12.4692
1.00586	14.6416	1.00234	17.4339
1.00162	14.805	1.00372	11.8625
1.0012	12.3398	1.00413	15.3466
1.00503	12.1965	1.07748	20.8167
1.00605	11.8042	1.00816	17.0832
1.00295	19.3375	1.00187	15.5016
1.00313	12.4146	1.07638	15.5427
1.01897	15.0215	1.00541	11.6984
1.01671	15.3308	1.02783	17.7546
1.02458	16.0077	1.04103	11.5523
1.0005	13.7405	1.00825	18.0054
1.0055	17.7368	1.00811	16.0912
1.00153	12.0918	1.00422	12.2044
1.00336	12.7336	1.01212	11.3299
1.0017	11.7164	1.01194	19.4819
1.00912	13.6826	1.00826	13.0625
1.0013	11.8283	1.00959	14.998
1.00362	16.5213	1.00179	13.4954
1.01039	16.8652	1.03351	13.9721
1.00755	16.8618	1.01372	17.0054
1.00487	12.6427	1.00312	16.8201
1.00411	13.8975	1.00557	12.2373
1.10699	19.994	1.05024	17.4541
1.00626	13.6162	1.00098	17.1309
1.00219	11.0002	1.02047	13.1186
1.009	11.4232	1.00396	17.3153
1.00295	14.9427	1.02988	13.7685
1.00642	15.0667	1.00991	18.217
1.01772	11.7536	1.01615	13.8695
1.00461	12.4207	1.04233	12.0768
1.00434	17.3916	1.00286	13.6584
1.00423	11.1702	1.01024	12.521
1.01727	15.2872	1.00124	12.24
1.00466	13.6361	1.00464	13.375
1.00323	15.6271	1.00852	11.3281
1.02085	15.8484	1.00474	13.0875
1.00098	11.256	1.00357	11.3238
1.0583	18.9135	1.05428	11.7336
1.00588	17.3699	1.00598	13.6958
1.00396	12.4986	1.00883	16.5158
1.00338	17.5576	1.02071	11.5603
1.00743	17.3745	1.03107	18.6285
1.01837	13.3817	1.00121	11.8989
1.01529	15.2671	1.01143	14.8272
1.0009	12.9285	1.00341	11.9025
1.00653	16.3722	1.00916	13.5156
1.00794	15.4146	1.03413	12.7314
1.01016	14.6493	1.00385	12.8045
1.00522	16.6911	1.04609	14.1959
1.00366	22.0503	1.02623	15.4398
1.01278	13.0701	1.00409	18.6905
1.00311	12.9123	1.00155	14.1715
1.00556	13.7709	1.00367	11.3694
1.01888	14.7905	1.01883	11.1848
1.01634	15.5845	1.01031	13.0021
1.0102	15.8376	1.00742	13.4024
1.00454	16.4432	1.01604	15.8778
1.00908	13.4531	1.00115	12.9052
1.00557	18.7779	1.09199	14.1011
1.00492	11.7781	1.02229	11.4586
1.01049	20.214	1.00171	17.126
1.0118	12.323	1.0182	13.052
1.00641	16.2935	1.00503	15.3478
1.00431	14.5837	1.002	11.3095
1.01111	14.0781	1.0026	15.2784
1.03615	14.9451	1.00487	16.2172
1.00454	12.534	1.00996	12.8739
1.00625	13.7013	1.0223	12.3217
1.01066	21.5546	1.03863	12.9805
1.0003	12.1323	1.00772	16.8082
1.00841	14.4416	1.01564	16.3618
1.01884	16.5889	1.00085	13.7799
1.02482	18.1607	1.00857	13.2649
1.00567	18.2291	1.00307	14.6993
1.00235	16.1325	1.00709	17.1781
1.01346	15.4313	1.00497	11.7533
1.00606	13.3102	1.00034	11.2233
1.06577	14.0391	1.00406	16.7004
1.01635	14.56	1.00165	18.4264
1.00967	18.1442	1.01254	13.1527
1.00353	13.251	1.00555	17.589
1.03358	19.0381	1.0036	15.1781
1.0236	15.4068	1.00713	19.6138
1.05906	13.9483	1.00686	12.2553
1.00858	16.4233	1.01909	13.6987
1.01133	15.5383	1.00134	18.0212
1.00676	14.1068	1.00638	14.1045
1.00622	13.7735	1.0048	11.9817
1.00079	13.5222	1.01884	11.7844
1.00297	14.5004	1.02487	17.8913
1.00215	11.1136	1.03242	13.8298
1.00009	11.9632	1.00849	16.4851
1.00502	15.3209	1.01995	13.5565
1.00492	13.1106	1.00993	15.3755
1.00662	15.7199	1.00588	11.0015
1.01885	15.3683	1.00896	11.4936
1.00325	12.7462	1.01118	12.5708
1.00111	12.681	1.06713	17.8129
1.01444	12.997	1.0212	12.1114
1.00217	15.898	1.01605	12.9455
1.00272	17.3345	1.11407	10.9591
1.04906	11.607	1.00907	10.9323
1.01133	11.7748	1.00757	11.3571
1.00182	13.0437	1.00453	13.7824
1.00537	21.2213	1.01767	11.5239
1.00123	19.4113	1.01697	11.0606
1.00661	15.9077	1.01859	17.4327
1.00707	13.0615	1.01139	13.103
1.00459	19.0002	1.00281	16.7622
1.0247	13.6611	1.01707	17.8877
1.00907	16.1734	1.02856	14.4136
1.01542	15.8811	1.00839	11.9484
1.02017	11.8042	1.00155	12.4523
1.00231	12.2496	1.01664	11.6867
1.01459	13.0612	1.04387	13.5962
1.00238	11.9859	1.04506	13.4687
1.05904	13.0337	1.0017	11.0866
1.0017	11.2581	1.011	13.9086
1.00687	15.6845	1.0089	13.9726
1.00196	12.6392	1.01084	12.326
1.01219	13.9298	1.00357	11.3251
1.00677	16.6269	1.01311	12.4011
1.00242	12.3024	1.07159	13.3465
1.00814	12.3256	1.00094	15.7738
1.00087	12.9503	1.01813	11.4355
1.0091	14.1725	1.01414	15.2295
1.00079	11.817	1.07768	14.8641
1.0034	14.1931	1.01793	13.0891
1.04346	15.0568	1.13925	13.752
1.00207	13.8223	1.00092	13.0439
1.01405	15.1188	1.02458	14.1407
1.00733	11.8911	1.01106	13.5733
1.0024	15.6208	1.00443	11.1015
1.00382	14.5118	1.01537	18.9945
1.0012	15.0484	1.00486	17.3145
1.02161	13.0895	1.00649	15.5142
1.00457	16.7439	1.00361	17.3681
1.00489	12.3571	1.01738	12.1132
1.00272	13.584	1.007	12.9855
1.03697	19.0039	1.00416	16.2623
1.01591	14.0437	1.01781	13.6107
1.00149	12.5652	1.01331	12.9089
1.01658	14.3205	1.02313	14.04
1.06093	14.0036	1.0514	14.5815
1.00224	13.4946	1.04803	16.8291
1.01284	18.0608	1.01235	13.566
1.00731	21.0447	1.00303	11.9576
1.00528	11.6725	1.03098	11.3007
1.02205	17.012	1.00699	14.9716
1.0849	13.6471	1.01442	12.1621
1.00102	14.0524	1.01007	15.8831
1.03135	14.6479	1.01402	12.3459
1.0117	14.128	1.00568	11.6177
1.0094	14.1858	1.03737	15.9181
1.01097	13.8525	1.00294	19.0084
1.00453	13.984	1.00815	12.4091
1.00505	13.5936	1.0048	15.0383
1.00998	15.6725	1.03495	12.9264
1.00713	15.1202	1.01015	12.5042
1.00956	13.0074	1.01298	12.9042
1.00416	11.06	1.04826	13.9757
1.00574	17.8732	1.00594	16.2229
1.00096	16.4095	1.01995	11.469
1.00706	17.0834	1.00261	14.5243
1.09729	11.9997	1.01508	12.4404
1.00882	14.9744	1.01083	17.8576
1.00372	20.1854	1.00189	16.1426
1.00772	16.2598	1.00555	11.6155
1.00963	12.9654	1.00282	11.3405
1.00112	12.3757	1.00163	18.1144
1.01291	15.1688	1.04801	15.5797
1.00523	11.6343	1.06623	14.7119
1.01098	16.0355	1.00489	16.0008
1.0029	14.6159	1.01152	12.1395
1.01089	15.9748	1.01233	16.4396
1.01756	14.7307	1.00053	12.8905
1.0037	16.1271	1.01823	15.0859
1.00752	17.4595	1.04952	13.7555
1.00712	14.4045	1.01319	14.5814
1.01435	15.6697	1.02562	20.439
1.00767	12.6779	1.01302	16.4333
1.00805	11.9931	1.00809	12.4607
1.00672	13.589	1.00416	11.1576
1.00235	19.2429	1.00908	11.7473
1.00907	17.5069	1.00416	14.1404
1.02309	15.0599	1.0321	14.447
1.00711	13.6705	1.01406	12.5086
1.03255	12.5131	1.00526	12.8847
1.00958	15.1958	1.00237	12.0439
1.0059	18.5671	1.00203	16.1179
1.00219	12.8479	1.00592	16.7568
1.00495	11.345	1.00085	11.7235
1.00301	15.3044	1.00198	11.326
1.01352	12.7171	1.00556	13.2389
1.00339	15.4229	1.05979	13.2394
1.05399	13.4847	1.00432	12.139
1.00751	12.3143	1.02153	13.145
1.00206	13.8729	1.00829	12.6007
1.00317	13.4502	1.01064	11.7657
1.00791	14.5326	1.00476	11.9838
1.00541	12.6806	1.04494	12.6044
1.00719	13.3263	1.00574	13.1164
1.00282	17.12	1.00359	11.6078
1.00825	13.1648	1.01689	13.3929
1.01469	13.9205	1.02061	12.3073
1.00771	13.0924	1.0278	16.1856
1.00479	13.7157	1.00655	13.1513
1.01932	12.8537	1.05534	13.9216
1.01332	14.1459	1.00661	11.345
1.00391	11.1375	1.0026	14.6607
1.00274	12.1234	1.00378	11.3367
1.00262	11.746	1.01176	17.4037
1.01042	16.855	1.00388	12.7692
1.00481	11.4603	1.00793	14.6269
1.01276	13.1517	1.00428	14.4037
1.01758	15.6259	1.00359	12.6937
1.006	14.4239	1.01285	13.4454
1.00436	17.4118	1.00373	11.3178
1.00366	14.2983	1.00735	13.2843
1.00261	16.5325	1.01093	15.0989
1.00703	17.1077	1.00467	12.0233
1.00768	12.698	1.00553	12.7518
1.00503	13.0667	1.00428	14.7636
1.01548	16.2715	1.00517	13.5368
1.01372	16.04	1.00339	14.1657
1.00719	14.256	1.01083	12.564
1.01523	12.4736	1.00065	13.3335
1.00711	14.026	1.02158	13.1371
1.00958	17.1235	1.0255	12.9561
1.01314	12.9645	1.01248	16.5268
1.00368	11.7347	1.00247	13.8028
1.011	12.3116	1.00413	13.3058
1.00619	12.6188	1.0104	12.562
1.00367	17.466	1.00818	11.8383
1.00318	11.372	1.00374	11.5708
1.01013	15.5076	1.01614	15.5076
1.05291	14.4136	1.0002	12.7982
1.00948	13.2612	1.01777	13.6854
1.00729	12.9101	1.0077	18.8478
1.00768	15.7278	1.00082	12.8852
1.0053	12.4994	1.00203	18.2184
1.00961	15.7139	1.10381	13.7754
1.01526	16.4698	1.00239	16.0118
1.00871	18.0809	1.0281	13.3064
1.0051	15.9344	1.00384	12.7516
1.00555	23.544	1.00528	16.1986
1.00328	16.3885	1.00429	13.4687
1.00276	17.357	1.00229	12.043
1.0071	12.4782	1.0171	12.2559
1.00599	12.2927	1.00376	17.052
1.00969	13.396	1.00445	15.5185
1.00342	12.2811	1.00161	12.2275
1.00269	14.4201	1.00905	16.039
1.02774	15.6323	1.00565	13.2586
1.00298	13.6633	1.003	14.1748
1.00081	13.0645	1.09417	13.9443
1.00551	11.5517	1.00527	12.3013
1.01813	12.6079	1.00982	14.5712
1.00137	11.3978	1.01811	16.9297
1.0043	19.6988	1.00683	14.4682
1.00513	14.1105	1.0152	13.9808
1.01107	14.9539	1.00253	11.8035
1.00751	18.8837	1.00447	11.8921
1.01298	15.0708	1.01659	12.9506
1.01175	14.0441	1.01119	12.613
1.0181	16.6305	1.00698	16.0141
1.00614	12.9332	1.00548	17.8157
1.00434	14.1458	1.00688	13.8668
1.00483	11.7043	1.00325	18.642
1.04224	12.9337	1.05559	18.0014
1.00588	11.7229	1.00707	14.4433
1.0049	12.5063	1.00781	14.0242
1.00341	18.6123	1.0083	16.5905
1.00292	13.6257	1.00256	11.2637
1.00054	13.9775	1.00853	11.4491
1.00048	15.4155	1.00882	14.294
1.02624	12.4749	1.00984	13.3274
1.00161	12.8725	1.00516	13.7146
1.05485	16.694	1.00841	16.4059
1.0011	13.4433	1.00394	11.4372
1.00667	18.0824	1.0007	14.8713
1.01193	18.9528	1.00152	11.359
1.00821	19.236	1.00081	15.4307
1.00395	17.3846	1.0091	18.3915
1.00239	15.334	1.00354	18.6174
1.00563	14.0197	1.00713	12.6247
1.00588	17.2226	1.05855	13.4076
1.01005	15.4568	1.01077	17.0558
1.01219	12.7316	1.00672	13.2888
1.00241	16.2411	1.00741	12.0171
1.0025	14.1151	1.02104	13.8193
1.00476	13.4593	1.00131	12.2247
1.0093	14.5652	1.00646	11.6712
1.01095	16.4742	1.00671	15.7563
1.0089	16.8913	1.00259	15.3037
1.00423	13.5827	1.00499	12.9421
1.00028	13.5028	1.00752	15.071
1.00235	11.7202	1.00485	12.8907
1.0043	22.4076	1.01697	12.5002
1.00295	17.8688	1.01298	12.3493
1.00997	19.1852	1.13373	12.5337
1.01133	15.268	1.00622	13.0143
1.00225	12.7642	1.03446	14.11
1.01805	16.5645	1.00462	17.2979
1.00512	15.0132	1.00373	15.4752
1.00534	14.5327	1.00696	10.886
1.02072	18.3611	1.01641	11.876
1.0053	17.6077	1.10052	12.7782
1.00229	13.7154	1.00148	15.2409
1.01344	15.3955	1.00282	12.2576
1.00812	14.6108	1.00589	16.9224
1.00341	18.1968	1.05481	15.1034
1.00162	11.2125	1.01062	15.1164
1.00283	14.6566	1.00458	15.4454
1.01259	14.1005	1.00773	11.3224
1.00554	19.2355	1.00327	13.9023
1.00534	16.8711	1.0043	13.4127
1.00203	15.8629	1.00466	17.4599
1.00352	19.397	1.0132	12.3716
1.00314	13.137	1.00538	18.8964
1.01004	13.9939	1.0045	17.2571
1.00019	14.3183	1.00524	14.6953
1.00476	14.4046	1.00956	15.4838
1.02954	11.5252	1.00588	16.4379
1.00516	15.1588	1.0045	14.9527
1.00669	12.8951	1.00375	11.5175
1.00323	11.9004	1.00673	15.1601
1.02202	16.1609	1.06853	14.5783
1.0016	11.2337	1.00788	15.8939
1.00453	15.6928	1.0105	17.6095
1.00463	11.9704	1.00408	13.0273
1.00806	12.9859	1.00693	18.0268
1.01121	12.9124	1.00201	14.3418
1.00901	17.0248	1.00204	11.7769
1.00427	14.7007	1.00504	11.9968
1.00556	17.8528	1.00608	16.6673
1.00406	16.2777	1.00222	15.9655
1.00964	14.4568	1.02239	14.8517
1.00343	21.3816	1.00293	13.2055
1.01191	14.6924	1.00307	11.4028
1.018	12.3554	1.00495	14.9822
1.00491	15.9938	1.04404	11.4095
1.00457	16.0843	1.00453	20.8379
1.00445	15.7207	1.00393	11.0579
1.00223	15.9633	1.00319	11.8907
1.00717	13.5782	1.00528	14.0445
1.01804	14.66	1.00209	11.3103
1.00583	14.5682	1.00138	11.8782
1.01055	13.9045	1.02323	11.8223
1.00484	16.6221	1.00453	13.329
1.00218	14.6565	1.00658	12.9462
1.00433	14.5349	1.00508	16.3515
1.00211	11.563	1.00541	12.1397
1.0046	15.9678	1.00366	13.967
1.00842	18.1895	1.00421	12.6389
1.0074	12.7306	1.00434	13.1284
1.00992	13.1691	1.03086	13.3352
1.00374	18.2202	1.00618	18.4623
1.01425	17.7009	1.00483	14.0854
1.00133	14.1795	1.0051	18.7144
1.00316	13.0025	1.00663	13.825
1.0058	12.7199	1.00378	16.6
1.00461	15.6293	1.00257	17.2487
1.0045	16.4437	1.002	11.3184
1.00454	14.3221	1.00139	14.9579
1.01653	14.3319	1.02011	18.0952
1.00586	15.0911	1.05173	16.1732
1.00828	15.8974	1.00048	14.1329
1.00026	13.9349	1.00126	12.8422
1.01029	18.1103	1.00707	18.0702
1.00256	13.8929	1.01287	19.2239
1.00348	15.3148	1.01133	19.5747
1.00103	13.7812	1.02514	13.224
1.00538	14.2013	1.00358	13.2148
1.00689	18.7727	1.00898	13.691
1.00329	22.0114	1.01263	12.2857
1.00248	16.4436	1.00649	14.4279
1.00083	12.5307	1.00788	14.7352
1.00376	14.4041	1.00951	11.7473
1.00248	13.7858	1.00703	13.1325
1.00762	12.2387	1.00557	14.3994
1.00305	14.7752	1.00363	10.9183
1.00605	16.2436	1.11372	17.6334
1.00702	15.3081	1.00936	17.2384
1.00668	14.6206	1.00528	16.8867
1.01773	15.9279	1.01235	11.1355
1.00629	17.8616	1.00526	15.739
1.00499	19.4245	1.00389	15.3305
1.00076	14.1949	1.00412	11.7159
1.00679	13.4445	1.00568	11.5935
1.01365	16.1992	1.01133	14.5831
1.01169	15.4329	1.00474	17.1859
1.00875	14.6747	1.00217	14.8554
1.00766	17.5532	1.0065	10.9036
1.00296	15.6309	1.00621	15.5448
1.00124	15.6671	1.00846	13.5944
1.00861	17.767	1.01064	13.3592
1.01501	20.5188	1.00934	19.0881
1.00395	14.5395	1.00189	12.5072
1.00351	18.4614	1.00326	15.8652
1.00543	13.299	1.00567	11.343
1.00382	17.6289	1.00418	18.936
1.00677	14.4439	1.00773	16.6632
1.00746	16.0567	1.00854	10.9865
1.01565	18.1465	1.00677	15.7022
1.00767	18.6433	1.01215	17.176
1.0099	14.1055	1.00418	11.547
1.00847	14.9553	1.00233	12.2438
1.0077	17.4834	1.08743	13.3305
1.00794	16.1617	1.00329	18.65
1.00769	13.0445	1.07629	18.1395
1.00319	16.2191	1.00227	11.9335
1.00449	15.7449	1.01578	12.9991
1.00269	17.4034	1.02071	11.9228
1.01455	14.2191	1.03761	12.095
1.00268	14.7388	1.00422	12.5461
1.00912	14.2219	1.0062	14.6145
1.13652	15.6223	1.00782	16.7539
1.0014	13.5432	1.00842	14.9697
1.0091	16.7519	1.00183	13.7425
1.01069	12.7902	1.01929	18.0466
1.00315	14.742	1.00658	11.2747
1.01107	14.2615	1.00446	14.2647
1.00634	17.1559	1.00266	11.3586
1.00403	12.888	1.00422	12.3143
1.00493	15.8361	1.0058	12.4146
1.0096	19.0818	1.00414	14.6557
1.0014	11.0418	1.00836	12.0247
1.00026	13.4995	1.0307	18.1938
1.00327	20.9278	1.04266	13.6756
1.00303	12.459	1.01749	11.3076
1.00298	18.8426	1.00599	15.8316
1.01791	17.5379	1.0097	13.4496
1.00658	13.0889	1.05125	11.6525
1.00513	15.3965	1.00362	11.3251
1.0046	20.7039	1.00634	12.5072
1.00306	19.0538	1.00273	14.8115
1.00662	16.7302	1.00514	12.0075
1.00516	17.2807	1.02683	16.1413
1.00396	17.0236	1.00705	11.683
1.00332	21.4899	1.02129	12.3925
1.00223	12.217	1.00245	12.0607
1.00789	22.1195	1.00904	11.2439
1.00121	13.0102	1.01059	17.4621
1.00859	20.1163	1.01912	12.4472
1.01107	13.4843	1.01901	18.3494
1.00263	14.9079	1.00164	18.9614
1.00437	15.1288	1.0036	12.79
1.00307	18.1866	1.00775	16.9871
1.00142	11.8254	1.00889	12.6117
1.00653	12.7119	1.01024	11.4053
1.00737	12.8045	1.01141	16.6768
1.00996	14.3212	1.00349	12.9214
1.0025	13.5341	1.00136	13.1121
1.00408	15.7336	1.00289	11.3438
1.00505	13.3888	1.00161	19.3194
1.01588	15.8561	1.01009	16.4901
1.01299	16.8179	1.03625	12.4174
1.00275	11.9955	1.00632	13.9152
1.00371	13.7447	1.00728	16.7907
1.00527	15.9357	1.006	11.983
1.00525	12.1561	1.00883	18.1168
1.00416	12.0622	1.01435	14.5586
1.0053	14.8367	1.00653	13.8115
1.00931	16.5363	1.00695	18.6648
1.00241	13.3186	1.00665	14.2769
1.00292	17.8805	1.06831	14.5317
1.00635	12.4356	1.00297	15.8584
1.00415	22.2497	1.00681	19.6366
1.01222	14.0334	1.0086	12.641
1.00675	20.2941	1.00407	11.0419
1.01433	14.7079	1.00901	17.3121
1.00769	14.0307	1.0114	13.3761
1.00496	16.4818	1.00344	10.9047
1.01653	12.6375	1.00909	18.3462
1.00541	13.6637	1.00979	13.1266
1.00297	14.447	1.00376	11.1494
1.01404	15.1418	1.00682	11.979
1.00359	20.3573	1.077	17.3847
1.00898	13.7001	1.00326	19.4941
1.00268	13.6898	1.00687	14.732
1.01947	12.8562	1.00274	14.078
1.00289	14.808	1.00696	15.992
1.02023	15.9892	1.02085	15.3432
1.00282	13.0091	1.00755	14.0416
1.00203	11.5031	1.0043	11.756
1.00761	17.5538	1.00376	14.5168
1.00367	14.1792	1.00654	12.6836
1.01094	17.2568	1.00397	12.6124
1.00573	18.0011	1.00799	13.7814
1.0016	11.7188	1.00162	12.6994
1.00813	13.6915	1.0086	11.029
1.00286	17.0882	1.00398	12.8202
1.01889	16.2319	1.0151	12.6454
1.00699	14.9966	1.00388	12.6841
1.00382	14.5957	1.00896	16.7807
1.01607	15.2787	1.00626	17.6902
1.00944	19.8687	1.00087	14.8185
1.00259	15.915	1.00475	17.8582
1.00004	22.8084	1.00629	14.5398
1.00464	13.1236	1.00929	14.349
1.02564	13.0415	1.00389	13.0032
1.01028	14.6934	1.00542	16.221
1.00083	21.8797	1.00053	12.2539
1.00111	11.5269	1.00596	13.0875
1.00763	14.7664	1.00638	14.3506
1.0119	17.5921	1.01701	11.8603
1.00346	14.23	1.00246	17.7851
1.007	13.6679	1.00897	16.1887
1.00689	12.555	1.006	13.6298
1.00987	12.8055	1.00329	15.0214
1.00076	15.9732	1.00946	13.8595
1.01344	17.7655	1.00022	12.1114
1.04318	22.2561	1.05427	17.2483
1.00315	16.2598	1.00289	11.1798
1.06261	12.9227	1.00223	12.675
1.00139	13.4528	1.00342	14.9717
1.00361	19.2294	1.00844	16.6522
1.00449	19.7161	1.01016	20.8792
1.00176	20.5793	1.00816	14.6819
1.00948	13.8842	1.00593	17.6885
1.0112	16.1512	1.01182	14.1752
1.00186	15.6725	1.00676	16.116
1.00867	17.2885	1.00885	13.1751
1.00301	13.7414	1.00775	13.9914
1.01152	15.2023	1.09853	13.3458
1.01012	17.1976	1.03149	16.9092
1.0097	13.3368	1.00748	11.2923
1.0115	11.3956	1.0134	13.3729
1.0039	14.2098	1.03485	15.1013
1.00572	14.0831	1.00258	16.2471
1.0061	13.9653	1.01685	13.6527
1.01469	17.4258	1.01353	13.1962
1.01225	15.9347	1.00714	14.5472
1.00466	15.9354	1.00356	11.0185
1.00801	13.7414	1.00361	12.9372
1.00361	20.4768	1.00734	19.1646
1.00557	12.642	1.00382	11.6675
1.03183	13.3025	1.00152	12.7336
1.00212	20.7265	1.00021	19.1764
1.01053	14.6912	1.00663	11.7781
1.00617	13.2226	1.00786	13.1942
1.00328	16.4581	1.00397	12.6037
1.00251	20.9752	1.00292	12.8116
1.00148	16.05	1.01257	13.6425
1.00357	11.8827	1.00462	11.6761
1.00266	14.2267	1.02429	11.8486
1.00174	13.3828	1.00328	13.1794
1.01077	13.6354	1.00927	17.6735
1.00458	15.7991	1.00308	11.5189
1.00091	13.4679	1.10649	12.8408
1.00294	15.1336	1.0023	12.7434
1.00329	16.0996	1.00851	13.2004
1.0041	12.8432	1.00178	12.9814
1.01057	17.5693	1.00464	17.6701
1.01454	13.7445	1.0038	14.4868
1.01088	14.7337	1.00874	10.8426
1.0041	14.553	1.01731	13.8575
1.00515	18.9528	1.00859	12.9582
1.01395	13.379	1.00565	15.9682
1.02139	13.652	1.00111	14.8422
1.01058	15.0798	1.00786	20.1366
1.00059	13.0094	1.00632	11.1533
1.00967	17.0683	1.01295	13.1002
1.00224	14.9188	1.00149	12.0851
1.00936	18.473	1.05529	20.3737
1.01151	14.8346	1.00115	14.4131
1.00194	13.5392	1.0293	17.8447
1.00965	14.2218	1.00803	12.2404
1.00849	15.5252	1.01845	14.3514
1.01037	16.0154	1.0057	19.5037
1.01316	20.012	1.00569	12.2749
1.00702	17.0123	1.0048	13.2456
1.00505	13.1237	1.00115	18.9431
1.01441	16.2952	1.00715	16.1906
1.01256	13.2001	1.00888	11.8496
1.00091	14.2312	1.05493	19.8906
1.00025	15.7714	1.00792	19.0337
1.01049	14.928	1.06366	15.3867
1.02045	13.5508	1.00059	15.3057
1.01507	15.4982	1.00298	14.8608
1.0037	16.7215	1.00357	15.5403
1.00725	12.441	1.01466	16.4561
1.03431	15.1352	1.00441	14.2959
1.00331	13.8931	1.0039	17.5408
1.00585	11.9462	1.0021	17.8903
1.00626	18.4299	1.00523	18.3545
1.01413	17.1322	1.00516	18.9514
1.01398	16.2447	1.00646	19.1351
1.00265	12.4143	1.00326	14.2482
1.00159	16.0292	1.00361	13.5706
1.01453	13.5758	1.00258	13.8539
1.02431	13.7902	1.00252	13.6754
1.00592	14.3176	1.01166	19.7229
1.00191	12.6298	1.00246	14.8315
1.00884	13.9055	1.00227	13.0502
1.00506	16.9992	1.00129	11.1138
1.00222	14.0895	1.0109	16.253
1.00302	14.8554	1.00154	18.3192
1.02434	15.3592	1.00222	16.7863
1.00618	20.4106	1.0698	14.6712
1.00857	14.554	1.12912	15.7955
1.00332	11.543	1.00404	22.5574
1.01165	12.3546	1.0296	15.1144
1.0012	13.8265	1.01024	13.2584
1.01505	14.2378	1.00881	13.488
1.00221	13.3296	1.00671	14.2147
1.00449	14.7353	1.00511	14.5541
1.01471	16.3361	1.06603	21.5691
1.00453	13.8575	1.00407	13.7189
1.00436	14.7675	1.04946	16.0735
1.00441	13.6584	1.00105	20.3866
1.00686	12.5072	1.00516	11.3971
1.00247	13.5417	1.00523	18.8817
1.00867	13.7996	1.06934	18.457
1.00281	14.151	1.00302	12.3042
1.00336	12.8821	1.00192	22.3869
1.00419	13.0512	1.00401	12.8065
1.00141	15.1483	1.00228	16.7068
1.0003	16.3366	1.01746	13.4331
1.01727	13.6928	1.09312	14.5353
1.00431	14.2182	1.0167	13.5425
1.00544	14.6557	1.00492	16.5015
1.005	19.1529	1.00185	17.8772
1.00626	14.8313	1.0033	16.9195
1.00413	14.306	1.01716	15.8235
1.01782	13.7543	1.01919	19.2355
1.01106	13.8789	1.0057	16.6583
1.00811	13.8836	1.00362	18.3015
1.0117	13.116	1.00644	17.696
1.00584	12.6209	1.0056	18.8673
1.00488	12.6443	1.0396	18.8918
1.00569	23.1662	1.00103	15.3026
1.0077	18.683	1.01188	14.0736
1.00712	13.6085	1.00779	17.2979
1.00981	17.4555	1.00881	14.3502
1.0115	15.645	1.03101	14.0654
1.00774	13.8556	1.00711	14.6008
1.00834	12.9342	1.00488	14.8055
1.00617	19.8598	1.00117	20.2025
1.0043	13.9375	1.00655	15.9361
1.00818	16.3273	1.00068	12.5461
1.00549	13.5293	1.00107	14.5726
1.002	14.3409	1.00278	15.8877
1.00979	11.5773	1.00914	12.7357
1.00436	14.6463	1.00209	13.707
1.00722	15.4784	1.00104	13.8187
1.00963	12.8435	1.02725	11.5521
1.01711	15.9614	1.00189	16.2412
1.00909	15.2154	1.00625	17.9277
1.00137	15.9137	1.00662	17.011
1.01224	17.2785	1.00335	17.7941
1.00996	23.7594	1.00551	14.3744
1.0116	14.2185	1.00467	16.7308
1.01719	15.2117	1.00171	15.285
1.00473	13.011	1.00492	17.97
1.00586	16.4053	1.00415	18.9707
1.00826	11.8874	1.00206	17.9343
1.00444	16.7729	1.00453	12.0016
1.0046	14.3366	1.00454	14.789
1.00825	16.2238	1.04244	17.2567
1.01049	14.9169	1.02322	17.6044
1.00685	15.6118	1.00557	12.555
1.00656	14.4752	1.00233	11.5713
1.0047	15.3967	1.00086	21.7329
1.00672	15.4283	1.03024	12.5924
1.01276	12.9197	1.02905	16.128
1.00548	15.5515	1.00125	12.4619
1.00952	19.4096	1.0013	18.7346
1.0023	13.0534	1.00492	14.7118
1.01074	13.9724	1.08982	13.7777
1.00147	12.613	1.00339	14.4191
1.01045	20.4301	1.0129	17.9922
1.0061	13.7089	1.00279	18.2809
1.00572	14.786	1.01762	14.1402
1.00726	15.6013	1.00876	17.1379
1.01485	14.9335	1.00386	18.8674
1.00258	15.9098	1.0038	13.1052
1.01352	17.3221	1.00759	14.7573
1.00467	20.5811	1.00216	18.4778
1.00463	15.9149	1.00162	18.9571
1.00721	13.8968	1.00531	18.9458
1.0103	13.2963	1.0039	18.9376
1.00255	13.5476	1.01335	18.2262
1.00731	14.9129	1.00452	16.5784
1.0196	16.4816	1.00362	13.1677
1.00729	13.5518	1.01516	22.4565
1.0033	13.9588	1.00681	18.0226
1.00644	14.7654	1.00306	18.1243
1.00392	13.069	1.00664	16.8654
1.00766	16.1332	1.00139	13.0406
1.0048	20.0331	1.00433	12.9173
1.00785	13.6432	1.00136	16.2663
1.00358	13.2991	1.00584	16.6301
1.00788	18.0124	1.00162	15.9309
1.00332	13.9794	1.00175	17.7375
1.00308	16.1637	1.00615	20.9289
1.00251	12.3972	1.00663	14.16
1.01079	21.2618	1.00386	13.6218
1.00999	13.3927	1.00303	20.4432
1.00807	11.9632	1.00283	13.7733
1.01582	15.9354	1.01908	19.1742
1.01005	15.7407	1.00718	16.2222
1.00314	12.935	1.0224	19.8737
1.00613	12.951	1.00765	16.9859
1.00516	16.7986	1.00534	21.975
1.00511	16.2438	1.00039	13.9646
1.00946	20.2762	1.00784	15.4858
1.00019	15.2841	1.02393	17.2231
1.00341	17.836	1.0045	16.7629
1.00296	11.4733	1.00344	13.1134
1.0053	17.2717	1.04017	18.3318
1.00075	15.1744	1.00512	19.1781
1.0061	13.485	1.02931	22.5072
1.00071	15.9087	1.00862	15.0648
1.00467	18.7008	1.01074	18.1344
1.00195	19.9378	1.0023	14.5614
1.00361	19.3082	1.0195	21.2237
1.00008	14.3257	1.00734	17.2746
1.01078	18.551	1.003	18.1506
1.00121	16.138	1.02184	21.9429
1.00185	14.01	1.00969	15.5339
1.00058	13.3763	1.01203	20.489
1.00297	16.624	1.00569	13.9464
1.00079	13.3091	1.01704	16.6264
1.00461	16.236	1.00402	16.3975
1.00261	18.1843	1.06	16.7868
1.00523	19.3506	1.00164	14.8551
1.00305	19.1581	1.00931	17.9398
1.00235	21.6393	1.01292	23.7292
1.00245	21.0101	1.00232	13.9959
1.00068	16.2916	1.00206	13.9012
1.00126	14.9033	1.02058	13.0129
1.00633	17.6269	1.00387	18.6079
1.00303	17.2147	1.00679	19.8353
1.00196	16.2935	1.00666	16.3627
1.00535	15.9486	1.01775	17.5085
1.00196	15.9518	1.00536	18.0548
1.04883	19.8651	1.05546	13.4844
1.00166	16.0223	1.00586	15.7563
1.00611	14.3659	1.01249	12.1941
1.00604	15.8196	1.00139	13.2054
1.00592	17.2102	1.01225	20.6471
1.00324	18.6805	1.00599	13.4797
1.00158	12.4366	1.00353	18.4716
1.0009	17.7294	1.00567	15.6303
1.00666	18.0258	1.06443	19.5666
1.00053	13.8653	1.02374	20.5981
1.0023	17.024	1.00505	14.4307
1.00115	13.6586	1.00298	18.1146
1.00321	12.4212	1.00557	15.5047
1.00238	18.6708	1.04736	19.135
1.00068	16.8844	1.00367	16.9608
1.00285	17.7695	1.00045	13.2301
1.0005	12.8205	1.00512	18.3149
1.00414	17.685	1.00075	13.4407
1.00104	13.79	1.00475	13.1018
1.00064	16.8573	1.00446	13.8802
1.00159	13.4264	1.00605	16.3665
1.00273	19.0388	1.00761	14.6923
1.0024	15.8557	1.07045	19.9872
1.00637	12.4493	1.0079	16.0435
1.00149	19.0231	1.01999	20.7858
1.00265	15.7274	1.00363	17.8302
1.00768	12.4419	1.04322	17.469
1.00547	17.5023	1.0064	19.7756
1.00314	15.4195	1.00164	15.5938
1.00288	19.2253	1.05704	13.5921
1.00446	18.1942	1.09282	15.9155
1.00668	18.6542	1.06871	15.257
1.00111	14.2927	1.00417	20.0505
1.00002	16.2681	1.00698	15.9042
1.0056	18.6176	1.02513	20.2548
1.00321	17.9805	1.0274	16.1301
1.00022	15.3612	1.05712	15.6222
1.00376	16.3743	1.00743	18.218
1.00497	16.4369	1.03422	18.364
1.00084	17.427	1.01828	22.5267
1.00228	17.3933	1.0099	15.6974
1.00402	15.7566	1.01608	14.8376
1.0013	13.9851	1.00724	17.2921
1.001	13.9057	1.01033	16.533
1.00393	20.5405	1.0048	16.1175
1.00346	18.7044	1.00821	15.9317
1.00003	12.8288	1.00188	20.5987
1.00272	17.4132	1.00081	17.8508
1.00276	16.9195	1.00611	15.6198
1.00321	15.6937	1.00334	19.254
1.00227	12.5079	1.02189	17.8424
1.00054	16.6921	1.00154	11.4115
1.00176	13.3931	1.00866	20.2786
1.00393	17.0472	1.01226	18.4584
1.00309	18.1867	1.08601	15.2963
1.00389	16.838	1.0048	14.3131
1.00338	18.4408	1.01064	13.0419
1.00144	14.4578	1.00048	16.0638
1.00248	13.3356	1.00627	18.254
1.00246	18.2711	1.00373	14.5929
1.00031	14.5156	1.00106	14.602
1.00266	20.2986	1.05159	16.9302
1.00004	12.8099	1.04285	20.1332
1.00111	14.7597	1.07343	16.2024
1.00389	17.6123	1.01709	19.216
1.003	13.0456	1.00207	13.5057
1.0019	15.5263	1.01021	17.6994
1.00094	13.9627	1.00565	17.4431
1.00511	11.9108	1.00489	15.7061
1.00045	14.4684	1.00159	13.8958
1.0025	19.9836	1.00186	16.129
1.00227	20.2945	1.02482	21.0363
1.00109	14.6283	1.02472	25.0391
1.00193	16.3181	1.00215	15.5305
1.00099	11.9893	1.01068	15.838
1.00174	16.8257	1.00814	15.8446
1.04359	17.7912	1.00243	15.2123
1.00072	13.0401	1.00756	14.4547
1.00592	18.7232	1.02611	20.7542
1.00142	13.5929	1.00925	14.0318
1.00412	19.0968	1.00934	18.1242
1.00231	14.1437	1.01079	18.6192
1.00321	14.1565	1.00492	13.209
1.00423	17.0217	1.00411	15.6689
1.00392	17.1668	1.01737	13.754
1.0013	13.8993	1.00023	18.6118
1.00207	15.224	1.00279	14.3037
1.00323	15.0089	1.00399	18.971
1.00619	18.0488	1.0044	14.401
1.00182	13.7237	1.00404	16.2223
1.00221	17.8991	1.00492	14.3418
1.00244	15.0526	1.00913	23.421
1.05028	15.8361	1.0028	12.2832
1.00344	17.3133	1.00563	13.4739
1.00471	17.9977	1.00563	12.1395
1.00038	14.3701	1.00215	13.4395
1.00133	13.4117	1.02179	16.634
1.00168	17.4451	1.01409	15.0862
1.00107	13.4531	1.0019	14.3089
1.0046	15.5639	1.00418	17.0831
1.00621	17.7214	1.06922	14.4401
1.00076	13.8848	1.02749	14.3619
1.00397	16.1555	1.00145	12.8091
1.01375	23.1482	1.00656	17.0667
1.00282	17.1664	1.00549	18.2358
1.00792	16.8602	1.00396	15.0097
1.0003	11.9844	1.00154	13.2898
1.00054	15.3472	1.00122	14.8381
1.00275	18.8997	1.05707	18.9041
1.00513	18.3042	1.00841	20.3694
1.0028	12.5891	1.03385	15.4456
1.00179	14.2472	1.00538	14.5881
1.00281	17.3361	1.00105	20.4331
1.00027	12.8732	1.02462	14.1274
1.00318	17.5407	1.01851	14.5159
1.00221	20.0518	1.00122	15.6263
1.00616	17.0015	1.01068	18.3676
1.00344	18.481	1.01158	14.79
1.00229	17.5804	1.01028	14.3528
1.00357	18.6017	1.00326	22.5111
1.00275	14.4768	1.00665	13.1932
1.0016	14.8131	1.00496	17.1744
1.001	14.8115	1.00898	15.4229
1.00199	16.4562	1.00259	11.8099
1.00355	16.6912	1.0134	13.3756
1.00045	12.6303	1.03208	15.8468
1.00143	14.972	1.0047	12.6367
1.00161	15.0681	1.00137	15.1563
1.00194	18.1265	1.0033	12.2411
1.00106	17.0935	1.0043	16.6997
1.00152	13.1088	1.00629	11.3425
1.00234	15.0082	1.00682	13.9058
1.00129	13.9465	1.00245	14.514
1.00089	12.5736	1.01269	19.3499
1.00152	15.2726	1.01837	15.2842
1.00401	17.8722	1.00278	16.3032
1.00466	17.5186	1.00117	14.2334
1.00199	19.7448	1.00282	11.5946
1.00433	17.0505	1.00138	12.0481
1.00168	13.9023	1.00572	13.3737
1.0037	14.7604	1.02799	12.0439
1.00354	17.7853	1.0021	12.0968
1.00056	12.5082	1.00618	16.502
1.00025	15.1352	1.00349	16.2379
1.00452	17.1758	1.00725	21.4039
1.00246	19.9902	1.00647	13.1808
1.0039	17.8399	1.00279	14.5172
1.00284	14.419	1.00572	16.5884
1.00524	16.5213	1.00582	17.8776
1.00261	17.0324	1.00254	15.8056
1.0049	13.1252	1.00252	18.1429
1.00505	16.3145	1.00721	14.6009
1.00009	15.63	1.07412	13.4873
1.0001	12.315	1.00306	17.1973
1.00254	19.2525	1.00324	16.913
1.003	16.0996	1.00381	12.3685
1.00013	12.8694	1.00199	15.3137
1.00066	15.4574	1.02204	12.8475
1.00024	15.8472	1.00415	15.5201
1.0027	16.6777	1.00437	14.4535
1.00018	12.9358	1.00299	16.4736
1.00315	16.4469	1.00291	12.8364
1.00247	18.5948	1.00235	15.6184
1.00264	14.1949	1.00673	17.7509
1.00345	15.6248	1.00055	14.9871
1.00111	14.1369	1.079	14.136
1.00237	17.9905	1.00042	12.381
1.00417	16.2426	1.00007	11.7298
1.00184	16.6565	1.00474	17.2939
1.00152	15.0679	1.00055	14.2371
1.0007	12.7247	1.00288	14.2071
1.00316	17.8988	1.00119	16.1843
1.00452	14.3261	1.00158	16.1165
1.00447	20.9744	1.00458	17.3181
1.00246	15.8596	1.00326	14.8742
1.0082	15.3534	1.0024	14.3635
1.00161	18.6526	1.00411	17.3548
1.00187	14.6121	1.00196	17.001
1.00199	14.2011	1.09534	19.0039
1.00228	16.2207	1.00037	11.3411
1.005	19.2003	1.0058	15.3135
1.00082	15.1179	1.00607	23.105
1.00541	14.059	1.00382	12.1622
1.00006	14.8077	1.00981	25.3481
1.09987	15.3249	1.00517	14.2569
1.00558	18.3014	1.00227	13.746
1.00079	13.6266	1.04387	13.7668
1.00384	17.299	1.01907	15.8997
1.00566	14.7954	1.00463	17.1724
1.00191	14.6738	1.00344	14.7784
1.00388	17.2539	1.0016	15.2578
1.001	13.9018	1.00307	17.4256
1.0054	15.9656	1.00843	15.7797
1.00144	14.7793	1.10185	12.0883
1.00345	19.1611	1.01608	20.436
1.00462	18.2473	1.00396	14.4633
1.0024	19.9648	1.00369	14.032
1.00138	12.8979	1.00349	15.8112
1.00654	17.9905	1.00232	14.9256
1.00093	16.5227	1.00673	17.0904
1.00198	12.734	1.00101	18.2799
1.00013	13.6975	1.00186	14.8538
1.00011	11.3614	1.08872	20.3853
1.00021	13.0865	1.00031	13.0335
1.00225	13.7838	1.0031	14.9636
1.00249	18.8839	1.00372	17.0792
1.00012	15.2954	1.00031	13.5242
1.00775	16.956	1.02259	14.7321
1.00103	11.0732	1.02276	13.7261
1.00301	17.9774	1.00283	14.7383
1.00092	11.4678	1.02163	21.2232
1.0028	17.6366	1.00248	14.3789
1.00121	19.6798	1.00155	13.3809
1.00489	18.7077	1.00278	15.7407
1.0039	18.942	1.00919	13.5606
1.0007	13.9058	1.00062	13.5348
1.0003	12.8657	1.00569	18.6325
1.00044	14.7149	1.01135	16.0991
1.00042	18.0511	1.00625	18.0333
1.00044	13.4726	1.00013	14.6214
1.00435	17.6147	1.00631	12.462
1.00296	14.9355	1.03826	16.0575
1.00436	17.3178	1.00176	13.7324
1.0008	13.5187	1.05132	22.6835
1.00225	14.3847	1.00287	13.2649
1.00258	17.5309	1.01178	13.6547
1.00102	12.4414	1.00019	15.4204
1.00239	12.4619	1.0014	13.4443
1.00075	12.7461	1.00518	11.8906
1.00054	14.5272	1.00315	13.5892
1.00397	17.3977	1.01	12.0118
1.00421	13.5424	1.03153	18.1355
1.00322	14.5376	1.00716	12.694
1.00226	18.6695	1.00724	13.9238
1.00082	15.0682	1.0014	12.9047
1.00066	12.0866	1.00665	11.7239
1.00275	14.3054	1.00719	11.7567
1.00172	14.6804	1.00488	13.3971
1.00328	17.2518	1.01261	13.6584
1.002	12.5112	1.00242	13.7963
1.00594	15.0767	1.00575	17.3137
1.00465	17.7453	1.00328	16.6441
1.00014	16.8464	1.00366	15.9618
1.00018	14.3807	1.00662	15.2328
1.00923	21.1925	1.00054	11.4548
1.00036	17.208	1.00583	20.5748
1.03041	24.0094	1.00605	15.6484
1.00492	17.5558	1.01016	14.0331
1.00739	14.4422	1.00427	14.0172
1.00309	18.2174	1.00187	12.4075
1.00167	14.995	1.03132	16.281
1.01017	18.0867	1.00426	15.3054
1.00282	16.0017	1.00132	15.7861
1.00445	17.1568	1.00041	18.4399
1.00295	18.4147	1.09323	13.5263
1.00145	12.1616	1.00279	14.1689
1.00354	18.1216	1.00296	11.5335
1.0011	13.6856	1.08739	14.688
1.00408	20.3852	1.01168	16.3361
1.00274	17.7563	1.00076	16.7222
1.01197	13.7619	1.00504	12.3049
1.0152	18.6199	1.04954	16.0844
1.00884	16.992	1.00395	15.8045
1.00042	11.3089	1.00375	14.3523
1.0019	19.9363	1.00592	17.2492
1.00555	14.3399	1.00181	17.0059
1.00168	14.3185	1.00399	19.1492
1.00075	12.0812	1.04969	13.0629
1.002	17.9231	1.0069	15.3529
1.00027	13.2101	1.00426	14.5819
1.00797	20.6003	1.00599	15.8519
1.0044	16.9999	1.00579	11.7493
1.00105	15.3752	1.00137	13.1665
1.00396	21.0671	1.00307	11.7791
1.00304	20.7688	1.00304	14.8953
1.00652	19.8653	1.00243	17.346
1.00117	13.6866	1.00231	15.4257
1.00198	16.5372	1.00241	14.6954
1.00115	13.875	1.00232	14.5698
1.00008	14.4343	1.06207	19.3625
1.00433	18.8142	1.00477	17.7945
1.00394	14.5296	1.00334	15.9198
1.00153	13.7507	1.00331	19.586
1.00414	14.142	1.00287	19.9553
1.00777	17.2979	1.00102	14.739
1.00501	11.3083	1.00975	12.7125
1.00989	17.5928	1.0242	17.8186
1.0005	12.6786	1.00616	15.5142
1.00261	13.6075	1.01336	20.2869
1.004	18.0815	1.00203	13.2339
1.00151	16.0536	1.00215	15.298
1.00573	17.2551	1.00213	16.3853
1.00051	15.8199	1.00141	17.9489
1.00155	15.1117	1.00501	18.3946
1.00653	16.8674	1.00488	14.6503
1.00409	14.4359	1.01363	17.0422
1.00034	12.3742	1.00054	15.2484
1.0007	16.0442	1.00539	14.38
1.00055	13.5369	1.00528	14.6894
1.0002	12.6106	1.00251	12.5942
1.00098	12.3868	1.00971	16.724
1.00135	13.0785	1.15338	12.8975
1.00027	12.5731	1.00401	16.4136
1.00035	12.8932	1.00197	16.8654
1.00009	12.1724	1.00663	12.3147
1.00333	17.9554	1.00385	17.4995
1.0017	13.0725	1.08163	18.0355
1.00148	18.5056	1.00377	16.328
1.00022	19.4558	1.00382	13.4326
1.00078	16.3343	1.00102	12.0616
1.01188	14.4659	1.00188	16.066
1.00154	17.1561	1.00517	19.7918
1.06188	20.691	1.01219	16.0176
1.00216	13.95	1.00228	11.2417
1.00242	15.8673	1.03174	13.1929
1.01003	16.7359	1.00881	13.7373
1.00318	14.9129	1.00197	13.6966
1.0001	12.113	1.00555	17.6606
1.00408	17.9064	1.00204	13.6084
1.00578	16.1935	1.00311	17.1923
1.00217	13.595	1.00236	16.0541
1.00689	16.5521	1.00349	16.126
1.01152	14.4074	1.03274	14.9806
1.00489	16.2503	1.00749	17.0754
1.00195	14.7799	1.00176	13.0184
1.00305	16.2201	1.00151	13.6773
1.00185	15.9655	1.01001	14.2354
1.00287	15.6586	1.00543	16.082
1.00586	18.9503	1.00588	15.6985
1.00026	11.0392	1.00657	16.4882
1.00178	13.4785	1.00448	17.0184
1.0063	14.6825	1.00665	16.2397
1.00024	12.8225	1.00398	12.7351
1.00236	19.0946	1.00088	17.7521
1.00235	17.1766	1.003	13.9861
1.00189	12.8362	1.01642	15.4359
1.00338	19.0668	1.02449	24.3952
1.00202	13.3838	1.00421	15.9518
1.00026	15.6496	1.00211	15.9921
1.00006	14.6758	1.00165	18.8801
1.00243	13.6676	1.02656	16.5479
1.00292	16.7111	1.00182	13.5247
1.00099	13.9317	1.00855	16.0426
1.00263	18.6497	1.00141	16.2779
1.00138	18.5478	1.00066	15.0983
1.00165	12.8177	1.00379	16.8478
1.00013	15.9456	1.00597	14.9537
1.0005	16.1643	1.00043	12.157
1.00494	18.1921	1.00375	12.2619
1.00562	17.4888	1.00542	11.6345
1.00159	19.5366	1.00206	11.0578
1.00138	15.6664	1.00337	17.105
1.00121	15.9466	1.00095	12.996
1.00119	14.1162	1.01026	19.2614
1.00738	16.7528	1.0084	15.7965
1.00368	18.626	1.00242	13.5573
1.00414	18.0038	1.00378	17.6397
1.00274	14.1843	1.00768	18.0973
1.00223	16.0867	1.00506	16.7193
1.0022	20.9535	1.00431	17.1748
1.0006	14.5695	1.00052	12.2785
1.0021	12.2847	1.00012	12.254
1.00125	13.2971	1.01748	16.2558
1.00485	15.5139	1.01367	15.5714
1.00336	17.931	1.00413	11.5923
1.00043	12.871	1.00088	17.048
1.00915	18.0751	1.00471	14.5525
1.04181	19.5753	1.0158	23.2044
1.00077	13.7137	1.00586	11.1909
1.0035	18.1415	1.00102	11.2081
1.00531	18.0192	1.00144	14.5068
1.00455	12.4099	1.00342	15.3511
1.00217	16.1801	1.00134	15.5318
1.00397	15.9758	1.00536	13.7748
1.00546	11.4986	1.00518	16.8189
1.00129	11.2916	1.00915	17.1807
1.00093	14.6501	1.0011	11.2222
1.00484	17.8133	1.00088	21.9005
1.00021	12.6341	1.07278	15.9769
1.00335	14.0221	1.05365	14.5104
1.01134	15.9429	1.02947	12.4547
1.00034	13.2149	1.00893	17.2875
1.00091	14.6924	1.00272	14.2555
1.0017	18.6541	1.00612	15.7002
1.00214	11.6932	1.00187	14.5071
1.00387	18.5768	1.00442	15.5483
1.00324	18.7018	1.02029	12.4453
1.00784	13.7592	1.00309	15.3863
1.00104	13.0796	1.01488	16.8925
1.00633	14.8597	1.00456	12.2244
1.00308	17.8421	1.00471	17.1912
1.00071	11.8557	1.00174	11.7696
1.00186	17.5008	1.00194	17.3923
1.00394	16.7592	1.00449	13.9113
1.00073	11.9117	1.00156	14.4999
1.00055	13.2998	1.00347	15.3967
1.00077	18.4233	1.00888	15.9492
1.00617	17.0446	1.02811	17.0952
1.00145	15.706	1.00993	18.0143
1.00681	15.7139	1.00307	12.8702
1.0048	12.7958	1.02852	14.9552
1.00534	14.1148	1.0028	16.5671
1.0019	15.4451	1.00564	16.1573
1.00105	13.9534	1.00155	16.7725
1.00121	18.8052	1.0008	13.0754
1.00233	13.011	1.01105	15.0904
1.00058	14.218	1.00446	16.4178
1.00438	15.3667	1.00426	17.6028
1.01053	13.571	1.00308	16.6196
1.01671	17.182	1.00458	15.1996
1.00349	18.6826	1.00231	17.8629
1.00313	14.1738	1.003	17.038
1.00413	13.8759	1.00796	18.2101
1.00297	19.3895	1.0022	12.8684
1.00196	13.6439	1.00139	14.7564
1.00023	13.7579	1.00234	14.0373
1.00181	15.0163	1.00095	14.597
1.00391	19.675	1.00288	13.6584
1.00542	14.0065	1.00131	17.8808
1.00081	13.7324	1.00334	17.5083
1.00258	16.8347	1.00133	13.4602
1.00113	15.0777	1.00242	15.0918
1.00563	17.3463	1.00049	13.2849
1.00301	16.9701	1.05021	15.4827
1.00337	13.8094	1.12678	17.502
1.0001	14.4953	1.00064	15.9426
1.00115	12.8476	1.04084	14.0927
1.00349	15.2297	1.00284	11.8226
1.00163	14.9155	1.01579	13.2167
1.00351	18.9368	1.00064	14.1558
1.00381	19.29	1.00363	13.9014
1.00176	12.9592	1.00335	14.1478
1.00095	17.2728	1.0051	14.4809
1.00089	16.3423	1.00099	20.3864
1.00372	13.9516	1.00623	13.0361
1.00037	13.8186	1.0009	12.4638
1.00058	14.7344	1.00695	19.5122
1.00076	14.5664	1.04258	18.7
1.00266	12.925	1.01233	18.9564
1.00648	18.2013	1.04962	15.9436
1.00098	14.5677	1.01944	20.3624
1.00007	12.4486	1.00237	12.7509
1.00368	17.4107	1.00195	16.5445
1.00348	17.1277	1.00753	20.0833
1.00638	17.1155	1.00764	18.7549
1.00103	19.9748	1.01176	19.8157
1.00527	18.4983	1.0048	13.6866
1.00036	13.0379	1.00201	17.4901
1.00033	13.7144	1.0096	12.7775
1.00418	15.2251	1.0009	20.1741
1.00228	18.0209	1.01683	18.4714
1.00407	18.2128	1.00705	16.8639
1.00308	18.74	1.00197	15.5149
1.00121	15.412	1.00547	15.8078
1.0029	18.7489	1.05122	15.2751
1.00453	13.4147	1.00883	17.5775
1.007	20.5597	1.00211	14.3759
1.06726	17.2644	1.00968	15.0789
1.00938	16.4341	1.05657	13.5994
1.00188	14.0409	1.00125	14.3388
1.00008	14.7508	1.00166	15.3496
1.00103	13.6963	1.05671	21.6679
1.00261	15.0522	1.0028	17.4145
1.00751	17.0448	1.03978	16.9789
1.01065	19.5099	1.00891	16.7125
1.00079	16.52	1.00253	12.5713
1.00254	17.9951	1.00461	15.8439
1.00618	16.2422	1.00687	14.2983
1.00219	11.3041	1.00407	14.9346
1.0026	14.128	1.04069	21.7154
1.00109	15.7183	1.00336	13.4675
1.00278	15.4392	1.07323	12.8368
1.00347	16.6513	1.00159	17.5195
1.00372	12.8767	1.00552	16.6571
1.00337	13.3352	1.0016	14.0392
1.00234	20.2011	1.0046	17.8948
1.00051	14.9389	1.04637	18.9023
1.00116	14.1221	1.0026	13.6272
1.00471	15.9795	1.00573	18.8358
1.00449	17.2109	1.00452	17.7086
1.08217	13.9726	1.0032	14.7121
1.00261	21.2075	1.00622	17.4993
1.00102	11.9923	1.00413	13.5941
1.00263	18.6214	1.01205	13.2209
1.0045	15.9186	1.02159	17.7304
1.00292	14.0274	1.0038	19.8958
1.00309	16.229	1.00494	17.1476
1.00215	15.9348	1.00799	19.1426
1.0021	14.5021	1.00545	15.8612
1.00021	14.1557	1.00136	16.6162
1.0003	12.8666	1.0023	14.1683
1.00414	17.1768	1.01112	17.5432
1.01076	18.019	1.00441	13.843
1.00119	16.1282	1.00104	12.0134
1.00233	13.4158	1.00277	12.4877
1.0094	14.6741	1.00453	12.635
1.00056	13.9487	1.01042	16.2654
1.00456	14.8122	1.00336	19.0311
1.00319	17.842	1.00156	21.3767
1.0013	13.9635	1.00249	13.4132
1.00133	13.8298	1.0379	14.5662
1.0019	17.2442	1.0004	12.7235
1.00175	19.2049	1.00586	14.6952
1.00034	12.3628	1.03292	18.3306
1.00489	15.8818	1.00374	15.6475
1.00068	13.6979	1.04962	16.6874
1.00419	15.6761	1.00056	11.7644
1.01065	12.8784	1.00125	12.9634
1.00165	14.6805	1.00403	13.0501
1.00204	16.0278	1.00096	14.4995
1.00641	13.6956	1.00316	12.0316
1.00112	17.0599	1.00749	14.0576
1.00407	18.6115	1.00636	21.2111
1.00232	12.7502	1.00051	12.2937
1.00092	14.7133	1.00831	19.8084
1.00435	21.2948	1.05455	18.4589
1.00121	12.5659	1.00135	14.4088
1.00333	17.3917	1.04515	21.2068
1.00306	18.4395	1.00566	18.6079
1.00241	14.8279	1.01094	15.3603
1.00252	17.7579	1.00253	17.1028
1.00433	16.363	1.00022	12.0408
1.00664	13.6565	1.00368	18.5187
1.00283	19.6115	1.00297	19.0033
1.00221	17.3142	1.00206	13.7792
1.0024	16.6097	1.00346	17.9685
1.00018	12.9904	1.00589	16.8762
1.00517	17.2237	1.0006	12.9707
1.00091	18.2977	1.00276	12.605
1.00416	22.3382	1.01461	19.7435
1.00488	14.087	1.00169	12.5355
1.00103	16.4955	1.00758	17.6954
1.00252	12.9913	1.00521	16.4659
1.00477	16.5208	1.00894	12.3301
1.00025	15.0483	1.0003	21.6542
1.00091	14.4735	1.00202	11.9671
1.00058	12.4591	1.0014	18.7061
1.0023	17.8018	1.00781	16.9772
1.00318	13.7291	1.00483	15.8177
1.00176	18.6908	1.00516	16.0383
1.00102	13.0655	1.00634	19.5372
1.00073	12.8876	1.00224	19.7089
1.00035	11.408	1.002	12.8039
1.00686	17.0147	1.00369	16.6652
1.00145	13.2208	1.00932	19.7511
1.00292	13.3465	1.00204	15.8324
1.00697	15.409	1.02903	15.9929
1.0019	14.4838	1.01178	15.6365
1.00407	18.6869	1.00248	13.1767
1.01036	21.0796	1.01376	16.3743
1.00511	17.1804	1.0572	14.8456
1.00189	13.5071	1.01742	15.2361
1.00487	16.7577	1.00509	19.2393
1.00237	19.3533	1.00627	15.9087
1.00145	12.6006	1.00872	18.4406
1.00507	17.6774	1.00647	18.694
1.00437	21.1371	1.00678	15.8439
1.00291	17.1562	1.00979	22.1332
1.00009	14.5727	1.00774	16.589
1.00337	18.2561	1.00187	16.28
1.00651	17.5825	1.00393	16.3701
1.0099	15.3532	1.046	16.1588
1.00123	18.9333	1.06168	18.4674
1.00256	22.1767	1.00729	17.3345
1.00257	14.9332	1.00596	18.2977
1.00353	18.9822	1.00376	16.7365
1.0155	18.8408	1.00533	18.4557
1.0058	13.451	1.00412	16.8325
1.00307	21.6417	1.00398	18.5875
1.00482	19.2752	1.02411	19.7174
1.00148	18.6569	1.00154	18.2037
1.00411	19.7959	1.00337	13.5705
1.01224	13.4568	1.00821	17.7182
1.02629	16.3843	1.00869	13.9235
1.00343	19.8815	1.00156	20.4855
1.00445	18.6124	1.00592	15.8549
1.00359	19.3534	1.00204	14.0801
1.00246	19.0088	1.00366	17.3795
1.00036	21.4303	1.00772	19.9376
1.00389	18.1353	1.00846	14.1123
1.00244	20.9927	1.0105	15.0815
1.00453	18.5683	1.01513	14.9828
1.00447	19.2118	1.0022	15.7793
1.0133	19.877	1.00559	22.3045
1.00177	14.9237	1.00471	16.4303
1.00455	18.0189	1.05091	16.7009
1.00625	13.2932	1.007	18.5971
1.00224	14.3722	1.00398	11.6853
1.0054	17.7755	1.01183	18.595
1.00501	18.3725	1.06062	19.3427
1.00497	20.7377	1.00924	17.9228
1.0016	15.8671	1.00471	17.373
1.00522	20.9124	1.00142	12.6257
1.00343	19.043	1.00286	12.2912
1.00338	21.8879	1.00595	13.0087
1.00535	20.1821	1.00226	14.2798
1.00423	19.8407	1.00144	10.9677
1.00326	15.5828	1.00471	17.9226
1.00257	12.9072	1.00194	13.3406
1.00049	11.2972	1.00989	12.5655
1.00882	18.5818	1.00348	11.9613
1.00362	15.6118	1.00194	13.4127
1.00335	19.5352	1.02135	16.9898
1.01102	18.5388	1.00855	13.1823
1.00561	18.4581	1.01125	15.2278
1.00262	14.1023	1.00586	15.2715
1.00381	15.0029	1.00759	17.7246
1.00491	18.3121	1.09436	13.3002
1.00279	19.0055	1.00764	13.4154
1.0081	16.2283	1.00946	15.988
1.00569	19.1322	1.00617	11.0324
1.00285	19.1491	1.00316	17.4178
1.00612	21.9336	1.07726	12.8179
1.00843	14.1696	1.00185	14.5022
1.00589	17.8419	1.00766	14.4141
1.00946	18.3207	1.0031	15.395
1.00288	14.703	1.00233	13.2965
1.0047	20.745	1.10347	16.0083
1.009	17.5938	1.04838	13.8027
1.00826	19.4393	1.00356	13.7368
1.00746	18.4693	1.00011	14.9784
1.00539	15.4466	1.00342	15.6596
1.00595	12.9928	1.00048	20.7201
1.0031	17.6244	1.00256	12.7833
1.0024	12.9433	1.05947	14.6917
1.00679	13.3305	1.00374	13.1298
1.0044	16.4567	1.00282	14.4543
1.00353	17.1664	1.03572	12.137
1.00208	18.9041	1.00337	14.0782
1.00316	16.8951	1.0027	13.5758
1.00914	14.6252	1.00388	14.1164
1.00501	16.2853	1.00621	15.1897
1.00483	20.8497	1.04918	13.9791
1.00681	19.0596	1.03357	16.9455
1.00376	19.5793	1.02559	13.8702
1.00171	18.9482	1.00162	12.0073
1.00406	18.2744	1.04022	14.2137
1.00879	19.6633	1.00247	15.6606
1.00852	17.9508	1.01169	20.3816
1.00178	20.8231	1.00116	14.2508
1.00629	17.0644	1.05582	15.4092
1.00381	19.7416	1.00287	11.4341
1.00201	21.5317	1.00957	17.9064
1.00385	16.9017	1.01416	16.6962
1.00561	17.1294	1.00319	15.8439
1.00771	20.9288	1.00533	15.2451
1.01024	17.8219	1.00444	11.8181
1.00577	18.683	1.00154	12.9047
1.0058	12.7567	1.00084	12.0549
1.00398	19.381	1.00397	16.0199
1.00402	17.3752	1.00846	13.6209
1.00342	20.3136	1.00691	13.5494
1.00722	18.9942	1.00535	18.57
1.00353	19.0377	1.01579	14.8535
1.00815	19.7317	1.07371	15.0928
1.00154	20.2795	1.00768	14.5964
1.0054	20.7666	1.01252	16.4588
1.00149	17.5615	1.00485	15.0905
1.01405	18.1398	1.01357	16.1612
1.00272	18.4559	1.02165	13.0184
1.00645	18.6016	1.00111	13.7314
1.00749	16.2962	1.00413	15.4875
1.00886	17.9369	1.00179	14.5957
1.00316	19.8941	1.00216	18.1314
1.00943	18.3699	1.00515	16.0133
1.00233	18.8284	1.10753	14.4508
1.00355	18.4964	1.00054	11.7008
1.01905	18.0923	1.00757	17.3907
1.00591	18.1534	1.00231	13.3806
1.00191	19.365	1.0452	15.549
1.00968	20.6893	1.00309	12.9123
1.00273	15.1849	1.00138	12.9918
1.00512	19.7017	1.01087	11.9042
1.0044	19.411	1.00485	11.7977
1.00312	18.0876	1.04812	16.1075
1.00341	16.9734	1.00322	16.0199
1.0041	18.6271	1.00345	14.5711
1.00203	18.7832	1.00225	12.0901
1.00668	18.589	1.00932	15.7116
1.00145	17.875	1.00776	17.1621
1.01753	18.6951	1.00401	13.458
1.00639	19.7463	1.00267	14.0762
1.00238	18.8042	1.00047	15.999
1.00256	15.3634	1.00337	13.1412
1.00355	19.6639	1.00605	16.762
1.01286	17.4521	1.00378	12.8385
1.00371	17.5131	1.00398	20.0633
1.00506	20.4297	1.00301	12.5652
1.00438	14.1105	1.00131	13.9516
1.01071	17.5165	1.00128	11.1201
1.00807	13.3633	1.00239	17.4682
1.00399	18.1593	1.00285	15.9204
1.0078	15.9596	1.00768	15.9516
1.00374	20.4278	1.00585	18.5751
1.00613	18.7207	1.05133	12.0862
1.00558	17.6849	1.00044	13.4162
1.00075	17.1166	1.02982	13.4351
1.00545	18.7895	1.01434	15.0716
1.00381	21.1817	1.01192	13.9588
1.00486	19.7041	1.00244	15.4882
1.01138	12.3995	1.00165	11.9646
1.00433	18.2591	1.00434	14.8038
1.00312	21.0037	1.06386	14.1754
1.00455	18.657	1.00454	13.1993
1.00613	18.3916	1.00233	11.6605
1.00661	14.5874	1.006	14.9417
1.00399	19.3536	1.00013	13.571
1.00072	13.2162	1.00373	20.72
1.00191	14.004	1.0052	14.2854
1.00582	16.307	1.00385	17.7894
1.00763	18.5489	1.00422	20.3924
1.00512	18.6003	1.00018	11.7546
1.00441	20.8634	1.0042	13.5305
1.00538	17.4218	1.00268	11.5148
1.00328	18.7391	1.00804	17.5022
1.00796	20.1772	1.00624	13.3234
1.00414	20.5573	1.00159	13.8938
1.00533	18.6078	1.00252	21.8472
1.00422	18.4582	1.01485	14.858
1.00355	13.6873	1.00288	14.0241
1.01208	20.0647	1.00623	16.8478
1.00645	19.64	1.00413	15.433
1.00336	18.1885	1.00606	17.1234
1.00428	18.8241	1.00131	12.5497
1.00111	19.1955	1.0458	19.6694
1.0058	18.2729	1.01473	13.971
1.00269	14.393	1.00631	19.6309
[truncated: 439 more rows]
