# Supplementary material for: High-Throughput, Time-Resolved Mechanical Phenotyping of Prostate Cancer Cells
Source: Sci Rep. 2019 Apr 5;9:5742. doi: 10.1038/s41598-019-42008-0 (PMC6450875; doi:10.1038/s41598-019-42008-0)
Supplement: Supplementary file 4 — 3a [file 41598_2019_42008_MOESM4_ESM.xlsx]

## Sheet: Sheet1
Cell-Group	1	2	3	4	5	6	7	8	9	10	11	12	13	14	15	16	17	18	19	20	21	22	23	24	25	26	27	28	29	30	31	32	33	34	35	36	37	38	39	40	41	42	43	44	45	46	47	48	49
1	1.0023	1.0023	1.0023	1.0023	1.0023	1.0023	1.00182	1.00155	1.00169	1.00203	1.00234	1.00257	1.00289	1.00346	1.00449	1.00396	1.00365	1.00365	1.00449	1.00568	1.00534	1.00534	1.00673	1.00791	1.00773	1.00755	1.00812	1.0089	1.00971	1.00964	1.00935	1.00906	1.00878	1.00849	1.00821	1.00792	1.0075	1.00655	1.00567	1.00486	1.00411	1.00434	1.00483	1.00533	1.00585	1.00638	1.00638	1.00638	1.00638
1	1.00027	1.00027	1.00027	1.00027	1.00026	1.00024	1.00017	1.00009	1.00014	1.00028	1.00064	1.00026	1.00004	1.00019	1.00031	1.00046	1.00079	1.00142	1.0024	1.00331	1.00425	1.00585	1.00771	1.00813	1.00857	1.01029	1.01311	1.01624	1.01697	1.01706	1.01715	1.01744	1.01804	1.01865	1.01926	1.01919	1.01647	1.01398	1.01171	1.00965	1.00856	1.00804	1.00754	1.00706	1.0066	1.0066	1.0066	1.0066	1.0066
1	1.00142	1.00142	1.00142	1.00142	1.00142	1.0013	1.00102	1.0015	1.00147	1.00073	1.00135	1.0011	1.00045	1.00074	1.00095	1.00097	1.00182	1.00207	1.00122	1.00177	1.00373	1.00371	1.00314	1.00393	1.00522	1.00626	1.00706	1.0079	1.00893	1.01006	1.01127	1.01222	1.0127	1.01318	1.01367	1.01383	1.01352	1.01322	1.01291	1.01261	1.01233	1.01206	1.01179	1.01152	1.01126	1.01126	1.01126	1.01126	1.01126
1	1.00102	1.00102	1.00102	1.00102	1.00099	1.00083	1.00176	1.00445	1.0101	1.01609	1.01917	1.02145	1.02409	1.02816	1.03332	1.03798	1.0371	1.03839	1.04104	1.04422	1.03743	1.01332	1.01526	1.0194	1.03344	1.04928	1.06629	1.08402	1.0931	1.09624	1.09941	1.10263	1.08913	1.07574	1.06256	1.04974	1.0375	1.02611	1.01598	1.00719	1.00664	1.0061	1.00558	1.00506	1.00496	1.00496	1.00496	1.00496	1.00496
1	1.00112	1.00112	1.00112	1.00112	1.00112	1.00055	1.00011	1.00011	1.00051	1.00055	1.00001	1.00031	1.00082	1.00121	1.00119	1.00137	1.00171	1.00239	1.0026	1.00202	1.00219	1.00256	1.00301	1.00352	1.00383	1.0041	1.00433	1.00452	1.00471	1.00484	1.00488	1.00492	1.00496	1.00501	1.00506	1.00512	1.00517	1.00545	1.0058	1.00616	1.00653	1.00653	1.00516	1.00396	1.00293	1.00206	1.00176	1.00176	1.00176
1	1.00018	1.00018	1.00018	1.00018	1.00018	1.00014	1.00011	1.00014	1.00052	1.00131	1.00106	1.00146	1.00253	1.0042	1.00485	1.00462	1.00483	1.00497	1.00497	1.00524	1.0057	1.00865	1.01294	1.01376	1.0136	1.01434	1.01576	1.01727	1.01719	1.01671	1.01624	1.01535	1.01387	1.01246	1.01113	1.00967	1.00763	1.00586	1.00433	1.00305	1.00285	1.00288	1.0029	1.00293	1.00295	1.00295	1.00295	1.00295	1.00295
1	1.00033	1.00033	1.00033	1.00033	1.00033	1.0004	1.00051	1.00055	1.00042	1.00023	1.00018	1.00014	1.00012	1.00015	1.0002	1.00025	1.00023	1.00016	1.00069	1.00142	1.00162	1.00202	1.00277	1.0034	1.0037	1.00402	1.00418	1.00435	1.00452	1.00496	1.00542	1.00589	1.00569	1.00455	1.00353	1.00264	1.00196	1.00169	1.00145	1.00123	1.00103	1.00096	1.00096	1.00097	1.00098	1.00098	1.00098	1.00098	1.00098
1	1.00382	1.00382	1.00382	1.00382	1.00382	1.00245	1.00199	1.00307	1.00226	1.00174	1.00211	1.0014	1.00119	1.002	1.00189	1.00177	1.00263	1.00371	1.00478	1.00516	1.00585	1.00711	1.00747	1.0064	1.00548	1.00488	1.00431	1.00441	1.00498	1.00558	1.0058	1.00542	1.00505	1.00469	1.00445	1.00428	1.00411	1.00395	1.00383	1.00392	1.00401	1.0041	1.00419	1.00422	1.00422	1.00422	1.00422	1.00422	1.00422
1	1.0172	1.0172	1.0172	1.0172	1.01109	1.0005	1.00128	1.02677	1.00787	1.00172	1.00296	1.00288	1.00232	1.0014	1.0007	1.00022	1.00365	1.00342	1.00186	1.00157	1.00132	1.00174	1.00245	1.00355	1.00598	1.00806	1.00689	1.0058	1.00483	1.00407	1.00338	1.00275	1.00435	1.00716	1.01077	1.01522	1.01397	1.01274	1.01154	1.01038	1.00924	1.00797	1.00664	1.00555	1.00464	1.00417	1.00417	1.00417	1.00417
1	1.00647	1.00647	1.00647	1.00647	1.0059	1.00341	1.00294	1.00309	1.00419	1.00398	1.00319	1.00338	1.00399	1.00467	1.0043	1.00454	1.00522	1.00514	1.00532	1.00625	1.00756	1.00954	1.01003	1.00943	1.0092	1.0095	1.00981	1.01076	1.01191	1.01313	1.01281	1.01148	1.01021	1.00901	1.0081	1.00738	1.00669	1.00604	1.00543	1.00494	1.00447	1.00403	1.00362	1.0033	1.0033	1.0033	1.0033	1.0033	1.0033
1	1.00168	1.00168	1.00168	1.00168	1.00159	1.00114	1.00065	1.00023	1.00057	1.00133	1.00268	1.00058	1.00057	1.0018	1.00118	1.00122	1.0017	1.00137	1.00124	1.00139	1.00111	1.00063	1.00083	1.00124	1.00189	1.00278	1.00364	1.00382	1.00399	1.00426	1.00491	1.00562	1.00639	1.00659	1.00591	1.00526	1.00465	1.00408	1.00371	1.00336	1.00303	1.00273	1.00261	1.00261	1.00261	1.00261	1.00261	1.00261	1.00261
1	1.00054	1.00054	1.00054	1.00054	1.00054	1.00054	1.00049	1.00043	1.00036	1.00065	1.00069	1.00054	1.00093	1.00088	1.00054	1.00207	1.00245	1.00171	1.00186	1.00194	1.00171	1.00165	1.00172	1.002	1.00246	1.0029	1.00307	1.00323	1.0033	1.00329	1.00329	1.00337	1.00384	1.00432	1.00483	1.00537	1.00509	1.00483	1.00456	1.00431	1.00391	1.00332	1.00277	1.00228	1.00183	1.00175	1.00175	1.00175	1.00175
1	1.0052	1.0052	1.0052	1.0052	1.0052	1.0052	1.00654	1.0073	1.0076	1.00677	1.00622	1.00583	1.00525	1.0057	1.00794	1.00794	1.00759	1.00677	1.00818	1.01038	1.01043	1.01048	1.01059	1.0107	1.01111	1.01153	1.01197	1.01245	1.01294	1.01352	1.01418	1.01484	1.01552	1.01427	1.01263	1.01108	1.00963	1.00843	1.00755	1.00671	1.00593	1.00519	1.00504	1.00504	1.00504	1.00504	1.00504	1.00504	1.00504
1	1.00112	1.00112	1.00112	1.00112	1.00115	1.00132	1.00118	1.00101	1.00101	1.00119	1.00137	1.00136	1.0009	1.00057	1.00081	1.001	1.00118	1.00129	1.00118	1.00096	1.00092	1.00092	1.00126	1.00174	1.00168	1.00147	1.00136	1.00161	1.00187	1.00216	1.00247	1.0028	1.00314	1.00314	1.00291	1.00269	1.00248	1.00226	1.00201	1.00177	1.00156	1.00135	1.00127	1.00127	1.00127	1.00127	1.00127	1.00127	1.00127
1	1.00317	1.00317	1.00317	1.00317	1.00317	1.0035	1.00438	1.00398	1.0037	1.00358	1.00376	1.00406	1.00453	1.00503	1.00546	1.00546	1.00498	1.00424	1.00519	1.00619	1.00711	1.00793	1.00854	1.0093	1.01068	1.01218	1.0132	1.01411	1.01504	1.01445	1.01388	1.01331	1.01264	1.01151	1.01042	1.00937	1.00837	1.00867	1.00897	1.00927	1.00958	1.00982	1.00982	1.00982	1.00982	1.00982	1.00982	1.00982	1.00982
1	1.0025	1.0025	1.0025	1.0025	1.0025	1.0025	1.00273	1.00283	1.00262	1.00222	1.00228	1.00318	1.0032	1.00371	1.0051	1.00518	1.00508	1.00577	1.00769	1.01083	1.01144	1.01208	1.01384	1.01568	1.01657	1.01749	1.0176	1.01718	1.01676	1.01667	1.0168	1.01694	1.01707	1.01716	1.01723	1.0173	1.01738	1.01707	1.01622	1.01538	1.01458	1.0138	1.01365	1.01365	1.01365	1.01365	1.01365	1.01365	1.01365
1	1.00154	1.00154	1.00154	1.00154	1.00154	1.00154	1.00196	1.00321	1.00282	1.00212	1.00156	1.00188	1.00233	1.00226	1.00192	1.00158	1.00135	1.00125	1.00124	1.00117	1.0011	1.00071	1.00041	1.0009	1.00156	1.00215	1.00274	1.00341	1.00322	1.00304	1.00286	1.00247	1.00196	1.00152	1.00113	1.00088	1.00076	1.00064	1.00054	1.00045	1.00041	1.00039	1.00037	1.00034	1.00032	1.00032	1.00032	1.00032	1.00032
1	1.00754	1.00754	1.00754	1.00754	1.00754	1.00764	1.0078	1.00796	1.00753	1.00629	1.00561	1.00531	1.00537	1.00497	1.00474	1.00569	1.00542	1.00438	1.00616	1.00737	1.00738	1.00713	1.00671	1.00698	1.00835	1.00968	1.01045	1.01125	1.01147	1.01079	1.01013	1.00949	1.00931	1.00923	1.00916	1.00909	1.00847	1.00774	1.00704	1.00637	1.00574	1.00717	1.00875	1.01046	1.01231	1.01349	1.01349	1.01349	1.01349
1	1.00388	1.00388	1.00388	1.00388	1.0038	1.00341	1.00218	1.00147	1.00282	1.0031	1.00243	1.00114	1.00095	1.00146	1.00277	1.00123	1.00072	1.00063	1.00134	1.00148	1.00067	1.00053	1.0007	1.00081	1.00087	1.00098	1.00126	1.00159	1.00183	1.00187	1.00192	1.00198	1.00284	1.00386	1.00503	1.00598	1.00552	1.00508	1.00467	1.00427	1.00415	1.00421	1.00427	1.00432	1.00438	1.00438	1.00438	1.00438	1.00438
1	1.00037	1.00037	1.00037	1.00037	1.00037	1.00037	1.00089	1.00063	1.00019	1.00027	1.0004	1.0003	1.00002	1.00005	1.00013	1.00032	1.00031	1.00028	1.00023	1.00026	1.00033	1.00043	1.00055	1.00077	1.00103	1.00118	1.00135	1.00152	1.00172	1.00193	1.00206	1.00184	1.00163	1.00144	1.00123	1.00096	1.00072	1.00052	1.00035	1.00038	1.00046	1.00055	1.00064	1.00072	1.00072	1.00072	1.00072	1.00072	1.00072
1	1.00044	1.00044	1.00044	1.00044	1.00044	1.00066	1.00111	1.00221	1.01988	1.01329	1.00244	1.00089	1.00208	1.00161	1.00148	1.0018	1.00128	1.00103	1.00109	1.00107	1.00093	1.00366	1.00927	1.00704	1.00503	1.00397	1.00602	1.00843	1.01	1.00991	1.00981	1.00978	1.00998	1.01019	1.01039	1.01041	1.00972	1.00905	1.0084	1.00777	1.00815	1.00923	1.01036	1.01153	1.01273	1.01298	1.01298	1.01298	1.01298
1	1.00168	1.00168	1.00168	1.00168	1.00168	1.00096	1.00084	1.0015	1.00101	1.00086	1.00117	1.00125	1.00119	1.00102	1.00133	1.00192	1.00277	1.00286	1.00274	1.0042	1.00542	1.00459	1.00437	1.00669	1.009	1.00956	1.01014	1.01063	1.01096	1.01129	1.01156	1.01155	1.01155	1.01154	1.0113	1.01016	1.00909	1.00809	1.00714	1.00691	1.00685	1.00679	1.00673	1.00667	1.00667	1.00667	1.00667	1.00667	1.00667
1	1.00409	1.00409	1.00409	1.00409	1.00409	1.0039	1.00402	1.00468	1.00379	1.00337	1.00409	1.00244	1.00141	1.0014	1.0008	1.00042	1.00022	1.00059	1.00135	1.00205	1.00186	1.0006	1.00041	1.00066	1.00093	1.00121	1.00151	1.00195	1.00248	1.00309	1.00378	1.00454	1.00537	1.00603	1.00577	1.00552	1.00528	1.00504	1.00542	1.00598	1.00656	1.00716	1.00766	1.00766	1.00766	1.00766	1.00766	1.00766	1.00766
1	1.00131	1.00131	1.00131	1.00131	1.00132	1.00137	1.00118	1.00095	1.0007	1.00084	1.00109	1.00122	1.00107	1.00092	1.00099	1.00087	1.00073	1.00062	1.00062	1.00069	1.00154	1.00305	1.00293	1.00281	1.00292	1.00309	1.00331	1.00369	1.0041	1.00433	1.00429	1.00425	1.00421	1.00416	1.0041	1.00405	1.00399	1.00398	1.00411	1.00425	1.00439	1.00452	1.00458	1.00458	1.00458	1.00458	1.00458	1.00458	1.00458
1	1.0008	1.0008	1.0008	1.0008	1.0008	1.00118	1.00145	1.00027	1.00045	1.00196	1.00122	1.00084	1.00063	1.0014	1.00159	1.00128	1.0015	1.00155	1.00135	1.00135	1.00149	1.00256	1.0042	1.00387	1.00306	1.00367	1.00549	1.00769	1.00774	1.0072	1.0067	1.00615	1.00552	1.00492	1.00435	1.00407	1.00417	1.00427	1.00437	1.00447	1.00367	1.00276	1.00197	1.0013	1.00076	1.00076	1.00076	1.00076	1.00076
1	1.00078	1.00078	1.00078	1.00078	1.00078	1.0006	1.00059	1.00071	1.00094	1.00064	1.00045	1.00217	1.00282	1.00326	1.00485	1.00391	1.00317	1.00543	1.00703	1.00795	1.00644	1.00456	1.00487	1.00519	1.00647	1.00815	1.00935	1.00808	1.0069	1.00592	1.00544	1.00498	1.00453	1.00405	1.00355	1.00308	1.00264	1.0023	1.00223	1.00216	1.00209	1.00202	1.00201	1.00201	1.00201	1.00201	1.00201	1.00201	1.00201
1	1.00026	1.00026	1.00026	1.00026	1.00026	1.00027	1.00029	1.00034	1.00043	1.00041	1.00008	1.00002	1.00002	1.0001	1.00027	1.0004	1.00017	1.0001	1.0001	1.00009	1.00008	1.00009	1.00011	1.00028	1.00053	1.00075	1.00098	1.00115	1.00102	1.00089	1.00077	1.00062	1.00047	1.00034	1.00023	1.00032	1.00048	1.00067	1.00089	1.00103	1.00101	1.00099	1.00098	1.00096	1.00096	1.00096	1.00096	1.00096	1.00096
1	1.00178	1.00178	1.00178	1.00178	1.00178	1.00206	1.00257	1.00332	1.00341	1.00319	1.00253	1.00326	1.00423	1.00423	1.00379	1.00331	1.00366	1.00389	1.00403	1.0041	1.00416	1.00468	1.00524	1.00557	1.00592	1.007	1.00838	1.00988	1.0103	1.01073	1.01116	1.0114	1.01159	1.01179	1.01198	1.01084	1.00946	1.00819	1.00701	1.00618	1.00576	1.00536	1.00497	1.00459	1.00444	1.00444	1.00444	1.00444	1.00444
1	1.00119	1.00119	1.00119	1.00119	1.00119	1.00119	1.00108	1.00059	1.0004	1.00032	1.00097	1.00101	1.00058	1.00067	1.00081	1.00104	1.00114	1.00124	1.00146	1.00201	1.00327	1.00435	1.00523	1.00685	1.00918	1.01123	1.01111	1.011	1.01186	1.01434	1.01704	1.01996	1.01883	1.01675	1.01478	1.01292	1.01108	1.00926	1.00759	1.00608	1.00473	1.00532	1.00592	1.00654	1.00717	1.00782	1.00795	1.00795	1.00795
1	1.00556	1.00556	1.00556	1.00556	1.00556	1.004	1.00236	1.00254	1.00391	1.00416	1.00226	1.00185	1.00188	1.00215	1.00216	1.00226	1.00258	1.0024	1.0026	1.00346	1.00372	1.00353	1.00479	1.0067	1.00726	1.00742	1.00762	1.00795	1.00828	1.0085	1.00817	1.00786	1.00755	1.00637	1.00478	1.00341	1.00226	1.00167	1.00163	1.0016	1.00156	1.00153	1.00152	1.00152	1.00152	1.00152	1.00152	1.00152	1.00152
1	1.00027	1.00027	1.00027	1.00027	1.00027	1.00214	1.01028	1.01215	1.00551	1.00047	1.00225	1.00391	1.09144	1.08838	1.07218	1.03952	1.01378	1.00163	1.0014	1.00096	1.00055	1.00105	1.00209	1.0358	1.04915	1.03183	1.01687	1.0056	1.00379	1.0036	1.00343	1.00321	1.00297	1.00274	1.00252	1.00259	1.00287	1.00316	1.00345	1.00373	1.00388	1.00404	1.0042	1.00437	1.00444	1.00444	1.00444	1.00444	1.00444
1	1.00165	1.00165	1.00165	1.00165	1.00154	1.00106	1.00208	1.003	1.00262	1.00215	1.00211	1.00278	1.00281	1.00291	1.00311	1.00353	1.00442	1.0061	1.00378	1.00139	1.0017	1.00205	1.00204	1.00203	1.00239	1.00279	1.00355	1.00467	1.00591	1.00613	1.00563	1.00515	1.00469	1.00413	1.00361	1.00313	1.00269	1.00271	1.00284	1.00298	1.00312	1.00323	1.00323	1.00323	1.00323	1.00323	1.00323	1.00323	1.00323
1	1.00695	1.00695	1.00695	1.00695	1.00695	1.00228	1.00385	1.00547	1.00105	1.00053	1.00045	1.0002	1.0002	1.00015	1.00002	1.00056	1.00141	1.00096	1.00061	1.00038	1.00038	1.0005	1.00142	1.00181	1.00098	1.0004	1.00096	1.00174	1.00271	1.00293	1.00315	1.00339	1.00329	1.00312	1.00295	1.00279	1.003	1.00331	1.00365	1.00401	1.00439	1.00377	1.00265	1.00175	1.00104	1.00092	1.00092	1.00092	1.00092
1	1.03158	1.03158	1.03158	1.03158	1.03158	1.03158	1.03212	1.03216	1.0289	1.03001	1.03297	1.03145	1.03232	1.0337	1.03468	1.03476	1.03559	1.04043	1.04198	1.04127	1.04196	1.04302	1.04437	1.04575	1.04811	1.05051	1.05255	1.05303	1.05352	1.05416	1.05546	1.05677	1.05809	1.05848	1.05744	1.05641	1.05537	1.05435	1.05178	1.0489	1.04609	1.04336	1.0407	1.04018	1.04018	1.04018	1.04018	1.04018	1.04018
1	1.00304	1.00304	1.00304	1.00304	1.00304	1.00376	1.00468	1.00396	1.00329	1.00267	1.00284	1.00292	1.00292	1.00311	1.00319	1.00312	1.0026	1.00245	1.0038	1.00467	1.00511	1.00553	1.00593	1.00632	1.00669	1.00727	1.00867	1.0102	1.01119	1.01123	1.01128	1.01133	1.01052	1.00956	1.00865	1.00779	1.00694	1.00611	1.00532	1.00457	1.00387	1.00403	1.0042	1.00437	1.00454	1.00468	1.00468	1.00468	1.00468
1	1.0007	1.0007	1.0007	1.0007	1.0007	1.00141	1.00219	1.00282	1.003	1.00308	1.00328	1.0038	1.00446	1.00465	1.00549	1.00686	1.00717	1.00793	1.00948	1.01134	1.01352	1.01491	1.01608	1.01811	1.0209	1.02332	1.0235	1.02368	1.02459	1.02665	1.02879	1.03101	1.03158	1.03101	1.03045	1.02989	1.02836	1.02551	1.02282	1.0203	1.01795	1.01658	1.01547	1.01441	1.01338	1.0124	1.0122	1.0122	1.0122
1	1.00154	1.00154	1.00154	1.00154	1.00154	1.00154	1.00154	1.00063	1.0003	1.00061	1.00068	1.00073	1.00096	1.00094	1.00092	1.00119	1.00141	1.00163	1.00253	1.00344	1.00415	1.0042	1.00377	1.00416	1.00517	1.00571	1.00544	1.00518	1.0052	1.0054	1.00562	1.00585	1.00614	1.00644	1.00674	1.00706	1.00638	1.00572	1.00511	1.00452	1.00487	1.00591	1.00703	1.00823	1.00952	1.00952	1.00952	1.00952	1.00952
1	1.03711	1.03711	1.03711	1.03711	1.03711	1.03711	1.03778	1.03949	1.03569	1.02944	1.0221	1.01459	1.00803	1.00326	1.00176	1.0007	1.00019	1.00023	1.00016	1.00015	1.00082	1.00258	1.00644	1.01167	1.01815	1.02564	1.03312	1.04119	1.04875	1.05245	1.05625	1.06014	1.06406	1.06805	1.07212	1.07626	1.07617	1.07501	1.07386	1.07272	1.07221	1.0742	1.07622	1.07826	1.08033	1.08158	1.08158	1.08158	1.08158
1	1.0062	1.0062	1.0062	1.0062	1.0062	1.0062	1.00566	1.00324	1.00202	1.00193	1.00199	1.00164	1.00086	1.00052	1.00028	1.00014	1.00066	1.00117	1.00052	1.00045	1.00069	1.00171	1.00344	1.0038	1.00373	1.00423	1.00519	1.00625	1.00693	1.0073	1.00768	1.00857	1.01034	1.01224	1.01428	1.01644	1.01872	1.01491	1.01148	1.00847	1.00588	1.00406	1.00378	1.0035	1.00324	1.00304	1.00304	1.00304	1.00304
1	1.00256	1.00256	1.00256	1.00256	1.00256	1.00183	1.00123	1.00126	1.00141	1.0015	1.00123	1.00201	1.0028	1.0016	1.00122	1.00122	1.00074	1.0004	1.00018	1.00026	1.00044	1.00049	1.0005	1.00064	1.00084	1.00122	1.0018	1.00249	1.00281	1.00302	1.00325	1.00344	1.00358	1.00373	1.00388	1.00367	1.00298	1.00237	1.00182	1.00135	1.00112	1.00094	1.00078	1.00064	1.00054	1.00054	1.00054	1.00054	1.00054
1	1.00584	1.00584	1.00584	1.00584	1.00584	1.00808	1.02382	1.00897	1.0008	1.00125	1.00254	1.00342	1.00146	1.00142	1.00248	1.00127	1.00073	1.00074	1.00047	1.00043	1.00154	1.00232	1.00258	1.00268	1.00252	1.00237	1.00222	1.00208	1.00301	1.00629	1.01047	1.01219	1.00956	1.00728	1.00535	1.00416	1.00373	1.00331	1.00291	1.00252	1.00234	1.00221	1.00209	1.00197	1.00185	1.00185	1.00185	1.00185	1.00185
1	1.00135	1.00135	1.00135	1.00135	1.00135	1.00135	1.00085	1.00077	1.00088	1.00084	1.00127	1.00183	1.00095	1.00118	1.0019	1.00113	1.00125	1.00202	1.00179	1.00156	1.00133	1.00146	1.00223	1.0026	1.00262	1.00268	1.00293	1.0032	1.00333	1.00325	1.00317	1.0031	1.00317	1.00325	1.00334	1.00342	1.00278	1.00205	1.00143	1.00092	1.00081	1.00124	1.00176	1.00237	1.00308	1.00324	1.00324	1.00324	1.00324
1	1.00113	1.00113	1.00113	1.00113	1.00113	1.00115	1.00113	1.00085	1.00077	1.00068	1.00026	1.0004	1.00085	1.00054	1.00035	1.00031	1.00079	1.00063	1.00044	1.00073	1.0008	1.00051	1.00052	1.001	1.00144	1.00164	1.00185	1.00195	1.00205	1.00216	1.00196	1.00178	1.0016	1.00149	1.00163	1.00177	1.00192	1.00207	1.002	1.00194	1.00187	1.00181	1.00177	1.00177	1.00177	1.00177	1.00177	1.00177	1.00177
1	1.0019	1.0019	1.0019	1.0019	1.0019	1.0019	1.00214	1.00229	1.00238	1.00193	1.00138	1.00105	1.00164	1.00174	1.00152	1.0015	1.00119	1.00077	1.00071	1.00109	1.00258	1.00312	1.00275	1.00308	1.00398	1.00462	1.00385	1.00315	1.00271	1.00261	1.0025	1.00239	1.0024	1.0024	1.00241	1.00242	1.00237	1.00231	1.00225	1.00219	1.00216	1.00218	1.00219	1.0022	1.00221	1.00222	1.00222	1.00222	1.00222
1	1.00075	1.00075	1.00075	1.00075	1.00075	1.00075	1.00023	1.00008	1.00007	1.00015	1.00022	1.0003	1.00051	1.00055	1.00053	1.00044	1.00053	1.00064	1.00064	1.00054	1.00033	1.00047	1.00096	1.00083	1.00037	1.00017	1.00037	1.00065	1.00096	1.00126	1.0016	1.00198	1.00166	1.00137	1.00111	1.00087	1.00086	1.0009	1.00094	1.00098	1.00115	1.00153	1.00197	1.00246	1.003	1.00323	1.00323	1.00323	1.00323
1	1.00375	1.00375	1.00375	1.00375	1.00375	1.00375	1.00415	1.00332	1.00125	1.00115	1.00167	1.00248	1.00202	1.00241	1.003	1.00172	1.00107	1.00074	1.00048	1.00057	1.00132	1.00187	1.00218	1.00165	1.00079	1.00053	1.00081	1.00116	1.0014	1.00155	1.00171	1.0018	1.00159	1.00138	1.0012	1.00119	1.00146	1.00176	1.00209	1.00244	1.00263	1.00282	1.00302	1.00323	1.00332	1.00332	1.00332	1.00332	1.00332
1	1.00042	1.00042	1.00042	1.00042	1.00052	1.0012	1.00104	1.00061	1.00124	1.00128	1.00089	1.00105	1.00127	1.00155	1.00182	1.00177	1.00152	1.0017	1.00197	1.00264	1.00326	1.0037	1.0042	1.00475	1.00522	1.00557	1.00594	1.00706	1.00845	1.00994	1.00899	1.00752	1.00618	1.00497	1.00491	1.00485	1.00479	1.00473	1.0044	1.00391	1.00344	1.00301	1.0026	1.00252	1.00252	1.00252	1.00252	1.00252	1.00252
1	1.00316	1.00316	1.00316	1.00316	1.00316	1.00316	1.00221	1.00189	1.0027	1.00212	1.00178	1.00218	1.00196	1.00185	1.00213	1.00252	1.00279	1.00234	1.00258	1.00333	1.00328	1.00322	1.00324	1.00325	1.00369	1.00414	1.00473	1.00544	1.00619	1.00643	1.0063	1.00617	1.00604	1.00557	1.00504	1.00454	1.00406	1.00409	1.00444	1.00479	1.00516	1.00554	1.00554	1.00554	1.00554	1.00554	1.00554	1.00554	1.00554
1	1.0018	1.0018	1.0018	1.0018	1.0018	1.00172	1.0016	1.00144	1.00153	1.00157	1.00143	1.00168	1.00218	1.00326	1.00317	1.00294	1.00341	1.00344	1.00317	1.00388	1.00497	1.00471	1.00445	1.00589	1.00755	1.00906	1.01047	1.01199	1.01244	1.01288	1.01334	1.01266	1.01128	1.00999	1.00878	1.00821	1.00804	1.00787	1.00771	1.00754	1.00815	1.00877	1.00941	1.01006	1.01059	1.01059	1.01059	1.01059	1.01059
1	1.00042	1.00042	1.00042	1.00042	1.00042	1.00064	1.00092	1.00092	1.00058	1.00036	1.0003	1.00029	1.00054	1.00114	1.0007	1.00064	1.0008	1.00114	1.00135	1.00131	1.0015	1.00175	1.00154	1.00135	1.00134	1.00139	1.00165	1.00233	1.00313	1.0034	1.00277	1.0022	1.0017	1.00162	1.00164	1.00167	1.00169	1.00153	1.00127	1.00104	1.00083	1.00074	1.00109	1.00151	1.002	1.00254	1.00266	1.00266	1.00266
1	1.00038	1.00038	1.00038	1.00038	1.00038	1.00105	1.00108	1.00021	1.00059	1.00076	1.00047	1.00065	1.00091	1.00132	1.00108	1.00124	1.00216	1.00258	1.00297	1.0031	1.00314	1.00303	1.00304	1.00312	1.00331	1.00366	1.00403	1.00514	1.00658	1.00819	1.0083	1.008	1.00771	1.00743	1.00693	1.00644	1.00597	1.00551	1.0053	1.00525	1.0052	1.00516	1.00511	1.00511	1.00511	1.00511	1.00511	1.00511	1.00511
1	1.02956	1.02956	1.02956	1.02956	1.02956	1.00725	1.0319	1.02565	1.00509	1.00119	1.00199	1.00237	1.00203	1.00086	1.00139	1.00279	1.00532	1.00276	1.00125	1.00154	1.00211	1.00298	1.00378	1.0045	1.00492	1.00483	1.00475	1.00502	1.00529	1.00557	1.00623	1.00692	1.00763	1.00818	1.00801	1.00785	1.00768	1.00752	1.0078	1.00808	1.00836	1.00864	1.00875	1.00875	1.00875	1.00875	1.00875	1.00875	1.00875
1	1.00049	1.00049	1.00049	1.00049	1.00049	1.00049	1.00061	1.0006	1.00042	1.00029	1.0002	1.00014	1.00006	1.00008	1.00022	1.00094	1.00044	1.0001	1.00028	1.00051	1.0008	1.0014	1.00225	1.0021	1.00196	1.00216	1.00263	1.00314	1.00272	1.00233	1.00197	1.00198	1.00223	1.0025	1.00278	1.00288	1.00285	1.00282	1.00278	1.00266	1.00219	1.00176	1.00138	1.00105	1.00093	1.00093	1.00093	1.00093	1.00093
1	1.00039	1.00039	1.00039	1.00039	1.00047	1.00102	1.00087	1.00044	1.00047	1.00047	1.00045	1.0002	1.00035	1.00094	1.00101	1.00113	1.00129	1.00188	1.00257	1.00277	1.00312	1.00372	1.00446	1.00541	1.00636	1.00701	1.0077	1.00891	1.01056	1.01235	1.01291	1.01154	1.01025	1.00905	1.00837	1.00839	1.0084	1.00841	1.00842	1.00787	1.00721	1.00658	1.00599	1.00542	1.00542	1.00542	1.00542	1.00542	1.00542
1	1.00548	1.00548	1.00548	1.00548	1.00548	1.00534	1.00374	1.00119	1.00454	1.00439	1.00102	1.0037	1.00605	1.00268	1.00224	1.00266	1.00361	1.00185	1.00088	1.00235	1.00299	1.00274	1.00396	1.00661	1.00794	1.00669	1.00551	1.00448	1.00355	1.00272	1.00273	1.00273	1.00273	1.00269	1.00257	1.00245	1.00233	1.00221	1.00186	1.00127	1.0008	1.00044	1.0002	1.00013	1.00013	1.00013	1.00013	1.00013	1.00013
1	1.0016	1.0016	1.0016	1.0016	1.00162	1.0017	1.0026	1.00393	1.00099	1.00104	1.00155	1.00143	1.00118	1.00129	1.00204	1.00198	1.00157	1.00103	1.00125	1.00171	1.00233	1.00296	1.0033	1.00379	1.00491	1.00615	1.00561	1.0047	1.00389	1.00437	1.00489	1.00542	1.00583	1.00615	1.00648	1.00681	1.00747	1.00836	1.00929	1.01025	1.01124	1.01006	1.00893	1.00787	1.00686	1.00648	1.00648	1.00648	1.00648
1	1.00102	1.00102	1.00102	1.00102	1.00102	1.001	1.0009	1.00112	1.00133	1.00101	1.00082	1.00062	1.0003	1.00038	1.00047	1.00061	1.00082	1.001	1.00093	1.00127	1.00204	1.00228	1.00236	1.00234	1.00229	1.00256	1.00307	1.00363	1.00356	1.00333	1.0031	1.00312	1.00331	1.00351	1.00371	1.00357	1.00321	1.00287	1.00254	1.00224	1.00201	1.0018	1.0016	1.00141	1.0013	1.0013	1.0013	1.0013	1.0013
1	1.00821	1.00821	1.00821	1.00821	1.00821	1.00614	1.00442	1.005	1.00564	1.00593	1.00475	1.00563	1.00588	1.00438	1.00408	1.00322	1.00153	1.00179	1.00258	1.00271	1.00294	1.00332	1.00302	1.00185	1.00138	1.00162	1.00189	1.00241	1.00306	1.00377	1.00447	1.0052	1.00597	1.0064	1.00538	1.00445	1.00361	1.00285	1.0026	1.00247	1.00234	1.00222	1.00217	1.00217	1.00217	1.00217	1.00217	1.00217	1.00217
1	1.00298	1.00298	1.00298	1.00298	1.00298	1.00292	1.00258	1.00249	1.00239	1.00166	1.00141	1.00141	1.00042	1.00022	1.00028	1.00031	1.00043	1.00076	1.00058	1.00018	1.0001	1.00004	1.00004	1.00005	1.00023	1.00067	1.00115	1.00141	1.00169	1.00165	1.00116	1.00075	1.00042	1.00048	1.00062	1.00079	1.00098	1.00124	1.00158	1.00195	1.00235	1.0028	1.0028	1.0028	1.0028	1.0028	1.0028	1.0028	1.0028
1	1.02183	1.02183	1.02183	1.02183	1.02183	1.00392	1.00196	1.00213	1.01018	1.01045	1.00661	1.00259	1.0015	1.00147	1.00071	1.00108	1.00163	1.00116	1.00089	1.00081	1.00096	1.00131	1.00181	1.00244	1.003	1.00355	1.00408	1.00453	1.00501	1.00552	1.00613	1.00677	1.00743	1.00803	1.00858	1.00914	1.0097	1.00986	1.00845	1.00714	1.00593	1.00482	1.00482	1.00482	1.00482	1.00482	1.00482	1.00482	1.00482
1	1.00303	1.00303	1.00303	1.00303	1.00303	1.00222	1.00128	1.00118	1.01102	1.01417	1.00456	1.00121	1.00059	1.00107	1.00133	1.00143	1.00118	1.00114	1.00123	1.00193	1.00248	1.00192	1.00178	1.00339	1.005	1.00482	1.00464	1.00438	1.00401	1.00365	1.00318	1.00254	1.00197	1.00146	1.00102	1.00236	1.00417	1.0064	1.00902	1.00776	1.00578	1.00411	1.00274	1.00228	1.00228	1.00228	1.00228	1.00228	1.00228
1	1.00304	1.00304	1.00304	1.00304	1.00309	1.00331	1.00342	1.00355	1.0039	1.00398	1.004	1.00456	1.00443	1.0045	1.00618	1.00649	1.00681	1.00875	1.01036	1.01174	1.01264	1.01342	1.01612	1.01962	1.02305	1.02664	1.02914	1.02966	1.03019	1.03018	1.02935	1.02854	1.02774	1.0268	1.02577	1.02475	1.02374	1.02326	1.0248	1.02635	1.02793	1.02952	1.03016	1.03016	1.03016	1.03016	1.03016	1.03016	1.03016
1	1.00173	1.00173	1.00173	1.00173	1.00173	1.00234	1.00194	1.00103	1.00152	1.00186	1.00207	1.00231	1.0017	1.00094	1.00085	1.00094	1.00118	1.00157	1.0019	1.00218	1.00242	1.00267	1.00314	1.00366	1.00515	1.00715	1.00853	1.00858	1.00864	1.00877	1.00903	1.00928	1.00954	1.00867	1.00759	1.00659	1.00565	1.00494	1.00438	1.00385	1.00337	1.00291	1.00291	1.00291	1.00291	1.00291	1.00291	1.00291	1.00291
1	1.00205	1.00205	1.00205	1.00205	1.00205	1.00212	1.00249	1.00345	1.00406	1.00238	1.00402	1.00562	1.0051	1.00578	1.00605	1.00569	1.00544	1.0057	1.00676	1.01007	1.01471	1.01115	1.00815	1.00964	1.01128	1.01279	1.01431	1.01543	1.01468	1.01394	1.01319	1.01233	1.01149	1.01069	1.00991	1.00908	1.0083	1.00755	1.00684	1.00592	1.00492	1.00402	1.0032	1.00248	1.00248	1.00248	1.00248	1.00248	1.00248
1	1.00054	1.00054	1.00054	1.00054	1.00054	1.00066	1.00088	1.00094	1.00103	1.00117	1.00116	1.00138	1.00203	1.00207	1.00218	1.00239	1.00287	1.00344	1.00392	1.00447	1.00514	1.0064	1.00824	1.00971	1.01086	1.01183	1.01185	1.01186	1.01228	1.01439	1.01664	1.01905	1.01902	1.01837	1.01773	1.0171	1.01549	1.01337	1.01139	1.00958	1.00791	1.00819	1.00847	1.00875	1.00903	1.00931	1.00931	1.00931	1.00931
1	1.00002	1.00002	1.00002	1.00002	1.00006	1.00051	1.0032	1.0104	1.00743	1.01827	1.03107	1.03615	1.045	1.0543	1.05356	1.05737	1.06331	1.06495	1.0694	1.07837	1.08796	1.09793	1.10107	1.10249	1.10541	1.10935	1.11328	1.11765	1.12213	1.12671	1.13043	1.13356	1.13672	1.13993	1.1367	1.12926	1.12193	1.11472	1.10875	1.1073	1.10585	1.10441	1.10298	1.10183	1.10183	1.10183	1.10183	1.10183	1.10183
1	1.00037	1.00037	1.00037	1.00037	1.00031	1.0001	1.00009	1.00018	1.00027	1.00031	1.00024	1.00004	1.00017	1.00058	1.00145	1.002	1.00216	1.00226	1.00267	1.00335	1.00376	1.00417	1.00485	1.00559	1.00632	1.0071	1.00809	1.00925	1.01049	1.01074	1.01031	1.00988	1.00947	1.0083	1.00721	1.0062	1.00527	1.005	1.00489	1.00478	1.00467	1.00454	1.00441	1.00428	1.00415	1.00402	1.004	1.004	1.004
1	1.0017	1.0017	1.0017	1.0017	1.0017	1.00059	1.00024	1.00014	1.00008	1.00045	1.00198	1.00227	1.00348	1.0046	1.00183	1.00275	1.00432	1.00339	1.00423	1.00656	1.0021	1.00096	1.00213	1.00339	1.00331	1.00324	1.0028	1.0024	1.00243	1.00313	1.00392	1.00481	1.00638	1.00812	1.01	1.012	1.01068	1.00943	1.00825	1.00715	1.00631	1.0058	1.00531	1.00485	1.0044	1.0044	1.0044	1.0044	1.0044
1	1.00238	1.00238	1.00238	1.00238	1.00238	1.00322	1.00383	1.00397	1.00225	1.00153	1.00171	1.00142	1.00134	1.00157	1.0019	1.00192	1.00147	1.00116	1.00095	1.00261	1.00425	1.0049	1.00577	1.00701	1.00812	1.00834	1.00855	1.00955	1.01118	1.01294	1.01394	1.01364	1.01334	1.01304	1.01272	1.01238	1.01204	1.01171	1.01139	1.0111	1.01082	1.01055	1.01028	1.01012	1.01012	1.01012	1.01012	1.01012	1.01012
1	1.00041	1.00041	1.00041	1.00041	1.00041	1.00041	1.00041	1.00024	1.00016	1.00042	1.00032	1.0001	1.0001	1.00017	1.00028	1.00023	1.00022	1.00028	1.00061	1.00106	1.00115	1.00146	1.00292	1.00489	1.00551	1.00617	1.007	1.00797	1.00901	1.00934	1.00917	1.009	1.00883	1.0076	1.00622	1.00498	1.00387	1.00366	1.00398	1.0043	1.00464	1.00499	1.00499	1.00499	1.00499	1.00499	1.00499	1.00499	1.00499
1	1.00121	1.00121	1.00121	1.00121	1.00121	1.00152	1.00376	1.00657	1.01086	1.01431	1.01514	1.01658	1.01618	1.01936	1.01136	1.00085	1.00067	1.00284	1.00453	1.00515	1.00493	1.00452	1.00395	1.00332	1.00274	1.01142	1.02358	1.03771	1.05288	1.06854	1.03581	1.01008	1.00133	1.00139	1.00145	1.00151	1.00157	1.00436	1.01111	1.01975	1.02962	1.04028	1.05141	1.06281	1.06971	1.06971	1.06971	1.06971	1.06971
1	1.00172	1.00172	1.00172	1.00172	1.00172	1.00144	1.00042	1.0006	1.00094	1.00063	1.00041	1.00035	1.00092	1.00092	1.00074	1.00052	1.00063	1.001	1.00125	1.00147	1.00162	1.0019	1.00241	1.00319	1.0045	1.00606	1.00534	1.00466	1.00432	1.00526	1.00629	1.00741	1.00698	1.00618	1.00544	1.00476	1.00414	1.00358	1.00306	1.00258	1.00215	1.00197	1.0018	1.00164	1.00148	1.00139	1.00139	1.00139	1.00139
1	1.00291	1.00291	1.00291	1.00291	1.00291	1.00291	1.00304	1.00361	1.00456	1.00524	1.00619	1.00738	1.00919	1.01016	1.01052	1.01161	1.01269	1.0138	1.01556	1.01737	1.01904	1.01983	1.01923	1.0193	1.02212	1.02517	1.02557	1.02597	1.02636	1.02584	1.02532	1.0248	1.02324	1.02024	1.01739	1.01473	1.01251	1.01145	1.01043	1.00947	1.00855	1.00834	1.0086	1.00885	1.0091	1.00936	1.00941	1.00941	1.00941
1	1.00089	1.00089	1.00089	1.00089	1.00089	1.00111	1.00114	1.00089	1.0003	1.00037	1.00097	1.00157	1.00196	1.00215	1.00286	1.00209	1.00077	1.00052	1.00054	1.00101	1.00111	1.0009	1.00108	1.00139	1.00125	1.00085	1.00067	1.00123	1.00195	1.00282	1.00279	1.00277	1.00275	1.00268	1.00243	1.00219	1.00197	1.00175	1.00208	1.00242	1.00277	1.00314	1.00336	1.00336	1.00336	1.00336	1.00336	1.00336	1.00336
1	1.00111	1.00111	1.00111	1.00111	1.00111	1.00286	1.00533	1.00756	1.01179	1.01379	1.01258	1.00552	1.00418	1.00701	1.00642	1.00387	1.00596	1.00549	1.00458	1.00429	1.00409	1.00418	1.00428	1.00523	1.00626	1.00614	1.00527	1.00448	1.00644	1.01417	1.02374	1.03458	1.04627	1.05854	1.05559	1.04909	1.04291	1.03709	1.03342	1.03714	1.041	1.04499	1.04909	1.03041	1.01084	1.00043	1.00043	1.00043	1.00043
1	1.02181	1.02181	1.02181	1.02181	1.02181	1.02518	1.02344	1.01022	1.01211	1.01451	1.00237	1.0052	1.01438	1.00427	1.00268	1.00496	1.00366	1.00727	1.0161	1.02133	1.01937	1.01878	1.01851	1.01328	1.00872	1.00722	1.00643	1.00516	1.00337	1.00197	1.00149	1.00196	1.0025	1.0031	1.00354	1.00366	1.00378	1.0039	1.00403	1.00546	1.00711	1.00897	1.01104	1.01147	1.01147	1.01147	1.01147	1.01147	1.01147
1	1.00552	1.00552	1.00552	1.00552	1.00552	1.00484	1.00391	1.0027	1.00221	1.00182	1.00154	1.00173	1.00189	1.0014	1.00144	1.00182	1.00206	1.00204	1.00165	1.00257	1.00412	1.00588	1.0079	1.0085	1.00871	1.00947	1.01115	1.01294	1.01355	1.01384	1.01414	1.01447	1.01493	1.01539	1.01587	1.01635	1.01607	1.0158	1.01554	1.01528	1.01487	1.01423	1.01361	1.01301	1.01242	1.01219	1.01219	1.01219	1.01219
1	1.00217	1.00217	1.00217	1.00217	1.00217	1.00165	1.00093	1.00058	1.00074	1.00134	1.00091	1.00092	1.00119	1.00087	1.00084	1.00124	1.00135	1.00143	1.00171	1.00206	1.00253	1.00253	1.00222	1.00259	1.00352	1.00461	1.00594	1.00741	1.00844	1.00864	1.00883	1.00902	1.0088	1.00858	1.00836	1.00814	1.0075	1.0068	1.00614	1.00551	1.0051	1.00544	1.00579	1.00615	1.00651	1.00674	1.00674	1.00674	1.00674
1	1.01875	1.01875	1.01875	1.01875	1.01192	1.00463	1.00678	1.00459	1.00387	1.00496	1.00062	1.00087	1.0017	1.00075	1.00201	1.00624	1.00476	1.00207	1.00231	1.00316	1.00431	1.00467	1.00442	1.00433	1.00434	1.00511	1.00728	1.00982	1.01159	1.01275	1.01396	1.01524	1.01391	1.01268	1.01154	1.01047	1.01036	1.01026	1.01015	1.01004	1.00945	1.00855	1.00767	1.00682	1.00599	1.0052	1.0052	1.0052	1.0052
1	1.00009	1.00009	1.00009	1.00009	1.00009	1.00025	1.00046	1.00032	1.00023	1.00026	1.00089	1.00117	1.00113	1.00086	1.00103	1.00084	1.0003	1.00051	1.0006	1.0002	1.00008	1.00005	1.00008	1.00016	1.00031	1.00058	1.00093	1.001	1.00108	1.00116	1.00139	1.00164	1.00192	1.00209	1.00175	1.00144	1.00116	1.0009	1.00094	1.00106	1.00118	1.00131	1.00139	1.00139	1.00139	1.00139	1.00139	1.00139	1.00139
1	1.00056	1.00056	1.00056	1.00056	1.00065	1.00126	1.00106	1.00072	1.00189	1.00184	1.00117	1.00147	1.00152	1.0014	1.00159	1.00209	1.00323	1.00278	1.00279	1.0035	1.00402	1.00441	1.00543	1.00703	1.00858	1.00991	1.01134	1.01232	1.01319	1.01409	1.01396	1.01315	1.01236	1.0116	1.01086	1.01015	1.00946	1.0088	1.0081	1.0072	1.00635	1.00555	1.00481	1.00439	1.00439	1.00439	1.00439	1.00439	1.00439
1	1.0054	1.0054	1.0054	1.0054	1.0054	1.0054	1.00482	1.00452	1.00485	1.00444	1.00391	1.0032	1.003	1.0031	1.00368	1.00387	1.0039	1.00372	1.00425	1.00502	1.0054	1.00591	1.00701	1.0082	1.00848	1.00876	1.00924	1.00989	1.01056	1.01112	1.01162	1.01211	1.01241	1.01188	1.01136	1.01085	1.01035	1.00963	1.00893	1.00826	1.00762	1.00735	1.00761	1.00788	1.00815	1.00843	1.00854	1.00854	1.00854
1	1.01706	1.01706	1.01706	1.01706	1.01706	1.01706	1.00525	1.00872	1.00945	1.00193	1.00081	1.00181	1.00186	1.00109	1.00024	1.00178	1.00306	1.00241	1.00178	1.00135	1.00144	1.00181	1.00275	1.00394	1.0054	1.00703	1.00707	1.00711	1.00729	1.00805	1.00883	1.00963	1.0088	1.007	1.00535	1.00388	1.00261	1.0038	1.0059	1.00828	1.01	1.00828	1.0067	1.00525	1.00396	1.00304	1.00304	1.00304	1.00304
1	1.00181	1.00181	1.00181	1.00181	1.00181	1.00181	1.00191	1.0016	1.00079	1.00042	1.00022	1.00014	1.00026	1.00041	1.00028	1.00038	1.00062	1.00123	1.00151	1.00114	1.00102	1.00096	1.00149	1.00213	1.0041	1.00705	1.0085	1.00698	1.0056	1.00508	1.0057	1.00635	1.00703	1.00793	1.00892	1.00997	1.01107	1.01222	1.01137	1.01054	1.00975	1.00898	1.00854	1.00854	1.00854	1.00854	1.00854	1.00854	1.00854
1	1.00014	1.00014	1.00014	1.00014	1.00014	1.00085	1.00196	1.00334	1.00665	1.00774	1.00953	1.01247	1.01589	1.01948	1.02297	1.02521	1.02862	1.03295	1.03307	1.03337	1.03393	1.03757	1.04711	1.02494	1.01208	1.01945	1.02805	1.03768	1.03045	1.02382	1.01786	1.01485	1.0135	1.01218	1.01088	1.01074	1.01136	1.012	1.01265	1.01332	1.01251	1.01083	1.0093	1.00791	1.00665	1.00596	1.00596	1.00596	1.00596
1	1.00034	1.00034	1.00034	1.00034	1.00034	1.00037	1.00039	1.00039	1.00031	1.00034	1.00103	1.00121	1.00108	1.00056	1.00068	1.001	1.00119	1.00153	1.00217	1.00254	1.00283	1.00357	1.0044	1.00504	1.00565	1.00663	1.00793	1.00932	1.00992	1.01033	1.01074	1.01073	1.0101	1.00949	1.0089	1.00825	1.00731	1.00642	1.00558	1.0048	1.00442	1.0043	1.00418	1.00407	1.00395	1.00393	1.00393	1.00393	1.00393
1	1.00146	1.00146	1.00146	1.00146	1.00146	1.00127	1.00098	1.00066	1.00062	1.00098	1.00059	1.00061	1.00135	1.00114	1.00132	1.00219	1.00168	1.00123	1.00195	1.00244	1.00271	1.00343	1.00434	1.00555	1.00698	1.00749	1.00643	1.00545	1.00556	1.00593	1.00631	1.00632	1.00576	1.00524	1.00474	1.00449	1.00459	1.00469	1.00479	1.0049	1.00428	1.00355	1.00289	1.0023	1.00188	1.00188	1.00188	1.00188	1.00188
1	1.00208	1.00208	1.00208	1.00208	1.00208	1.00145	1.06309	1.06125	1.01288	1.00022	1.00033	1.00041	1.00044	1.00039	1.00051	1.00067	1.00075	1.00095	1.00127	1.00059	1.00041	1.00079	1.00102	1.00109	1.00145	1.00244	1.0037	1.00461	1.00561	1.00671	1.0057	1.00478	1.00395	1.0034	1.0032	1.00301	1.00282	1.00262	1.00239	1.00217	1.00196	1.00176	1.00172	1.00172	1.00172	1.00172	1.00172	1.00172	1.00172
1	1.00036	1.00036	1.00036	1.00036	1.00036	1.00025	1.00025	1.0004	1.00162	1.00419	1.0092	1.01084	1.01373	1.019	1.02441	1.03029	1.03667	1.03787	1.03864	1.03875	1.04095	1.04462	1.04703	1.04915	1.0511	1.05272	1.05435	1.05527	1.05603	1.05681	1.05844	1.06066	1.06293	1.06522	1.06467	1.06225	1.05985	1.0575	1.05518	1.05411	1.05305	1.052	1.05094	1.0499	1.04969	1.04969	1.04969	1.04969	1.04969
1	1.00169	1.00169	1.00169	1.00169	1.00165	1.00148	1.00144	1.00159	1.00215	1.00172	1.00099	1.00099	1.00104	1.00114	1.00128	1.00117	1.00092	1.00098	1.00119	1.00165	1.00204	1.00224	1.00263	1.00333	1.00427	1.00556	1.00701	1.00655	1.00564	1.00479	1.00443	1.00418	1.00395	1.00372	1.00369	1.00367	1.00365	1.00363	1.00318	1.00252	1.00194	1.00144	1.00102	1.00102	1.00102	1.00102	1.00102	1.00102	1.00102
1	1.00102	1.00102	1.00102	1.00102	1.00102	1.00065	1.00044	1.00174	1.00168	1.00084	1.00078	1.00043	1.00023	1.00102	1.00112	1.00077	1.00112	1.00076	1.00019	1.00066	1.00113	1.00057	1.00032	1.00032	1.00035	1.00054	1.00077	1.00081	1.0007	1.00059	1.00063	1.00092	1.00127	1.00167	1.00178	1.00168	1.00158	1.00148	1.00138	1.00126	1.00115	1.00105	1.00095	1.00093	1.00093	1.00093	1.00093	1.00093	1.00093
1	1.00203	1.00203	1.00203	1.00203	1.00203	1.00194	1.00168	1.00135	1.00166	1.00136	1.00084	1.00072	1.00097	1.0015	1.0017	1.0019	1.00203	1.00188	1.0022	1.00342	1.0037	1.00371	1.00397	1.00431	1.00497	1.0059	1.0068	1.00728	1.00777	1.00841	1.00957	1.0108	1.01209	1.01241	1.01125	1.01015	1.0091	1.0081	1.00704	1.00606	1.00515	1.00433	1.00387	1.00387	1.00387	1.00387	1.00387	1.00387	1.00387
1	1.00063	1.00063	1.00063	1.00063	1.00063	1.01306	1.0286	1.01325	1.00116	1.00029	1.0001	1.00043	1.00083	1.00126	1.00142	1.00128	1.00106	1.00081	1.00082	1.00098	1.00123	1.00151	1.00173	1.00198	1.00231	1.00265	1.0031	1.00358	1.00408	1.00424	1.0044	1.00456	1.00424	1.00364	1.00309	1.00259	1.00235	1.00246	1.00256	1.00267	1.00277	1.00391	1.00521	1.00668	1.00829	1.00897	1.00897	1.00897	1.00897
1	1.00213	1.00213	1.00213	1.00213	1.00213	1.00213	1.00195	1.00194	1.00288	1.00352	1.0038	1.0038	1.00354	1.00313	1.00357	1.00365	1.00318	1.00385	1.00491	1.00542	1.00579	1.00551	1.00566	1.0077	1.01005	1.01084	1.0112	1.01184	1.01367	1.01566	1.01781	1.01907	1.02009	1.02113	1.02218	1.02104	1.01858	1.01626	1.0141	1.0125	1.0126	1.01271	1.0128	1.0129	1.01298	1.01298	1.01298	1.01298	1.01298
1	1.03149	1.03149	1.03149	1.03149	1.03149	1.03149	1.03347	1.03545	1.03507	1.03433	1.03308	1.03524	1.03769	1.03747	1.03821	1.03961	1.03718	1.03383	1.0202	1.00749	1.00054	1.00054	1.00054	1.00158	1.00314	1.00384	1.00426	1.00469	1.00544	1.00624	1.0071	1.00865	1.0105	1.01251	1.01468	1.01513	1.01513	1.01513	1.01513	1.01512	1.01506	1.015	1.01494	1.01488	1.01485	1.01485	1.01485	1.01485	1.01485
1	1.00024	1.00024	1.00024	1.00024	1.00024	1.00007	1.00006	1.00012	1.00026	1.00028	1.0002	1.00044	1.00055	1.00038	1.00059	1.001	1.00166	1.00161	1.0016	1.00267	1.00335	1.00369	1.0041	1.00458	1.00523	1.00617	1.00719	1.0071	1.00672	1.00635	1.0062	1.00617	1.00615	1.00613	1.00597	1.00578	1.0056	1.00541	1.00526	1.00524	1.00522	1.0052	1.00518	1.00517	1.00517	1.00517	1.00517	1.00517	1.00517
1	1.00404	1.00404	1.00404	1.00404	1.00404	1.00395	1.00372	1.00372	1.00354	1.00252	1.00244	1.00283	1.00276	1.00237	1.00183	1.00119	1.00146	1.00249	1.00329	1.0041	1.00461	1.00529	1.00667	1.0082	1.00863	1.00908	1.01014	1.01167	1.01329	1.01408	1.01427	1.01446	1.01466	1.01304	1.01151	1.01009	1.00876	1.00764	1.00669	1.00581	1.00501	1.00427	1.00427	1.00427	1.00427	1.00427	1.00427	1.00427	1.00427
1	1.00212	1.00212	1.00212	1.00212	1.00212	1.00212	1.00215	1.00232	1.00125	1.00036	1.00091	1.00112	1.00106	1.0013	1.00203	1.00334	1.00429	1.00443	1.0033	1.00398	1.00616	1.00749	1.00861	1.00882	1.00879	1.00959	1.01181	1.01431	1.0145	1.01409	1.01368	1.01321	1.01251	1.01183	1.01117	1.01054	1.00998	1.00945	1.00893	1.00842	1.00741	1.00616	1.00505	1.00406	1.00319	1.00319	1.00319	1.00319	1.00319
1	1.00008	1.00008	1.00008	1.00008	1.00008	1.00014	1.00027	1.00055	1.00042	1.00012	1.00019	1.00012	1.00002	1.00014	1.00032	1.00042	1.00097	1.00151	1.00066	1.00033	1.00036	1.00046	1.00064	1.00111	1.00195	1.00271	1.00229	1.00191	1.00165	1.00174	1.00184	1.00194	1.00162	1.00123	1.0009	1.00062	1.00058	1.00067	1.00078	1.00089	1.001	1.00139	1.00183	1.00231	1.00283	1.00328	1.00328	1.00328	1.00328
1	1.00217	1.00217	1.00217	1.00217	1.00217	1.00258	1.0032	1.0042	1.00474	1.00532	1.00662	1.00736	1.00757	1.00729	1.00718	1.00718	1.00737	1.00738	1.00712	1.0059	1.00459	1.00582	1.00719	1.00854	1.00997	1.01041	1.01015	1.00989	1.00936	1.00878	1.00822	1.00775	1.00742	1.0071	1.00679	1.0061	1.00492	1.00385	1.00289	1.00206	1.00171	1.00139	1.00111	1.00086	1.00073	1.00073	1.00073	1.00073	1.00073
1	1.00087	1.00087	1.00087	1.00087	1.00087	1.00087	1.00096	1.00063	1.00006	1.00006	1.00007	1.00001	1.00001	1.00003	1.0003	1.00052	1.00057	1.00064	1.00076	1.00092	1.00191	1.00354	1.00345	1.0029	1.00378	1.00521	1.00673	1.00776	1.00885	1.00959	1.00867	1.0078	1.00698	1.00681	1.0076	1.00843	1.00929	1.01017	1.00988	1.0093	1.00875	1.00821	1.00779	1.00779	1.00779	1.00779	1.00779	1.00779	1.00779
1	1.0021	1.0021	1.0021	1.0021	1.0021	1.00237	1.00285	1.00235	1.00214	1.00231	1.00307	1.00327	1.00258	1.0034	1.00396	1.00396	1.00372	1.00343	1.00399	1.00441	1.00459	1.00541	1.00677	1.00752	1.0078	1.0079	1.00728	1.00668	1.00635	1.00703	1.00774	1.00848	1.00828	1.00786	1.00745	1.00705	1.00618	1.00507	1.00408	1.00319	1.00241	1.00236	1.00232	1.00228	1.00224	1.00221	1.00221	1.00221	1.00221
1	1.00011	1.00011	1.00011	1.00011	1.00011	1.00009	1.00007	1.00028	1.00032	1.00006	1.00013	1.00032	1.00072	1.00032	1.00021	1.00038	1.00045	1.00058	1.00082	1.00141	1.00227	1.00226	1.00202	1.00248	1.003	1.0035	1.00402	1.00458	1.00451	1.00445	1.00439	1.00435	1.00432	1.0043	1.00427	1.00371	1.00308	1.0025	1.00199	1.00166	1.0019	1.00216	1.00243	1.00271	1.00288	1.00288	1.00288	1.00288	1.00288
1	1.00019	1.00019	1.00019	1.00019	1.00019	1.00023	1.00017	1.00008	1.00042	1.00064	1.00059	1.0004	1.00031	1.00029	1.00049	1.00022	1.00006	1.00016	1.00027	1.00039	1.00043	1.00048	1.00061	1.00068	1.00054	1.00042	1.00053	1.00073	1.00096	1.00071	1.0004	1.00018	1.0001	1.0001	1.00011	1.00011	1.00013	1.00018	1.00023	1.0003	1.00037	1.00033	1.00026	1.00021	1.00015	1.00013	1.00013	1.00013	1.00013
1	1.0015	1.0015	1.0015	1.0015	1.0015	1.0015	1.00211	1.00114	1.00008	1.00095	1.00115	1.00062	1.00074	1.00082	1.00088	1.00061	1.00059	1.00091	1.00069	1.00039	1.00075	1.00124	1.0019	1.00268	1.00305	1.00346	1.00401	1.00478	1.00561	1.00596	1.00554	1.00513	1.00472	1.00486	1.00535	1.00586	1.00638	1.00688	1.00724	1.00761	1.00798	1.00836	1.00851	1.00851	1.00851	1.00851	1.00851	1.00851	1.00851
1	1.00211	1.00211	1.00211	1.00211	1.00211	1.0022	1.00237	1.00156	1.00137	1.00168	1.00289	1.00236	1.00178	1.00239	1.00287	1.00321	1.00312	1.00399	1.00577	1.00672	1.00768	1.00835	1.00873	1.00862	1.00873	1.00917	1.00963	1.01052	1.01157	1.01267	1.01232	1.01163	1.01095	1.01031	1.00992	1.00961	1.00929	1.00898	1.00891	1.00899	1.00907	1.00915	1.00923	1.00925	1.00925	1.00925	1.00925	1.00925	1.00925
1	1.00279	1.00279	1.00279	1.00279	1.00279	1.00262	1.00221	1.00319	1.00404	1.00383	1.0025	1.002	1.00285	1.00236	1.00175	1.00139	1.00141	1.00159	1.00212	1.00248	1.0025	1.00306	1.0041	1.00418	1.00359	1.00327	1.00389	1.00456	1.0048	1.00434	1.0039	1.00349	1.00396	1.00445	1.00497	1.00552	1.00461	1.00378	1.00303	1.00236	1.00219	1.0027	1.00325	1.00384	1.00446	1.00472	1.00472	1.00472	1.00472
1	1.00295	1.00295	1.00295	1.00295	1.00295	1.00389	1.00398	1.00211	1.00062	1.0002	1.00035	1.00049	1.00083	1.00144	1.00051	1.00052	1.00113	1.00329	1.00374	1.0013	1.0009	1.00135	1.0018	1.0023	1.0029	1.00356	1.00466	1.00619	1.00792	1.00891	1.00855	1.00819	1.00785	1.0081	1.00834	1.00859	1.00884	1.00737	1.00603	1.00481	1.00372	1.00349	1.00378	1.00408	1.00441	1.00468	1.00468	1.00468	1.00468
1	1.00018	1.00018	1.00018	1.00018	1.00018	1.00024	1.00042	1.00019	1.00011	1.00015	1.00015	1.00033	1.0008	1.00063	1.00079	1.00124	1.00143	1.00163	1.00187	1.00273	1.00351	1.00339	1.00332	1.00347	1.00361	1.00288	1.00223	1.00203	1.00209	1.00216	1.0024	1.00294	1.00354	1.00418	1.00439	1.00449	1.00458	1.00468	1.00454	1.00406	1.00361	1.00318	1.00277	1.00277	1.00277	1.00277	1.00277	1.00277	1.00277
1	1.00122	1.00122	1.00122	1.00122	1.00122	1.00167	1.00238	1.00342	1.00321	1.00271	1.00231	1.00264	1.00324	1.00262	1.00259	1.00294	1.00319	1.00347	1.00381	1.00448	1.00529	1.00531	1.00533	1.00709	1.00908	1.01015	1.01098	1.01185	1.01212	1.0124	1.01268	1.01203	1.01117	1.01033	1.00951	1.00903	1.00864	1.00826	1.0079	1.00741	1.00646	1.00556	1.00474	1.00398	1.00356	1.00356	1.00356	1.00356	1.00356
1	1.03148	1.03148	1.03148	1.03148	1.03176	1.03318	1.034	1.03507	1.03779	1.0377	1.03712	1.03751	1.03545	1.03318	1.03144	1.03441	1.03749	1.03851	1.0363	1.0322	1.03059	1.02957	1.03575	1.04277	1.04262	1.04246	1.04144	1.03988	1.03837	1.03715	1.03631	1.03548	1.03467	1.03374	1.03278	1.03184	1.0309	1.02943	1.02762	1.02586	1.02414	1.02247	1.02247	1.02247	1.02247	1.02247	1.02247	1.02247	1.02247
1	1.0008	1.0008	1.0008	1.0008	1.0008	1.00137	1.00638	1.01236	1.00945	1.00607	1.00421	1.00306	1.00139	1.00098	1.0022	1.00259	1.00214	1.00032	1.00101	1.00249	1.00173	1.00142	1.00254	1.00358	1.00311	1.00267	1.0028	1.00332	1.00389	1.00398	1.00395	1.00392	1.0039	1.00394	1.00398	1.00402	1.00407	1.00415	1.00427	1.00439	1.00451	1.0046	1.0046	1.0046	1.0046	1.0046	1.0046	1.0046	1.0046
1	1.00055	1.00055	1.00055	1.00055	1.00055	1.00065	1.00122	1.00115	1.00104	1.00149	1.00127	1.00106	1.00149	1.0015	1.00139	1.00126	1.00131	1.00148	1.00204	1.0027	1.00354	1.00471	1.00635	1.00773	1.00722	1.00673	1.00742	1.00846	1.00954	1.00937	1.0092	1.00904	1.00857	1.00766	1.0068	1.00598	1.0052	1.00449	1.00383	1.00322	1.00266	1.00235	1.00219	1.00203	1.00188	1.00173	1.00171	1.00171	1.00171
1	1.00213	1.00213	1.00213	1.00213	1.00213	1.00213	1.0005	1.00032	1.00072	1.00037	1.00049	1.00101	1.00069	1.00099	1.00194	1.00153	1.00137	1.00153	1.0024	1.00369	1.00455	1.00576	1.0083	1.01128	1.01047	1.00969	1.01116	1.01442	1.01804	1.01851	1.01814	1.01778	1.01742	1.01705	1.01668	1.01632	1.01597	1.01566	1.01536	1.01506	1.01477	1.01454	1.01454	1.01454	1.01454	1.01454	1.01454	1.01454	1.01454
1	1.00082	1.00082	1.00082	1.00082	1.00082	1.00105	1.00149	1.0014	1.00153	1.0018	1.0013	1.00143	1.00184	1.0016	1.00191	1.00239	1.00185	1.00169	1.00175	1.00163	1.00148	1.00117	1.00097	1.00112	1.00127	1.00122	1.00117	1.00134	1.00193	1.00262	1.00313	1.00256	1.00204	1.00159	1.00126	1.0012	1.00114	1.00108	1.00102	1.00091	1.00078	1.00067	1.00057	1.00049	1.00049	1.00049	1.00049	1.00049	1.00049
1	1.00227	1.00227	1.00227	1.00227	1.00227	1.00127	1.00021	1.02263	1.01602	1.009	1.00231	1.00066	1.00054	1.00052	1.00041	1.00031	1.00045	1.00059	1.00072	1.00055	1.00047	1.00101	1.00159	1.00158	1.00158	1.00176	1.00194	1.00232	1.00305	1.00386	1.00474	1.00568	1.0067	1.00778	1.007	1.00584	1.00479	1.00383	1.00364	1.00458	1.00568	1.00699	1.00852	1.01031	1.01154	1.01154	1.01154	1.01154	1.01154
1	1.00477	1.00477	1.00477	1.00477	1.00477	1.00566	1.00641	1.00396	1.00305	1.00283	1.00248	1.00288	1.00306	1.0026	1.00322	1.00373	1.00399	1.00634	1.00936	1.01003	1.00991	1.00869	1.00809	1.00787	1.00845	1.01034	1.01243	1.01276	1.01309	1.01343	1.01317	1.01291	1.01264	1.01238	1.01213	1.01188	1.01164	1.0114	1.00999	1.00866	1.00742	1.00627	1.00563	1.00563	1.00563	1.00563	1.00563	1.00563	1.00563
1	1.00463	1.00463	1.00463	1.00463	1.00463	1.00529	1.00721	1.01577	1.00585	1.00015	1.0007	1.00076	1.00016	1.00014	1.0002	1.00036	1.00011	1.00007	1.00024	1.00046	1.00076	1.00123	1.0018	1.0038	1.00664	1.00822	1.00694	1.00583	1.00571	1.00582	1.00594	1.00604	1.00613	1.00621	1.00629	1.00608	1.0058	1.00554	1.00528	1.00523	1.00601	1.00683	1.00767	1.00854	1.00889	1.00889	1.00889	1.00889	1.00889
1	1.00251	1.00251	1.00251	1.00251	1.00213	1.0007	1.00108	1.00178	1.00141	1.00175	1.00207	1.00142	1.00166	1.00194	1.00141	1.00144	1.00149	1.00109	1.00108	1.00131	1.00116	1.00094	1.00117	1.00141	1.00139	1.00136	1.00124	1.00099	1.00077	1.00071	1.00075	1.0008	1.00084	1.0007	1.00053	1.00038	1.00026	1.00025	1.00029	1.00034	1.0004	1.00046	1.00046	1.00046	1.00046	1.00046	1.00046	1.00046	1.00046
1	1.00445	1.00445	1.00445	1.00445	1.00445	1.00419	1.00299	1.00278	1.00267	1.00213	1.00209	1.00204	1.00149	1.00174	1.00196	1.00126	1.00137	1.00186	1.0033	1.0044	1.00509	1.00574	1.00639	1.00824	1.01067	1.01193	1.01225	1.01258	1.01491	1.01798	1.02131	1.02362	1.02409	1.02456	1.02505	1.02412	1.02119	1.01843	1.01584	1.01344	1.01256	1.01204	1.01155	1.01106	1.0106	1.0106	1.0106	1.0106	1.0106
1	1.00207	1.00207	1.00207	1.00207	1.00213	1.00248	1.00274	1.00298	1.00343	1.00309	1.00249	1.00165	1.00197	1.00259	1.0031	1.00327	1.00319	1.01544	1.03163	1.04278	1.03817	1.02514	1.02914	1.03796	1.0419	1.042	1.03943	1.02772	1.01835	1.01211	1.01073	1.00942	1.0082	1.00783	1.00799	1.00816	1.00832	1.00815	1.00749	1.00687	1.00627	1.0057	1.0056	1.0056	1.0056	1.0056	1.0056	1.0056	1.0056
1	1.0003	1.0003	1.0003	1.0003	1.00034	1.00056	1.00037	1.00007	1.00043	1.0004	1.00011	1.00037	1.00058	1.00068	1.00079	1.00099	1.00133	1.0017	1.00205	1.00223	1.00277	1.00402	1.00494	1.00505	1.00533	1.00629	1.00732	1.008	1.00843	1.00886	1.00896	1.00857	1.00819	1.00781	1.00735	1.00676	1.00619	1.00565	1.00514	1.00482	1.00451	1.0042	1.00391	1.00368	1.00368	1.00368	1.00368	1.00368	1.00368
1	1.00165	1.00165	1.00165	1.00165	1.00165	1.0015	1.00117	1.00124	1.0014	1.00146	1.00209	1.00291	1.0033	1.00282	1.00221	1.003	1.00357	1.00396	1.00498	1.00608	1.00622	1.00626	1.00596	1.00594	1.00711	1.00839	1.0102	1.01229	1.01456	1.01399	1.01342	1.01285	1.01219	1.01138	1.01061	1.00987	1.00915	1.00746	1.00594	1.00459	1.00342	1.00327	1.00374	1.00423	1.00476	1.00532	1.00543	1.00543	1.00543
1	1.00218	1.00218	1.00218	1.00218	1.00218	1.00195	1.00143	1.00188	1.00164	1.00061	1.00086	1.00098	1.00088	1.0013	1.00148	1.00123	1.00164	1.00221	1.0024	1.00225	1.00188	1.00203	1.0023	1.00305	1.00405	1.00505	1.00594	1.00689	1.00721	1.00709	1.00697	1.00686	1.00678	1.00669	1.00661	1.00642	1.00587	1.00534	1.00484	1.00437	1.00462	1.00508	1.00555	1.00604	1.00656	1.00656	1.00656	1.00656	1.00656
1	1.00242	1.00242	1.00242	1.00242	1.00242	1.00244	1.00247	1.00206	1.00162	1.00131	1.00154	1.00181	1.00156	1.00135	1.00118	1.00128	1.00142	1.00159	1.00237	1.00352	1.00378	1.00398	1.00391	1.00406	1.00519	1.00645	1.00847	1.01124	1.0144	1.01431	1.01338	1.01248	1.01162	1.01049	1.00942	1.00839	1.00741	1.00687	1.00644	1.00602	1.00563	1.00525	1.00525	1.00525	1.00525	1.00525	1.00525	1.00525	1.00525
1	1.00433	1.00433	1.00433	1.00433	1.00433	1.00444	1.00498	1.00425	1.00289	1.00346	1.00382	1.00381	1.00414	1.00432	1.00428	1.00471	1.00536	1.00636	1.00711	1.00766	1.00892	1.01043	1.01037	1.0099	1.01118	1.01301	1.01481	1.01604	1.01733	1.01851	1.01906	1.01963	1.0202	1.01916	1.01714	1.01523	1.01343	1.01174	1.01112	1.01051	1.00993	1.00937	1.00904	1.00904	1.00904	1.00904	1.00904	1.00904	1.00904
1	1.00098	1.00098	1.00098	1.00098	1.00098	1.00123	1.00084	1.00006	1.00022	1.00036	1.00032	1.00042	1.00091	1.00239	1.00104	1.0005	1.00126	1.00169	1.00199	1.00224	1.0026	1.00337	1.00431	1.00552	1.00661	1.00663	1.00665	1.00696	1.00748	1.00802	1.00839	1.00803	1.00768	1.00733	1.00727	1.00763	1.008	1.00838	1.00875	1.00751	1.00636	1.00531	1.00436	1.00366	1.00366	1.00366	1.00366	1.00366	1.00366
1	1.00038	1.00038	1.00038	1.00038	1.00038	1.00114	1.00151	1.0006	1.00029	1.00021	1.00055	1.00054	1.00055	1.00236	1.00518	1.00487	1.00267	1.00148	1.00099	1.00107	1.00132	1.0016	1.00196	1.00256	1.00323	1.0031	1.00296	1.00296	1.00318	1.00339	1.00363	1.00394	1.00427	1.00461	1.0049	1.00513	1.00536	1.00561	1.00588	1.00616	1.00537	1.00468	1.00409	1.00377	1.00377	1.00377	1.00377	1.00377	1.00377
1	1.00134	1.00134	1.00134	1.00134	1.00119	1.00057	1.00071	1.00091	1.00045	1.00347	1.00874	1.00457	1.00249	1.00204	1.0025	1.00371	1.00529	1.00379	1.0033	1.00415	1.00287	1.00149	1.00304	1.00512	1.00471	1.00432	1.00455	1.00582	1.00722	1.00756	1.00714	1.00673	1.00634	1.00574	1.00515	1.00455	1.00397	1.00339	1.00413	1.00528	1.00651	1.00781	1.00808	1.00808	1.00808	1.00808	1.00808	1.00808	1.00808
1	1.00246	1.00246	1.00246	1.00246	1.00246	1.00109	1.00056	1.00119	1.00083	1.00085	1.00152	1.00038	1.00042	1.00156	1.00126	1.00099	1.00133	1.00084	1.00042	1.00041	1.00074	1.00149	1.00169	1.00144	1.00191	1.00308	1.00455	1.00417	1.00379	1.00343	1.00329	1.00347	1.00365	1.00384	1.00429	1.00484	1.00542	1.00602	1.00638	1.00634	1.00631	1.00628	1.00626	1.00626	1.00626	1.00626	1.00626	1.00626	1.00626
1	1.00114	1.00114	1.00114	1.00114	1.00114	1.00138	1.00183	1.00297	1.00295	1.00213	1.00353	1.0039	1.00345	1.00364	1.00374	1.00344	1.00326	1.00315	1.00422	1.00534	1.00612	1.00711	1.00848	1.00992	1.01127	1.01268	1.01306	1.01318	1.01331	1.0158	1.01844	1.02122	1.02295	1.02013	1.01746	1.01495	1.01261	1.01347	1.01436	1.01527	1.0162	1.01624	1.01495	1.01372	1.01255	1.01144	1.01101	1.01101	1.01101
1	1.00432	1.00432	1.00432	1.00432	1.00432	1.00432	1.00534	1.00547	1.00498	1.00607	1.00634	1.00602	1.0052	1.00524	1.0066	1.00564	1.00441	1.00353	1.0031	1.00294	1.00401	1.00567	1.00582	1.00596	1.00719	1.00884	1.01014	1.01072	1.01131	1.01151	1.01111	1.0107	1.01031	1.00955	1.00859	1.00768	1.00683	1.00604	1.00535	1.0047	1.0041	1.00354	1.00333	1.00333	1.00333	1.00333	1.00333	1.00333	1.00333
1	1.00093	1.00093	1.00093	1.00093	1.00093	1.00083	1.00062	1.00056	1.00048	1.00039	1.00047	1.00044	1.00027	1.00034	1.00043	1.00041	1.00054	1.00071	1.00082	1.00095	1.00108	1.00149	1.00204	1.00194	1.00168	1.00181	1.00222	1.00267	1.00345	1.00433	1.00532	1.00581	1.00592	1.00603	1.00615	1.00565	1.00482	1.00406	1.00337	1.00275	1.00288	1.003	1.00313	1.00326	1.00337	1.00337	1.00337	1.00337	1.00337
1	1.00113	1.00113	1.00113	1.00113	1.00122	1.00169	1.00174	1.00147	1.00122	1.00102	1.00087	1.00081	1.00056	1.00033	1.00025	1.00028	1.00028	1.0001	1.00031	1.00127	1.00135	1.00147	1.00178	1.00195	1.00147	1.00105	1.00163	1.00268	1.00398	1.00392	1.00386	1.0038	1.00361	1.00323	1.00287	1.00253	1.00229	1.00216	1.00204	1.00192	1.00181	1.0015	1.00122	1.00097	1.00074	1.00066	1.00066	1.00066	1.00066
1	1.01048	1.01048	1.01048	1.01048	1.01048	1.00678	1.00359	1.00165	1.00085	1.00086	1.00049	1.00028	1.00017	1.00658	1.00586	1.00298	1.00121	1.0005	1.00158	1.00369	1.00747	1.00879	1.00087	1.00088	1.0009	1.00184	1.00407	1.00711	1.00774	1.00651	1.00539	1.0052	1.00558	1.00596	1.00635	1.00674	1.00866	1.01078	1.01311	1.01562	1.01262	1.00993	1.00756	1.0055	1.00409	1.00409	1.00409	1.00409	1.00409
1	1.00083	1.00083	1.00083	1.00083	1.00083	1.00144	1.00169	1.00106	1.00176	1.00299	1.00441	1.00259	1.00199	1.00273	1.00147	1.00126	1.00245	1.00175	1.00154	1.00196	1.00172	1.00111	1.00123	1.00156	1.0019	1.00225	1.00261	1.00287	1.00315	1.00345	1.0038	1.00417	1.00455	1.00415	1.0033	1.00254	1.00188	1.00162	1.00183	1.00205	1.00227	1.00251	1.00251	1.00251	1.00251	1.00251	1.00251	1.00251	1.00251
1	1.00045	1.00045	1.00045	1.00045	1.00045	1.00045	1.00076	1.00119	1.0018	1.0008	1.00043	1.00043	1.00108	1.00093	1.00051	1.00092	1.00112	1.00112	1.00149	1.00173	1.00171	1.00195	1.00239	1.00299	1.00375	1.00421	1.00414	1.00406	1.00386	1.00359	1.00333	1.00315	1.00324	1.00334	1.00343	1.00363	1.00427	1.00493	1.00563	1.00635	1.00633	1.00581	1.00532	1.00485	1.0044	1.0044	1.0044	1.0044	1.0044
1	1.00233	1.00233	1.00233	1.00233	1.00233	1.00247	1.00326	1.00274	1.00921	1.01889	1.00637	1.0015	1.00106	1.00087	1.00115	1.00238	1.00094	1.00033	1.00074	1.00088	1.00076	1.00112	1.00168	1.00134	1.00105	1.00129	1.002	1.00289	1.00308	1.00327	1.00346	1.00303	1.00262	1.00224	1.0019	1.00155	1.00123	1.00095	1.0007	1.00093	1.00158	1.00238	1.00332	1.00395	1.00395	1.00395	1.00395	1.00395	1.00395
1	1.00001	1.00001	1.00001	1.00001	1.00001	1.00001	1.00002	1.00002	1.00001	1.0001	1.00024	1.0003	1.00035	1.00038	1.00032	1.00056	1.00092	1.00109	1.0012	1.0012	1.00167	1.00264	1.00343	1.00421	1.00522	1.00648	1.00806	1.01072	1.01373	1.01619	1.0152	1.01424	1.01331	1.01244	1.01169	1.01096	1.01025	1.00956	1.00808	1.00673	1.00551	1.00441	1.00362	1.00362	1.00362	1.00362	1.00362	1.00362	1.00362
1	1.00084	1.00084	1.00084	1.00084	1.00084	1.00084	1.00619	1.00378	1.00134	1.00141	1.00139	1.00125	1.00103	1.00185	1.00555	1.00384	1.00205	1.00159	1.0013	1.00112	1.00075	1.00075	1.00133	1.00208	1.00222	1.00237	1.00321	1.00438	1.00571	1.00594	1.00618	1.00641	1.00649	1.00633	1.00618	1.00602	1.00615	1.00668	1.00722	1.00778	1.00836	1.00676	1.00534	1.00408	1.00298	1.00223	1.00223	1.00223	1.00223
1	1.00061	1.00061	1.00061	1.00061	1.00061	1.00061	1.00064	1.00049	1.00028	1.00021	1.00021	1.00028	1.00061	1.00067	1.00028	1.00047	1.00088	1.00177	1.00345	1.00609	1.0056	1.00512	1.00667	1.0084	1.00946	1.01057	1.01207	1.01418	1.01645	1.01788	1.01786	1.01784	1.01783	1.01801	1.0182	1.01839	1.01857	1.0179	1.01667	1.01548	1.01433	1.01321	1.01299	1.01299	1.01299	1.01299	1.01299	1.01299	1.01299
1	1.00239	1.00239	1.00239	1.00239	1.00239	1.00235	1.0022	1.0017	1.00172	1.00206	1.00346	1.00343	1.00239	1.00304	1.00348	1.00353	1.00322	1.00329	1.00543	1.00597	1.00524	1.00664	1.00887	1.00984	1.01044	1.01133	1.01268	1.01411	1.01569	1.0174	1.01921	1.02024	1.01795	1.01579	1.01375	1.01185	1.01103	1.01024	1.00949	1.00876	1.00801	1.0072	1.00644	1.00572	1.00506	1.00481	1.00481	1.00481	1.00481
1	1.01374	1.01374	1.01374	1.01374	1.01374	1.01374	1.01371	1.0136	1.01349	1.01331	1.01289	1.00866	1.00829	1.01919	1.02409	1.01621	1.02682	1.0426	1.05467	1.06151	1.0663	1.06949	1.06281	1.04238	1.02434	1.04373	1.0794	1.09619	1.07765	1.06047	1.04483	1.04219	1.05795	1.07479	1.09243	1.09494	1.09352	1.09204	1.0905	1.0889	1.07974	1.06729	1.05668	1.04761	1.03984	1.03705	1.03705	1.03705	1.03705
1	1.0044	1.0044	1.0044	1.0044	1.0044	1.00244	1.00132	1.00083	1.00075	1.00084	1.00124	1.00098	1.0015	1.00289	1.00177	1.00234	1.00393	1.00393	1.00317	1.00208	1.0024	1.00312	1.00468	1.0065	1.00738	1.00832	1.00936	1.0105	1.01171	1.01277	1.01372	1.01469	1.0157	1.01568	1.0154	1.01513	1.01485	1.0142	1.01333	1.0125	1.01171	1.0111	1.0111	1.0111	1.0111	1.0111	1.0111	1.0111	1.0111
1	1.00285	1.00285	1.00285	1.00285	1.00285	1.00279	1.00266	1.00274	1.00247	1.00176	1.00171	1.0018	1.00186	1.00156	1.00108	1.00128	1.00147	1.00161	1.00162	1.00161	1.003	1.00483	1.00536	1.00592	1.00717	1.00856	1.00953	1.00973	1.00993	1.01028	1.01085	1.01143	1.01202	1.01156	1.01045	1.00939	1.0084	1.00767	1.00782	1.00797	1.00812	1.00827	1.00833	1.00833	1.00833	1.00833	1.00833	1.00833	1.00833
1	1.00311	1.00311	1.00311	1.00311	1.00311	1.00237	1.00134	1.00136	1.00114	1.00089	1.00093	1.00106	1.00177	1.00378	1.00822	1.01385	1.01688	1.02029	1.02489	1.03375	1.04024	1.0448	1.04852	1.05168	1.05296	1.05293	1.05291	1.05542	1.058	1.06064	1.06064	1.06064	1.06064	1.06041	1.05928	1.05815	1.05704	1.05594	1.05523	1.05462	1.05402	1.05342	1.05282	1.05282	1.05282	1.05282	1.05282	1.05282	1.05282
1	1.0002	1.0002	1.0002	1.0002	1.0002	1.0002	1.00046	1.00074	1.00077	1.00062	1.00052	1.00073	1.00121	1.00158	1.00093	1.00101	1.00159	1.00221	1.00233	1.00166	1.00161	1.0017	1.00195	1.00226	1.00281	1.00358	1.00449	1.00575	1.0072	1.00846	1.00837	1.00827	1.00818	1.00812	1.00813	1.00813	1.00814	1.00814	1.00771	1.00729	1.00688	1.00648	1.00617	1.00617	1.00617	1.00617	1.00617	1.00617	1.00617
1	1.00163	1.00163	1.00163	1.00163	1.00163	1.00163	1.00063	1.00018	1.00017	1.00032	1.00042	1.0004	1.00021	1.00024	1.00033	1.00044	1.00062	1.0009	1.00154	1.00185	1.00185	1.00254	1.00332	1.00495	1.00692	1.00612	1.00474	1.00391	1.00464	1.00543	1.00628	1.00634	1.0064	1.00646	1.00652	1.0062	1.00588	1.00558	1.00527	1.00481	1.00432	1.00386	1.00344	1.00319	1.00319	1.00319	1.00319	1.00319	1.00319
1	1.00027	1.00027	1.00027	1.00027	1.00027	1.00023	1.00012	1.00025	1.00044	1.00058	1.00086	1.0011	1.00116	1.00138	1.00159	1.00161	1.00165	1.0017	1.00205	1.00265	1.00443	1.00598	1.00662	1.00676	1.00616	1.00558	1.00633	1.00749	1.00875	1.00824	1.00775	1.00728	1.00677	1.0062	1.00567	1.00515	1.00472	1.00454	1.00437	1.0042	1.00403	1.00408	1.00444	1.00481	1.00519	1.00559	1.00567	1.00567	1.00567
1	1.00123	1.00123	1.00123	1.00123	1.00123	1.001	1.00071	1.00043	1.001	1.00069	1.0001	1.00056	1.00073	1.00055	1.00084	1.00059	1.00017	1.00038	1.00116	1.00379	1.00409	1.00248	1.00217	1.00256	1.00287	1.00298	1.00309	1.00398	1.00499	1.00615	1.00612	1.00579	1.00547	1.00508	1.00441	1.00379	1.00322	1.0027	1.00301	1.00354	1.00412	1.00475	1.00514	1.00514	1.00514	1.00514	1.00514	1.00514	1.00514
1	1.00034	1.00034	1.00034	1.00034	1.00033	1.00026	1.00024	1.00024	1.00043	1.00066	1.00095	1.00046	1.00024	1.00013	1.00024	1.00038	1.00056	1.0009	1.00136	1.00181	1.0023	1.00271	1.00348	1.00494	1.00666	1.00761	1.00866	1.00963	1.0104	1.0112	1.01202	1.012	1.01198	1.01196	1.01194	1.01061	1.00935	1.00818	1.00708	1.00627	1.0058	1.00536	1.00493	1.00453	1.00445	1.00445	1.00445	1.00445	1.00445
1	1.00444	1.00444	1.00444	1.00444	1.00444	1.00444	1.00359	1.00346	1.00434	1.00496	1.00591	1.0076	1.00851	1.01012	1.01235	1.01465	1.01685	1.01874	1.02142	1.02404	1.025	1.02628	1.02887	1.03144	1.03339	1.03538	1.0358	1.03581	1.03582	1.03519	1.03456	1.03393	1.03274	1.03075	1.0288	1.02691	1.02513	1.02364	1.0222	1.02082	1.01949	1.01929	1.01982	1.02035	1.02089	1.02144	1.02154	1.02154	1.02154
1	1.01486	1.01486	1.01486	1.01486	1.01486	1.01238	1.01091	1.01064	1.01218	1.01214	1.01108	1.01211	1.01226	1.01103	1.01136	1.0103	1.00748	1.00709	1.00725	1.00736	1.00768	1.00831	1.0086	1.00836	1.00807	1.00753	1.007	1.00615	1.00514	1.00421	1.00364	1.00329	1.00295	1.00263	1.00231	1.002	1.00172	1.00146	1.00153	1.00183	1.00216	1.00251	1.0029	1.0029	1.0029	1.0029	1.0029	1.0029	1.0029
1	1.00084	1.00084	1.00084	1.00084	1.00089	1.00117	1.02448	1.0132	1.00508	1.02375	1.0148	1.00707	1.00649	1.04251	1.03887	1.03503	1.03121	1.02526	1.01154	1.0024	1.00009	1.00007	1.0004	1.00165	1.00268	1.0024	1.00213	1.00317	1.00442	1.00587	1.0059	1.00497	1.00413	1.00338	1.00396	1.00457	1.00523	1.00592	1.00608	1.00544	1.00485	1.00429	1.00378	1.00368	1.00368	1.00368	1.00368	1.00368	1.00368
1	1.00975	1.00975	1.00975	1.00975	1.00975	1.00372	1.00043	1.00054	1.00039	1.00052	1.00132	1.00092	1.0006	1.00036	1.00029	1.00039	1.0009	1.00081	1.00062	1.0002	1.00038	1.00131	1.00203	1.00237	1.00195	1.00117	1.00059	1.00132	1.00233	1.00361	1.00408	1.00458	1.00509	1.00526	1.00491	1.00456	1.00423	1.00388	1.00341	1.00298	1.00259	1.00222	1.00208	1.00208	1.00208	1.00208	1.00208	1.00208	1.00208
1	1.00683	1.00683	1.00683	1.00683	1.00683	1.00556	1.00575	1.00876	1.00995	1.01073	1.01166	1.011	1.01127	1.01302	1.01395	1.01466	1.015	1.01599	1.017	1.01802	1.01933	1.02101	1.02121	1.02044	1.02147	1.02381	1.02633	1.02658	1.02625	1.02593	1.02426	1.02228	1.02032	1.0184	1.01752	1.01668	1.01588	1.01512	1.01352	1.01148	1.0096	1.00788	1.00633	1.00633	1.00633	1.00633	1.00633	1.00633	1.00633
1	1.03601	1.03601	1.03601	1.03601	1.03601	1.03601	1.02371	1.00384	1.00205	1.00118	1.00075	1.00073	1.00048	1.00055	1.00073	1.00047	1.00062	1.00117	1.00123	1.00125	1.00176	1.00229	1.00278	1.00315	1.00326	1.00338	1.00364	1.0039	1.00418	1.00448	1.00478	1.00508	1.0047	1.00433	1.00397	1.00364	1.00356	1.00349	1.00341	1.00334	1.00368	1.00472	1.00586	1.0071	1.00845	1.00845	1.00845	1.00845	1.00845
1	1.00387	1.00387	1.00387	1.00387	1.00387	1.00424	1.00526	1.00891	1.01097	1.01191	1.01402	1.01546	1.01722	1.01979	1.02067	1.02215	1.02535	1.02829	1.03105	1.03235	1.03338	1.03324	1.03358	1.03588	1.03826	1.04258	1.04711	1.05075	1.05003	1.04932	1.04861	1.04699	1.04517	1.04338	1.04162	1.03889	1.03602	1.03326	1.0306	1.02861	1.02887	1.02914	1.02941	1.02968	1.02984	1.02984	1.02984	1.02984	1.02984
1	1.00202	1.00202	1.00202	1.00202	1.00189	1.00134	1.00258	1.00361	1.00294	1.00176	1.00104	1.00084	1.0016	1.00188	1.00124	1.00198	1.00257	1.00277	1.00255	1.00228	1.0022	1.00258	1.00379	1.00465	1.00351	1.00252	1.00344	1.0045	1.00541	1.00507	1.00475	1.00444	1.00387	1.00318	1.00257	1.00202	1.00183	1.00186	1.00188	1.00191	1.00193	1.00188	1.00183	1.00177	1.00172	1.00169	1.00169	1.00169	1.00169
1	1.01057	1.01057	1.01057	1.01057	1.01206	1.02057	1.01464	1.01055	1.00756	1.00602	1.00451	1.00305	1.00141	1.00067	1.00056	1.00056	1.00071	1.00118	1.00178	1.0025	1.00473	1.00759	1.01144	1.0159	1.02082	1.02633	1.03109	1.03525	1.0396	1.04361	1.04763	1.05178	1.05526	1.05563	1.056	1.05636	1.05672	1.05636	1.05583	1.05532	1.05481	1.0544	1.0544	1.0544	1.0544	1.0544	1.0544	1.0544	1.0544
1	1.00208	1.00208	1.00208	1.00208	1.00208	1.00239	1.00225	1.0015	1.00173	1.0018	1.00127	1.00185	1.0024	1.00284	1.00297	1.00315	1.00344	1.00233	1.00172	1.00389	1.00537	1.00478	1.00462	1.00509	1.00554	1.00589	1.00625	1.00706	1.00821	1.00946	1.01069	1.01178	1.01291	1.01406	1.01309	1.01085	1.00882	1.007	1.00561	1.00519	1.00479	1.00441	1.00405	1.00391	1.00391	1.00391	1.00391	1.00391	1.00391
1	1.00232	1.00232	1.00232	1.00232	1.00232	1.00232	1.0034	1.00361	1.00316	1.0011	1.00101	1.00203	1.00187	1.00159	1.00125	1.00246	1.00306	1.00306	1.00365	1.00384	1.00245	1.00217	1.00335	1.00401	1.00361	1.00321	1.00336	1.00351	1.00365	1.00317	1.00271	1.00229	1.00253	1.00327	1.00411	1.00502	1.00549	1.00518	1.00488	1.0046	1.00432	1.0042	1.00409	1.00398	1.00387	1.0038	1.0038	1.0038	1.0038
1	1.00281	1.00281	1.00281	1.00281	1.00243	1.00095	1.00119	1.00137	1.00087	1.00051	1.00055	1.00129	1.00056	1.0005	1.00141	1.00134	1.00133	1.00189	1.00314	1.00486	1.00477	1.00476	1.00505	1.00556	1.00701	1.00861	1.00772	1.00687	1.00618	1.00594	1.0057	1.00547	1.00533	1.00524	1.00516	1.00509	1.00493	1.00466	1.0044	1.00415	1.00391	1.00406	1.00432	1.00459	1.00487	1.0051	1.0051	1.0051	1.0051
1	1.00762	1.00762	1.00762	1.00762	1.00762	1.00762	1.00671	1.00603	1.00562	1.00512	1.0048	1.00459	1.00565	1.00556	1.0047	1.00552	1.00629	1.00702	1.0063	1.00586	1.00647	1.00687	1.00693	1.00692	1.0068	1.00668	1.0076	1.00858	1.00943	1.00949	1.00955	1.00962	1.00917	1.00841	1.00768	1.00699	1.00693	1.00728	1.00764	1.008	1.00833	1.00845	1.00858	1.0087	1.00882	1.0089	1.0089	1.0089	1.0089
1	1.04978	1.04978	1.04978	1.04978	1.04978	1.04978	1.05007	1.0491	1.04728	1.04517	1.04416	1.04371	1.04267	1.04278	1.04364	1.04396	1.04476	1.0463	1.04625	1.04579	1.04416	1.04274	1.04195	1.04116	1.04372	1.04637	1.04718	1.04673	1.04628	1.05096	1.06017	1.07097	1.08371	1.09881	1.07166	1.05081	1.03486	1.02964	1.02657	1.0236	1.02076	1.01814	1.01582	1.01366	1.01166	1.00981	1.00946	1.00946	1.00946
1	1.00401	1.00401	1.00401	1.00401	1.00401	1.00337	1.00278	1.00287	1.0028	1.003	1.00471	1.00439	1.00371	1.00368	1.00337	1.00324	1.0045	1.00476	1.00427	1.00578	1.00726	1.00783	1.00828	1.00814	1.008	1.00998	1.01219	1.01336	1.01271	1.01209	1.01147	1.01216	1.01286	1.01358	1.01431	1.01217	1.01021	1.00843	1.00682	1.00568	1.0047	1.00382	1.00303	1.00233	1.0022	1.0022	1.0022	1.0022	1.0022
1	1.00164	1.00164	1.00164	1.00164	1.00164	1.00179	1.00206	1.00232	1.00218	1.00201	1.00194	1.00143	1.00112	1.00177	1.00188	1.00172	1.00121	1.00106	1.00111	1.00143	1.00163	1.00128	1.00108	1.00137	1.00169	1.00184	1.002	1.00205	1.00203	1.00201	1.00197	1.00186	1.00175	1.00165	1.00154	1.00143	1.00132	1.00121	1.00115	1.00124	1.00133	1.00143	1.00153	1.00159	1.00159	1.00159	1.00159	1.00159	1.00159
1	1.00272	1.00272	1.00272	1.00272	1.00272	1.00272	1.00177	1.00109	1.00086	1.00087	1.00124	1.00247	1.00124	1.00051	1.00012	1.00033	1.00045	1.00046	1.00032	1.00032	1.00055	1.00086	1.00124	1.00109	1.00065	1.00046	1.00099	1.00173	1.00206	1.00159	1.00117	1.00082	1.00097	1.00114	1.00132	1.00152	1.00138	1.00124	1.00112	1.001	1.00096	1.00096	1.00096	1.00096	1.00096	1.00096	1.00096	1.00096	1.00096
1	1.00115	1.00115	1.00115	1.00115	1.00115	1.00089	1.00054	1.00087	1.00102	1.00101	1.00069	1.00063	1.00093	1.00067	1.00056	1.00086	1.00097	1.00107	1.00136	1.00202	1.00343	1.00424	1.00447	1.00515	1.00664	1.00832	1.00964	1.01106	1.0122	1.0118	1.0114	1.01101	1.0103	1.0094	1.00854	1.00773	1.0072	1.00706	1.00692	1.00679	1.00665	1.00617	1.00549	1.00485	1.00426	1.00371	1.0036	1.0036	1.0036
1	1.00049	1.00049	1.00049	1.00049	1.00049	1.00083	1.00088	1.00047	1.00044	1.0004	1.00034	1.00021	1.00011	1.00008	1.00003	1.00001	1.00005	1.0001	1.00014	1.00032	1.00059	1.00089	1.00125	1.00163	1.00206	1.00271	1.0035	1.00417	1.00403	1.00389	1.00376	1.00338	1.00296	1.00257	1.00221	1.00198	1.00179	1.00161	1.00144	1.00133	1.00144	1.00156	1.00169	1.00181	1.00189	1.00189	1.00189	1.00189	1.00189
1	1.00052	1.00052	1.00052	1.00052	1.00052	1.00039	1.00025	1.00031	1.00027	1.00019	1.00018	1.00011	1.00005	1.00013	1.00023	1.00034	1.00012	1.00013	1.00056	1.00132	1.00238	1.00259	1.0028	1.00233	1.00189	1.00201	1.00228	1.00256	1.00385	1.00541	1.00724	1.00693	1.0061	1.00533	1.0046	1.00416	1.0038	1.00346	1.00314	1.00287	1.00265	1.00244	1.00224	1.00205	1.00198	1.00198	1.00198	1.00198	1.00198
1	1.00151	1.00151	1.00151	1.00151	1.00151	1.00151	1.00151	1.0015	1.0012	1.0006	1.00047	1.00046	1.00049	1.0001	1.00002	1.00001	1.00028	1.0005	1.0005	1.00075	1.00093	1.00069	1.0007	1.00108	1.00173	1.00283	1.00421	1.00433	1.0041	1.00388	1.00405	1.00433	1.00461	1.0049	1.00484	1.00478	1.00472	1.00466	1.00444	1.00419	1.00395	1.00372	1.0035	1.0035	1.0035	1.0035	1.0035	1.0035	1.0035
1	1.0041	1.0041	1.0041	1.0041	1.0041	1.0041	1.00453	1.00517	1.00599	1.00441	1.0045	1.00531	1.00468	1.0049	1.00514	1.00452	1.00416	1.00396	1.00537	1.00617	1.00581	1.00565	1.00563	1.00623	1.00729	1.00841	1.00959	1.01085	1.0114	1.01079	1.01019	1.00961	1.00931	1.00907	1.00884	1.0086	1.00834	1.00807	1.00781	1.00755	1.00738	1.00755	1.00771	1.00787	1.00804	1.00814	1.00814	1.00814	1.00814
1	1.00249	1.00249	1.00249	1.00249	1.00249	1.00208	1.00148	1.00197	1.00229	1.00171	1.00162	1.0016	1.00138	1.0014	1.00158	1.00248	1.00328	1.003	1.00381	1.00564	1.00682	1.00785	1.00948	1.01138	1.01262	1.01338	1.01418	1.01628	1.01853	1.02093	1.02077	1.01996	1.01915	1.01835	1.0168	1.01514	1.01357	1.0121	1.01065	1.00924	1.00794	1.00675	1.00567	1.00526	1.00526	1.00526	1.00526	1.00526	1.00526
1	1.00035	1.00035	1.00035	1.00035	1.00034	1.00028	1.00053	1.00103	1.00179	1.00187	1.00147	1.00079	1.00105	1.00142	1.0019	1.00139	1.00166	1.00255	1.00267	1.00274	1.00272	1.00226	1.00158	1.00144	1.00141	1.00134	1.00123	1.00112	1.00191	1.00322	1.00485	1.00477	1.00354	1.00249	1.00163	1.00131	1.00126	1.00121	1.00116	1.00117	1.00126	1.00135	1.00145	1.00154	1.00154	1.00154	1.00154	1.00154	1.00154
1	1.00272	1.00272	1.00272	1.00272	1.00272	1.00277	1.00285	1.00297	1.00253	1.00197	1.00137	1.00198	1.00346	1.00357	1.0029	1.00188	1.00188	1.00187	1.00185	1.00219	1.00267	1.00175	1.00102	1.00077	1.00055	1.00073	1.00105	1.00143	1.00169	1.00197	1.00228	1.00252	1.00276	1.003	1.00325	1.0032	1.00307	1.00294	1.00281	1.0026	1.00211	1.00166	1.00127	1.00094	1.00076	1.00076	1.00076	1.00076	1.00076
1	1.00074	1.00074	1.00074	1.00074	1.00074	1.00096	1.00114	1.00083	1.00126	1.00214	1.00179	1.00225	1.00337	1.00445	1.00455	1.0032	1.00383	1.00482	1.00485	1.00455	1.00405	1.00476	1.00648	1.00843	1.01058	1.01237	1.0119	1.01145	1.01063	1.0096	1.00863	1.00821	1.00997	1.01189	1.01398	1.01624	1.01434	1.01258	1.01093	1.00941	1.00842	1.00914	1.00989	1.01066	1.01146	1.01194	1.01194	1.01194	1.01194
1	1.00117	1.00117	1.00117	1.00117	1.00117	1.00164	1.0026	1.00176	1.00165	1.00187	1.00169	1.00159	1.0017	1.00258	1.00295	1.00295	1.00313	1.00256	1.00165	1.00332	1.00555	1.0047	1.00388	1.00294	1.00212	1.00326	1.00463	1.00588	1.00673	1.00763	1.00845	1.00874	1.00904	1.00935	1.00941	1.00851	1.00766	1.00685	1.00609	1.00549	1.00499	1.00452	1.00408	1.00367	1.00367	1.00367	1.00367	1.00367	1.00367
1	1.00115	1.00115	1.00115	1.00115	1.00115	1.00068	1.00036	1.00016	1.00058	1.00068	1.00019	1.00014	1.00028	1.00103	1.00095	1.00056	1.00006	1.00029	1.00102	1.00185	1.00254	1.00188	1.00153	1.00153	1.00171	1.0028	1.00414	1.00513	1.00577	1.00645	1.00704	1.00747	1.00791	1.00836	1.00825	1.00736	1.00652	1.00574	1.00502	1.00553	1.00606	1.00662	1.0072	1.00769	1.00769	1.00769	1.00769	1.00769	1.00769
1	1.00382	1.00382	1.00382	1.00382	1.00382	1.00382	1.00247	1.00112	1.00123	1.0015	1.00166	1.00113	1.00044	1.0002	1.00043	1.00104	1.00225	1.0034	1.00391	1.00329	1.00343	1.00377	1.00358	1.00327	1.00462	1.00668	1.00835	1.00744	1.00657	1.00653	1.00772	1.00901	1.01039	1.01093	1.0101	1.00932	1.00857	1.00786	1.00718	1.00774	1.00929	1.01114	1.01334	1.01485	1.01485	1.01485	1.01485	1.01485	1.01485
1	1.0043	1.0043	1.0043	1.0043	1.0043	1.00381	1.00183	1.00215	1.00183	1.00039	1.001	1.0014	1.00155	1.00181	1.00242	1.00337	1.00168	1.00122	1.00208	1.00274	1.00336	1.00339	1.00342	1.00335	1.00327	1.00458	1.00653	1.00812	1.00716	1.00626	1.00541	1.0057	1.006	1.0063	1.00662	1.00705	1.0075	1.00796	1.00843	1.00858	1.00865	1.00871	1.00878	1.00882	1.00882	1.00882	1.00882	1.00882	1.00882
1	1.00073	1.00073	1.00073	1.00073	1.00073	1.03416	1.09518	1.08623	1.03347	1.00221	1.00019	1.00018	1.00046	1.00024	1.00018	1.00166	1.00117	1.00036	1.00063	1.00135	1.00318	1.00395	1.00435	1.00781	1.01229	1.01304	1.0127	1.01159	1.00948	1.00758	1.00669	1.0093	1.01228	1.01561	1.01637	1.01529	1.01424	1.01322	1.01273	1.01259	1.01246	1.01233	1.01222	1.01222	1.01222	1.01222	1.01222	1.01222	1.01222
1	1.00541	1.00541	1.00541	1.00541	1.00541	1.00681	1.00808	1.00448	1.00344	1.00362	1.00515	1.00505	1.00383	1.00429	1.00447	1.00447	1.00555	1.0068	1.00824	1.00942	1.01059	1.01085	1.01111	1.01268	1.01438	1.0173	1.0208	1.02463	1.02303	1.02148	1.02	1.02063	1.02128	1.02194	1.02262	1.02209	1.02127	1.02047	1.01971	1.01847	1.0166	1.01486	1.01322	1.01171	1.01142	1.01142	1.01142	1.01142	1.01142
1	1.00487	1.00487	1.00487	1.00487	1.00487	1.00487	1.00421	1.00379	1.00391	1.0041	1.00368	1.00246	1.0048	1.00582	1.00423	1.004	1.00417	1.0047	1.0057	1.00712	1.00733	1.0072	1.00656	1.00595	1.00718	1.00906	1.01081	1.01215	1.01359	1.01448	1.01444	1.0144	1.01436	1.01342	1.01195	1.01056	1.00925	1.0085	1.00846	1.00843	1.0084	1.00837	1.00836	1.00836	1.00836	1.00836	1.00836	1.00836	1.00836
1	1.00039	1.00039	1.00039	1.00039	1.00039	1.00039	1.00036	1.00088	1.00231	1.00479	1.06067	1.06836	1.034	1.00792	1.00044	1.00064	1.00134	1.00186	1.00058	1.00042	1.00043	1.00114	1.00199	1.00214	1.00228	1.00322	1.0043	1.00527	1.00591	1.00657	1.00674	1.00658	1.00643	1.00628	1.00575	1.00501	1.00433	1.0037	1.00332	1.00375	1.00419	1.00466	1.00514	1.00514	1.00514	1.00514	1.00514	1.00514	1.00514
1	1.00364	1.00364	1.00364	1.00364	1.00364	1.00259	1.00198	1.00213	1.0011	1.00057	1.00067	1.00101	1.00142	1.00176	1.00128	1.00109	1.00158	1.00182	1.00199	1.00215	1.00229	1.00241	1.00275	1.00326	1.00396	1.00494	1.00605	1.00619	1.00606	1.00593	1.00592	1.00594	1.00596	1.00597	1.00549	1.00503	1.0046	1.00419	1.00416	1.00437	1.00458	1.0048	1.00503	1.00503	1.00503	1.00503	1.00503	1.00503	1.00503
1	1.00401	1.00401	1.00401	1.00401	1.00401	1.00441	1.00511	1.00555	1.00631	1.00732	1.00785	1.00851	1.00939	1.00953	1.00988	1.01189	1.0133	1.01429	1.01673	1.0188	1.0189	1.01966	1.02325	1.02715	1.02918	1.03126	1.03334	1.03547	1.03769	1.03799	1.03698	1.03598	1.03499	1.03469	1.03455	1.03442	1.03429	1.03335	1.03125	1.02922	1.02726	1.02537	1.02464	1.02464	1.02464	1.02464	1.02464	1.02464	1.02464
1	1.00336	1.00336	1.00336	1.00336	1.00336	1.00261	1.00206	1.00261	1.00221	1.00209	1.00268	1.00262	1.00257	1.00252	1.00259	1.00277	1.00312	1.00374	1.00412	1.00331	1.00399	1.00592	1.00657	1.00687	1.00695	1.00689	1.00682	1.00874	1.01088	1.01324	1.01204	1.01088	1.00978	1.00868	1.00754	1.00648	1.00551	1.00464	1.00451	1.00438	1.00425	1.00413	1.00404	1.00404	1.00404	1.00404	1.00404	1.00404	1.00404
1	1.00003	1.00003	1.00003	1.00003	1.00004	1.00013	1.00014	1.00008	1.00021	1.00021	1.00012	1.00005	1.00003	1.00006	1.00039	1.00075	1.00082	1.00086	1.00087	1.00074	1.00106	1.00241	1.00345	1.00337	1.00358	1.00513	1.00695	1.00785	1.008	1.00815	1.00806	1.00759	1.00715	1.00671	1.00622	1.00571	1.00522	1.00476	1.00433	1.00389	1.00348	1.00308	1.00271	1.00243	1.00243	1.00243	1.00243	1.00243	1.00243
1	1.00509	1.00509	1.00509	1.00509	1.00509	1.00489	1.00395	1.0029	1.00241	1.00414	1.0055	1.0065	1.00479	1.0031	1.00149	1.00154	1.00208	1.00294	1.00267	1.00174	1.00355	1.00596	1.00604	1.00613	1.00587	1.00561	1.00625	1.00759	1.00904	1.01029	1.01109	1.01192	1.01276	1.01079	1.00896	1.00729	1.00577	1.00515	1.00504	1.00493	1.00483	1.00473	1.00473	1.00473	1.00473	1.00473	1.00473	1.00473	1.00473
1	1.0007	1.0007	1.0007	1.0007	1.00077	1.00113	1.00117	1.00102	1.001	1.002	1.0029	1.00271	1.00224	1.00204	1.00231	1.0017	1.00127	1.00203	1.00351	1.0059	1.00447	1.00323	1.00366	1.00411	1.00436	1.00462	1.00475	1.00478	1.00481	1.00457	1.00416	1.00376	1.00344	1.00333	1.00322	1.00312	1.00302	1.00269	1.00238	1.00209	1.00181	1.00172	1.00174	1.00176	1.00178	1.0018	1.0018	1.0018	1.0018
1	1.00061	1.00061	1.00061	1.00061	1.00061	1.00063	1.00039	1.00012	1.00018	1.00031	1.00052	1.00014	1.00023	1.00077	1.00104	1.00094	1.00063	1.00028	1.0002	1.0011	1.00171	1.00178	1.00186	1.00194	1.00217	1.00268	1.00325	1.00362	1.00394	1.00428	1.00481	1.00548	1.0062	1.00694	1.0065	1.00536	1.00432	1.0034	1.00271	1.00255	1.0024	1.00225	1.00211	1.00205	1.00205	1.00205	1.00205	1.00205	1.00205
1	1.00061	1.00061	1.00061	1.00061	1.00057	1.00042	1.00067	1.00089	1.00031	1.00029	1.00036	1.00042	1.00085	1.00113	1.001	1.00112	1.00119	1.00118	1.00267	1.0043	1.00432	1.00443	1.00468	1.0054	1.00698	1.00875	1.00919	1.00964	1.00997	1.00974	1.00952	1.00931	1.00871	1.00804	1.00739	1.00676	1.00612	1.0055	1.00493	1.00438	1.00404	1.00438	1.00474	1.00511	1.00548	1.00564	1.00564	1.00564	1.00564
1	1.05539	1.05539	1.05539	1.05539	1.05476	1.05169	1.05327	1.05557	1.05717	1.05704	1.05687	1.05668	1.05667	1.0579	1.05922	1.05759	1.05499	1.05155	1.04725	1.04564	1.04576	1.04346	1.04064	1.04018	1.0403	1.03903	1.03689	1.03483	1.03542	1.03601	1.03659	1.03799	1.03961	1.04128	1.04299	1.04308	1.04317	1.04326	1.04335	1.04466	1.04681	1.049	1.0512	1.05343	1.05343	1.05343	1.05343	1.05343	1.05343
1	1.0009	1.0009	1.0009	1.0009	1.0009	1.00085	1.00105	1.00147	1.00109	1.00159	1.00255	1.00206	1.00144	1.001	1.00131	1.00145	1.00145	1.00158	1.00186	1.0024	1.00243	1.00233	1.00243	1.00259	1.00267	1.00272	1.00282	1.00315	1.00351	1.00374	1.00339	1.00306	1.00274	1.00253	1.00247	1.00241	1.00235	1.00229	1.00227	1.00225	1.00222	1.0022	1.00219	1.00219	1.00219	1.00219	1.00219	1.00219	1.00219
1	1.00017	1.00017	1.00017	1.00017	1.00017	1.00049	1.00141	1.00023	1.00027	1.00115	1.00139	1.00168	1.00204	1.00129	1.00124	1.00222	1.00241	1.00269	1.00314	1.00318	1.00312	1.00364	1.00435	1.00516	1.00607	1.00647	1.00649	1.00651	1.00722	1.00798	1.00878	1.00897	1.00873	1.00849	1.00826	1.00765	1.00682	1.00603	1.00529	1.00475	1.00487	1.00499	1.00511	1.00524	1.00528	1.00528	1.00528	1.00528	1.00528
1	1.00036	1.00036	1.00036	1.00036	1.00034	1.00024	1.00013	1.00006	1.00005	1.00004	1.00003	1.00002	1.00003	1.00011	1.0003	1.00058	1.00094	1.0013	1.0017	1.00182	1.00199	1.00236	1.00301	1.00495	1.00739	1.00882	1.01038	1.01201	1.01364	1.01537	1.0172	1.01648	1.01578	1.0151	1.01445	1.01374	1.01307	1.01241	1.01179	1.01116	1.01054	1.00994	1.00936	1.0088	1.00847	1.00847	1.00847	1.00847	1.00847
1	1.00693	1.00693	1.00693	1.00693	1.00693	1.00678	1.0064	1.00917	1.01125	1.00637	1.00597	1.00537	1.00341	1.00372	1.004	1.00339	1.00534	1.00682	1.00512	1.00495	1.00574	1.00344	1.00135	1.00147	1.0016	1.00181	1.00207	1.00234	1.00313	1.00404	1.00505	1.0052	1.00513	1.00505	1.00494	1.00465	1.00436	1.00407	1.00378	1.0035	1.00432	1.00557	1.00702	1.00867	1.01014	1.01014	1.01014	1.01014	1.01014
1	1.00169	1.00169	1.00169	1.00169	1.00169	1.00162	1.00182	1.00354	1.00206	1.00093	1.00181	1.0022	1.00241	1.00253	1.00247	1.00223	1.00158	1.00171	1.00239	1.00355	1.00455	1.00395	1.00366	1.00449	1.0054	1.00613	1.0069	1.00732	1.00718	1.00703	1.00688	1.00726	1.00763	1.00802	1.0084	1.00682	1.00538	1.00411	1.003	1.00284	1.00325	1.00367	1.00412	1.00459	1.00459	1.00459	1.00459	1.00459	1.00459
1	1.00017	1.00017	1.00017	1.00017	1.00017	1.00017	1.00016	1.00016	1.00781	1.01581	1.00194	1.00032	1.00122	1.0005	1.00099	1.00301	1.00168	1.00126	1.00182	1.00171	1.00161	1.00157	1.00209	1.00381	1.00546	1.00486	1.0043	1.00448	1.00517	1.00592	1.00621	1.00577	1.00535	1.00496	1.00486	1.00483	1.00481	1.00478	1.00439	1.0038	1.00324	1.00273	1.00226	1.00226	1.00226	1.00226	1.00226	1.00226	1.00226
1	1.00118	1.00118	1.00118	1.00118	1.00118	1.00122	1.00142	1.00119	1.00075	1.00037	1.00037	1.00061	1.00034	1.00025	1.00025	1.0009	1.00133	1.00099	1.00152	1.00247	1.00267	1.00289	1.00345	1.00407	1.00671	1.01004	1.01081	1.00961	1.00848	1.00809	1.00816	1.00824	1.00832	1.00844	1.00857	1.0087	1.00882	1.00855	1.00803	1.00754	1.00708	1.00665	1.00665	1.00665	1.00665	1.00665	1.00665	1.00665	1.00665
1	1.00028	1.00028	1.00028	1.00028	1.00028	1.00069	1.00179	1.00103	1.00131	1.00249	1.00188	1.00183	1.00214	1.00226	1.00177	1.00104	1.00058	1.00059	1.00137	1.00199	1.0026	1.00314	1.00374	1.00417	1.00461	1.00617	1.00829	1.01074	1.00945	1.00824	1.00712	1.007	1.00711	1.00723	1.00735	1.00692	1.00637	1.00585	1.00534	1.00487	1.00444	1.00404	1.00366	1.0033	1.00309	1.00309	1.00309	1.00309	1.00309
1	1.01565	1.01565	1.01565	1.01565	1.01565	1.0074	1.00241	1.00327	1.00192	1.00149	1.00152	1.00116	1.00105	1.00116	1.00089	1.00134	1.00381	1.00382	1.00266	1.00453	1.00631	1.00602	1.00672	1.00908	1.0096	1.00713	1.00495	1.00309	1.00309	1.00353	1.00399	1.00825	1.01706	1.02769	1.02434	1.01784	1.01208	1.0072	1.0034	1.0009	1.00293	1.00772	1.01396	1.02117	1.02117	1.02117	1.02117	1.02117	1.02117
1	1.00007	1.00007	1.00007	1.00007	1.00007	1.00033	1.00341	1.02026	1.00605	1.00037	1.00135	1.00099	1.00094	1.00202	1.00127	1.00061	1.0004	1.00063	1.00106	1.00133	1.00166	1.0021	1.00265	1.00334	1.00558	1.01129	1.01854	1.01617	1.01169	1.00783	1.00637	1.00621	1.00605	1.00589	1.00642	1.00714	1.00789	1.00867	1.00873	1.00774	1.00679	1.0059	1.00506	1.00506	1.00506	1.00506	1.00506	1.00506	1.00506
1	1.00119	1.00119	1.00119	1.00119	1.00119	1.00122	1.00128	1.00123	1.00133	1.00172	1.00088	1.00061	1.00086	1.00102	1.00117	1.00136	1.00216	1.00302	1.00277	1.00214	1.00138	1.00203	1.00411	1.00487	1.0052	1.00537	1.00528	1.00519	1.00589	1.00721	1.00864	1.00975	1.00913	1.00851	1.00791	1.00745	1.00749	1.00753	1.00757	1.00761	1.0068	1.00555	1.00442	1.00343	1.00257	1.00257	1.00257	1.00257	1.00257
1	1.00187	1.00187	1.00187	1.00187	1.00187	1.00176	1.0019	1.00247	1.00273	1.0027	1.00247	1.00189	1.00193	1.00236	1.00169	1.00202	1.0032	1.00386	1.00493	1.00669	1.00818	1.00944	1.01017	1.01054	1.01136	1.0129	1.01452	1.01553	1.01642	1.01734	1.018	1.01859	1.01918	1.01978	1.01936	1.01869	1.01803	1.01737	1.0168	1.01656	1.01632	1.01609	1.01586	1.01577	1.01577	1.01577	1.01577	1.01577	1.01577
1	1.00403	1.00403	1.00403	1.00403	1.00403	1.00403	1.00305	1.00244	1.00225	1.00211	1.00255	1.00295	1.00154	1.00115	1.00113	1.0007	1.00124	1.00186	1.00105	1.00088	1.00149	1.00207	1.00259	1.00289	1.00313	1.00383	1.00538	1.0072	1.00734	1.00702	1.00672	1.0066	1.00675	1.00691	1.00707	1.00699	1.00656	1.00613	1.00573	1.00534	1.00564	1.00596	1.00628	1.0066	1.0068	1.0068	1.0068	1.0068	1.0068
1	1.00304	1.00304	1.00304	1.00304	1.00304	1.00339	1.00366	1.00264	1.00306	1.00462	1.0033	1.00262	1.00227	1.00209	1.00241	1.00359	1.00415	1.00478	1.00553	1.00645	1.00752	1.00872	1.01001	1.01055	1.01055	1.01087	1.01256	1.01439	1.0157	1.01607	1.01644	1.01681	1.01672	1.01662	1.01653	1.01643	1.01545	1.01394	1.01252	1.01119	1.00994	1.01015	1.01036	1.01057	1.01077	1.01094	1.01094	1.01094	1.01094
1	1.00015	1.00015	1.00015	1.00015	1.00015	1.00015	1.00017	1.00027	1.00049	1.00095	1.00037	1.00016	1.00018	1.00057	1.00089	1.00094	1.00058	1.0008	1.00161	1.0013	1.00115	1.00159	1.00161	1.00103	1.00073	1.00116	1.00169	1.00146	1.00108	1.00075	1.00066	1.0007	1.00074	1.00078	1.00055	1.00032	1.00014	1.00004	1.00013	1.00039	1.00078	1.0013	1.0018	1.0018	1.0018	1.0018	1.0018	1.0018	1.0018
1	1.00026	1.00026	1.00026	1.00026	1.00026	1.00026	1.00025	1.00023	1.00018	1.0003	1.00035	1.00018	1.00024	1.00035	1.00043	1.00051	1.00063	1.00087	1.00137	1.00216	1.00227	1.00219	1.00319	1.00436	1.00547	1.00667	1.00761	1.00803	1.00846	1.00861	1.00834	1.00807	1.00781	1.00749	1.00718	1.00687	1.00657	1.00645	1.00658	1.0067	1.00683	1.00696	1.00701	1.00701	1.00701	1.00701	1.00701	1.00701	1.00701
1	1.00376	1.00376	1.00376	1.00376	1.00384	1.00426	1.00439	1.00405	1.00242	1.0039	1.00436	1.00197	1.00178	1.00215	1.00328	1.00377	1.0037	1.00426	1.00455	1.00465	1.00493	1.00535	1.00902	1.01479	1.0155	1.01472	1.01439	1.01578	1.01721	1.01854	1.01968	1.02085	1.02203	1.02219	1.0208	1.01947	1.01817	1.01737	1.0184	1.01945	1.02053	1.02164	1.02209	1.02209	1.02209	1.02209	1.02209	1.02209	1.02209
1	1.00199	1.00199	1.00199	1.00199	1.00199	1.00141	1.00095	1.00104	1.00115	1.00123	1.00114	1.00072	1.00029	1.00016	1.00016	1.00024	1.00019	1.00017	1.00017	1.00022	1.00031	1.00024	1.00015	1.0002	1.00031	1.00048	1.00072	1.001	1.00078	1.00059	1.00042	1.00054	1.00091	1.00138	1.00194	1.00229	1.00244	1.00261	1.00277	1.00295	1.00239	1.00189	1.00146	1.00108	1.00088	1.00088	1.00088	1.00088	1.00088
1	1.00335	1.00335	1.00335	1.00335	1.00335	1.00397	1.00436	1.00436	1.00348	1.00273	1.00286	1.00327	1.00397	1.00508	1.00574	1.00559	1.0062	1.00682	1.00736	1.00846	1.01002	1.01172	1.01357	1.01504	1.01577	1.01671	1.01857	1.02051	1.02211	1.02314	1.0242	1.0253	1.02447	1.02316	1.02189	1.02064	1.0199	1.01948	1.01907	1.01868	1.01829	1.01694	1.01542	1.01397	1.0126	1.0113	1.0113	1.0113	1.0113
1	1.0013	1.0013	1.0013	1.0013	1.0013	1.00142	1.00209	1.00134	1.00062	1.00035	1.00069	1.00089	1.0005	1.00067	1.00057	1.00009	1.00041	1.00094	1.00019	1.00006	1.00009	1.00023	1.00048	1.00064	1.00076	1.00086	1.00094	1.00102	1.00141	1.00195	1.00257	1.00258	1.00172	1.00103	1.00052	1.00025	1.00031	1.00037	1.00045	1.00053	1.0006	1.00068	1.00075	1.00083	1.0009	1.0009	1.0009	1.0009	1.0009
1	1.00141	1.00141	1.00141	1.00141	1.00141	1.00143	1.00151	1.00167	1.00191	1.00228	1.0031	1.00263	1.00226	1.00336	1.0036	1.00357	1.00534	1.0062	1.00629	1.00678	1.00742	1.00819	1.00897	1.01054	1.01225	1.01425	1.01645	1.01881	1.01937	1.01993	1.0205	1.01955	1.01826	1.01701	1.01581	1.01503	1.01453	1.01404	1.01356	1.01308	1.01263	1.01218	1.01175	1.01133	1.011	1.011	1.011	1.011	1.011
1	1.00131	1.00131	1.00131	1.00131	1.00131	1.00148	1.00137	1.00082	1.00094	1.00118	1.00133	1.00158	1.0015	1.00094	1.00191	1.00267	1.0027	1.00406	1.00574	1.006	1.00628	1.00659	1.00736	1.00847	1.00943	1.01028	1.01116	1.01236	1.01362	1.01492	1.01468	1.01405	1.01344	1.01283	1.01331	1.01381	1.01431	1.01481	1.01412	1.01316	1.01224	1.01135	1.0105	1.0105	1.0105	1.0105	1.0105	1.0105	1.0105
1	1.00054	1.00054	1.00054	1.00054	1.00054	1.00033	1.00002	1.00003	1.00007	1.0002	1.00085	1.0008	1.00057	1.00044	1.00016	1.00007	1.00014	1.00009	1.00011	1.00096	1.00119	1.00016	1.00017	1.00079	1.00121	1.00083	1.00052	1.00113	1.00197	1.00306	1.00258	1.00215	1.00176	1.00148	1.00147	1.00145	1.00144	1.00143	1.00194	1.00268	1.00352	1.00447	1.00508	1.00508	1.00508	1.00508	1.00508	1.00508	1.00508
1	1.00326	1.00326	1.00326	1.00326	1.00326	1.00278	1.00174	1.00177	1.00183	1.00194	1.0022	1.00215	1.00167	1.00181	1.00193	1.00199	1.00168	1.00159	1.00232	1.00251	1.00229	1.00227	1.00231	1.00255	1.00287	1.00314	1.0034	1.00366	1.004	1.00437	1.00476	1.00495	1.00483	1.00471	1.00459	1.0045	1.00446	1.00441	1.00437	1.00433	1.00409	1.00386	1.00363	1.00341	1.00324	1.00324	1.00324	1.00324	1.00324
1	1.00241	1.00241	1.00241	1.00241	1.00241	1.00267	1.00311	1.00224	1.00197	1.00201	1.00195	1.00173	1.0015	1.00162	1.00187	1.00207	1.00168	1.00178	1.00222	1.00218	1.0021	1.00185	1.00165	1.00163	1.0016	1.00166	1.00171	1.00192	1.00239	1.0029	1.00335	1.00335	1.00335	1.00335	1.00337	1.0034	1.00344	1.00348	1.00351	1.00339	1.00323	1.00307	1.00291	1.00282	1.00282	1.00282	1.00282	1.00282	1.00282
1	1.00075	1.00075	1.00075	1.00075	1.00075	1.0007	1.00058	1.00094	1.00109	1.00085	1.00133	1.00142	1.00121	1.00106	1.0017	1.00282	1.00233	1.00215	1.00215	1.00238	1.0024	1.00165	1.00119	1.00139	1.00161	1.00246	1.00347	1.00413	1.00406	1.00399	1.00395	1.00395	1.00395	1.00395	1.00409	1.00433	1.00458	1.00483	1.00493	1.00439	1.00389	1.00343	1.00299	1.00283	1.00283	1.00283	1.00283	1.00283	1.00283
1	1.00224	1.00224	1.00224	1.00224	1.00224	1.00218	1.00204	1.00148	1.00124	1.00152	1.00055	1.0002	1.00048	1.00027	1.00024	1.00069	1.00116	1.00127	1.00084	1.00113	1.00167	1.00161	1.00155	1.00159	1.00162	1.00183	1.00209	1.00237	1.0019	1.00148	1.00111	1.00145	1.00204	1.00273	1.00351	1.00403	1.00449	1.00497	1.00547	1.0059	1.00594	1.00598	1.00602	1.00606	1.00608	1.00608	1.00608	1.00608	1.00608
1	1.00087	1.00087	1.00087	1.00087	1.00067	1.00007	1.00003	1.00015	1.00009	1.00006	1.00006	1.00005	1.00004	1.00009	1.00009	1.00006	1.00017	1.00031	1.00031	1.0003	1.0003	1.00026	1.00021	1.00022	1.00035	1.0005	1.00037	1.00022	1.0001	1.00015	1.00021	1.00028	1.00034	1.00031	1.00029	1.00026	1.00024	1.00028	1.00033	1.00039	1.00046	1.00053	1.00055	1.00055	1.00055	1.00055	1.00055	1.00055	1.00055
1	1.0006	1.0006	1.0006	1.0006	1.00053	1.00022	1.00033	1.00061	1.001	1.00105	1.00089	1.00043	1.00057	1.00097	1.00181	1.0019	1.00186	1.00225	1.00271	1.00325	1.00317	1.00293	1.00346	1.00402	1.0047	1.00546	1.00607	1.00584	1.00562	1.00553	1.00565	1.00577	1.00589	1.00572	1.00535	1.00499	1.00464	1.00396	1.00287	1.00196	1.00123	1.00066	1.00057	1.00057	1.00057	1.00057	1.00057	1.00057	1.00057
1	1.00748	1.00748	1.00748	1.00748	1.00776	1.00921	1.00954	1.0096	1.00975	1.00818	1.00675	1.00692	1.00818	1.00951	1.0095	1.00994	1.01018	1.00918	1.00727	1.00503	1.00612	1.00733	1.00877	1.01038	1.00916	1.00804	1.00829	1.00951	1.01082	1.01123	1.01099	1.01075	1.01052	1.01056	1.0106	1.01064	1.01068	1.0107	1.01072	1.01074	1.01076	1.01086	1.01132	1.01178	1.01225	1.01272	1.01291	1.01291	1.01291
1	1.00177	1.00177	1.00177	1.00177	1.00177	1.00198	1.00301	1.00636	1.00686	1.00648	1.00589	1.00564	1.00559	1.00449	1.00433	1.00474	1.00839	1.00965	1.00666	1.00314	1.00247	1.00514	1.00756	1.00852	1.007	1.00567	1.00466	1.00398	1.00334	1.004	1.00719	1.01131	1.01639	1.0168	1.01021	1.00524	1.00274	1.0045	1.0067	1.00934	1.01243	1.01753	1.02674	1.03858	1.05356	1.07227	1.08098	1.08098	1.08098
1	1.00097	1.00097	1.00097	1.00097	1.00099	1.00108	1.00065	1.00022	1.00001	1.00012	1.00034	1.00044	1.00004	1.00022	1.00076	1.00099	1.00124	1.00147	1.00153	1.00173	1.00203	1.00167	1.0012	1.00119	1.00127	1.00166	1.00234	1.00314	1.00277	1.00217	1.00164	1.00164	1.00246	1.00344	1.00458	1.00459	1.00381	1.00311	1.00247	1.00199	1.00183	1.00169	1.00155	1.00141	1.00136	1.00136	1.00136	1.00136	1.00136
1	1.00312	1.00312	1.00312	1.00312	1.00312	1.00376	1.00553	1.00956	1.01509	1.00754	1.00586	1.00424	1.0099	1.01878	1.00121	1.00228	1.00285	1.0009	1.00029	1.00004	1.0003	1.00076	1.00173	1.00304	1.00413	1.00499	1.00593	1.00462	1.00344	1.00241	1.0049	1.00934	1.01474	1.01347	1.01066	1.00815	1.00593	1.00404	1.00359	1.00344	1.00329	1.00314	1.00299	1.00283	1.0028	1.0028	1.0028	1.0028	1.0028
1	1.0051	1.0051	1.0051	1.0051	1.0051	1.00477	1.00426	1.00365	1.00477	1.00498	1.00454	1.00477	1.00388	1.00281	1.00318	1.00348	1.00389	1.00487	1.00526	1.00522	1.00403	1.00299	1.00367	1.00441	1.00425	1.0041	1.00469	1.0059	1.00724	1.00763	1.00732	1.00701	1.00671	1.00672	1.00674	1.00676	1.00677	1.00615	1.00556	1.00499	1.00446	1.00447	1.00485	1.00523	1.00564	1.00605	1.00605	1.00605	1.00605
1	1.00164	1.00164	1.00164	1.00164	1.00164	1.00164	1.00187	1.00177	1.00145	1.00153	1.00124	1.00088	1.001	1.00123	1.0017	1.00289	1.00304	1.00312	1.0042	1.00499	1.00521	1.00572	1.00645	1.00733	1.00835	1.00967	1.01145	1.01335	1.0134	1.01221	1.01107	1.01011	1.00966	1.00922	1.00879	1.00838	1.00804	1.0077	1.00737	1.00704	1.00726	1.00786	1.00848	1.00912	1.00978	1.00992	1.00992	1.00992	1.00992
1	1.00118	1.00118	1.00118	1.00118	1.00118	1.00118	1.00855	1.00383	1.0012	1.00153	1.00094	1.00049	1.0007	1.00086	1.00091	1.00058	1.00043	1.00037	1.00042	1.0005	1.0006	1.00069	1.00078	1.00102	1.0014	1.00183	1.00229	1.00279	1.00309	1.00332	1.00356	1.00391	1.00435	1.0048	1.00526	1.0054	1.00508	1.00477	1.00446	1.00417	1.00367	1.00319	1.00274	1.00231	1.00192	1.00184	1.00184	1.00184	1.00184
1	1.00032	1.00032	1.00032	1.00032	1.00032	1.00051	1.00082	1.0008	1.00045	1.00008	1.00035	1.00056	1.00066	1.00034	1.00033	1.0008	1.00046	1.00046	1.00097	1.00128	1.00138	1.00201	1.00291	1.00311	1.00311	1.00324	1.00357	1.00392	1.00435	1.00482	1.00532	1.00566	1.00531	1.00497	1.00463	1.0042	1.0034	1.00269	1.00207	1.00154	1.0012	1.00097	1.00077	1.00059	1.00043	1.00043	1.00043	1.00043	1.00043
1	1.00159	1.00159	1.00159	1.00159	1.00159	1.00135	1.00098	1.00116	1.00118	1.00111	1.00111	1.00084	1.00048	1.00017	1.00019	1.00079	1.00093	1.00106	1.00201	1.00279	1.00332	1.00389	1.00451	1.00452	1.0041	1.00444	1.00605	1.00791	1.00846	1.00802	1.0076	1.00722	1.00697	1.00673	1.00649	1.00626	1.00639	1.00653	1.00666	1.0068	1.007	1.0073	1.0076	1.00791	1.00822	1.00835	1.00835	1.00835	1.00835
1	1.00202	1.00202	1.00202	1.00202	1.00202	1.00238	1.00263	1.00202	1.00156	1.00136	1.0019	1.00179	1.00153	1.00133	1.00291	1.00437	1.00397	1.00349	1.00302	1.00505	1.00703	1.00724	1.00772	1.0093	1.01102	1.00944	1.00797	1.00754	1.00859	1.00971	1.01089	1.00907	1.00741	1.00591	1.00457	1.00475	1.00492	1.0051	1.00528	1.00497	1.00398	1.0031	1.00232	1.00166	1.00154	1.00154	1.00154	1.00154	1.00154
1	1.0002	1.0002	1.0002	1.0002	1.0002	1.00041	1.00094	1.00214	1.00212	1.00126	1.00127	1.00114	1.00093	1.00127	1.00139	1.00135	1.00191	1.00255	1.0033	1.00383	1.00432	1.004	1.0037	1.00454	1.00545	1.00639	1.00737	1.00842	1.00851	1.0086	1.00869	1.00845	1.00801	1.00758	1.00716	1.00639	1.00544	1.00456	1.00376	1.00315	1.00309	1.00303	1.00297	1.00291	1.00288	1.00288	1.00288	1.00288	1.00288
1	1.00006	1.00006	1.00006	1.00006	1.00006	1.00003	1.00001	1.00004	1.00006	1.00006	1.00003	1.0001	1.00018	1.00002	1.00004	1.00009	1.00013	1.00029	1.00063	1.00049	1.0005	1.00074	1.00114	1.00213	1.00323	1.00375	1.00429	1.00474	1.00502	1.00531	1.00562	1.00595	1.00629	1.00663	1.00643	1.00547	1.00458	1.00377	1.00304	1.00288	1.00284	1.0028	1.00277	1.00274	1.00274	1.00274	1.00274	1.00274	1.00274
1	1.00144	1.00144	1.00144	1.00144	1.00144	1.00301	1.00403	1.00354	1.00274	1.00247	1.00304	1.00285	1.00275	1.00306	1.00308	1.00323	1.00369	1.00378	1.00392	1.00467	1.00528	1.00562	1.00633	1.00768	1.00904	1.00998	1.01097	1.01082	1.01038	1.00996	1.01025	1.01102	1.01182	1.01265	1.01174	1.01046	1.00924	1.00809	1.00729	1.00693	1.00657	1.00623	1.0059	1.00583	1.00583	1.00583	1.00583	1.00583	1.00583
1	1.00577	1.00577	1.00577	1.00577	1.00577	1.00575	1.00562	1.00524	1.00471	1.00584	1.00562	1.00452	1.00345	1.00299	1.00286	1.00294	1.00235	1.00109	1.001	1.00114	1.00139	1.00156	1.00133	1.00103	1.0005	1.00016	1.00035	1.00082	1.00149	1.00179	1.00211	1.00247	1.00261	1.00261	1.00261	1.00261	1.00259	1.00255	1.00251	1.00247	1.00243	1.00244	1.00245	1.00245	1.00246	1.00246	1.00246	1.00246	1.00246
1	1.00107	1.00107	1.00107	1.00107	1.00107	1.00087	1.00086	1.00113	1.00248	1.00357	1.00118	1.00339	1.00916	1.00441	1.00194	1.00291	1.00598	1.00893	1.00793	1.00765	1.00782	1.00613	1.00423	1.00367	1.00849	1.01312	1.01546	1.01791	1.0183	1.01728	1.01627	1.01527	1.01782	1.02047	1.02322	1.02605	1.02272	1.01961	1.01672	1.01406	1.0117	1.00982	1.00809	1.00651	1.00508	1.00455	1.00455	1.00455	1.00455
1	1.00061	1.00061	1.00061	1.00061	1.00061	1.00064	1.00073	1.00043	1.00029	1.00042	1.00074	1.00102	1.00111	1.00123	1.00141	1.00177	1.00259	1.00392	1.00392	1.00406	1.00475	1.00576	1.00732	1.00848	1.00881	1.00916	1.00954	1.00993	1.01033	1.01037	1.01041	1.01045	1.00969	1.00788	1.00626	1.00483	1.00399	1.00381	1.00363	1.00345	1.00328	1.00363	1.00413	1.00466	1.00522	1.0058	1.0058	1.0058	1.0058
1	1.00245	1.00245	1.00245	1.00245	1.00245	1.0027	1.00411	1.00384	1.00318	1.00263	1.00342	1.00446	1.00453	1.00421	1.00412	1.00617	1.00697	1.00674	1.00478	1.00411	1.00505	1.00576	1.00628	1.00726	1.00865	1.00983	1.00973	1.00962	1.01057	1.01235	1.01429	1.01577	1.01487	1.014	1.01316	1.01236	1.01171	1.01108	1.01047	1.00987	1.00903	1.00783	1.00672	1.00569	1.00475	1.00457	1.00457	1.00457	1.00457
1	1.00026	1.00026	1.00026	1.00026	1.00026	1.00046	1.00116	1.0065	1.01037	1.01186	1.017	1.00812	1.0021	1.00123	1.00271	1.01217	1.00612	1.00176	1.0271	1.01507	1.00575	1.00223	1.00282	1.00274	1.00223	1.00202	1.00294	1.00404	1.00471	1.00451	1.00432	1.00413	1.00399	1.00384	1.0037	1.00357	1.00423	1.00494	1.0057	1.0065	1.00611	1.00499	1.00399	1.00311	1.00234	1.00234	1.00234	1.00234	1.00234
1	1.00019	1.00019	1.00019	1.00019	1.00019	1.00023	1.00019	1.00006	1.00004	1.00023	1.00071	1.00049	1.00047	1.00054	1.00044	1.00029	1.00016	1.00007	1.00004	1.00003	1.00005	1.00023	1.00104	1.00174	1.00161	1.00148	1.00193	1.00243	1.00288	1.00292	1.00295	1.00299	1.00277	1.00251	1.00225	1.002	1.00215	1.00259	1.00306	1.00356	1.00409	1.00464	1.00522	1.00584	1.00648	1.00675	1.00675	1.00675	1.00675
1	1.00104	1.00104	1.00104	1.00104	1.00104	1.00104	1.00091	1.00082	1.00103	1.00071	1.00046	1.00066	1.00037	1.00011	1.00026	1.00064	1.00132	1.0016	1.00195	1.00251	1.00251	1.00167	1.00177	1.00254	1.00346	1.00458	1.00587	1.0067	1.00741	1.00816	1.00822	1.00724	1.00632	1.00546	1.00507	1.00479	1.00453	1.00427	1.00404	1.00386	1.0037	1.00354	1.00338	1.00332	1.00332	1.00332	1.00332	1.00332	1.00332
1	1.00211	1.00211	1.00211	1.00211	1.00211	1.0018	1.00112	1.00062	1.00049	1.00077	1.00108	1.00135	1.00134	1.00144	1.00154	1.00154	1.00184	1.0024	1.00196	1.00156	1.00206	1.00302	1.00498	1.00691	1.00672	1.00653	1.00714	1.00798	1.00885	1.01028	1.01199	1.01386	1.01496	1.01254	1.01032	1.0083	1.00649	1.00669	1.00689	1.00709	1.00729	1.00752	1.0078	1.00807	1.00835	1.00863	1.00874	1.00874	1.00874
1	1.00933	1.00933	1.00933	1.00933	1.00933	1.00637	1.00399	1.00391	1.00495	1.006	1.00544	1.006	1.00714	1.00725	1.00572	1.0035	1.00481	1.0056	1.00538	1.00624	1.00746	1.00658	1.00576	1.00575	1.00574	1.00697	1.00866	1.01051	1.01018	1.00985	1.00952	1.0093	1.00915	1.00901	1.00887	1.00824	1.00731	1.00645	1.00564	1.00499	1.00482	1.00465	1.00448	1.00432	1.00423	1.00423	1.00423	1.00423	1.00423
1	1.02549	1.02549	1.02549	1.02549	1.02549	1.02549	1.00204	1.00236	1.00225	1.00165	1.00064	1.00095	1.00192	1.00429	1.00508	1.00083	1.00183	1.00193	1.00132	1.00186	1.00285	1.00367	1.00455	1.004	1.00315	1.00364	1.00453	1.00551	1.00569	1.00587	1.00606	1.00591	1.00567	1.00544	1.00522	1.00481	1.00437	1.00395	1.00355	1.00335	1.00389	1.00446	1.00507	1.00572	1.0064	1.0064	1.0064	1.0064	1.0064
1	1.01362	1.01362	1.01362	1.01362	1.01316	1.01078	1.00158	1.00064	1.00202	1.00175	1.00264	1.00476	1.004	1.00293	1.00217	1.00459	1.00902	1.00381	1.0026	1.00311	1.00312	1.00299	1.00364	1.00435	1.00479	1.00504	1.00549	1.00627	1.00707	1.00771	1.00808	1.00847	1.00886	1.00853	1.00776	1.00705	1.00638	1.00667	1.0085	1.01051	1.01269	1.01503	1.01651	1.01651	1.01651	1.01651	1.01651	1.01651	1.01651
1	1.00256	1.00256	1.00256	1.00256	1.00256	1.00256	1.00339	1.00345	1.00235	1.00326	1.00225	1.00126	1.00111	1.00113	1.00114	1.00101	1.00138	1.00165	1.00087	1.00084	1.00126	1.00197	1.00283	1.00291	1.00298	1.0027	1.00243	1.00258	1.00344	1.00443	1.0053	1.00522	1.00515	1.00507	1.00495	1.00475	1.00455	1.00436	1.00417	1.00501	1.00593	1.00691	1.00797	1.00842	1.00842	1.00842	1.00842	1.00842	1.00842
1	1.00239	1.00239	1.00239	1.00239	1.00239	1.00205	1.00132	1.00197	1.00229	1.00145	1.00104	1.00109	1.00191	1.00174	1.00165	1.00167	1.00215	1.00195	1.00092	1.00075	1.00075	1.0012	1.00175	1.00229	1.00293	1.00283	1.00225	1.00173	1.00179	1.00184	1.00189	1.00207	1.00235	1.00264	1.00295	1.00284	1.00248	1.00214	1.00182	1.00154	1.0013	1.00108	1.00088	1.0007	1.00064	1.00064	1.00064	1.00064	1.00064
1	1.00426	1.00426	1.00426	1.00426	1.00426	1.00272	1.00245	1.0039	1.00168	1.00097	1.00085	1.00161	1.00148	1.00082	1.00159	1.00229	1.00258	1.00282	1.00296	1.00276	1.0029	1.00457	1.00527	1.00415	1.00345	1.00401	1.00462	1.00491	1.00464	1.00439	1.0045	1.00624	1.00827	1.01061	1.01198	1.0087	1.00594	1.0037	1.00198	1.00217	1.00283	1.00357	1.0044	1.00532	1.00532	1.00532	1.00532	1.00532	1.00532
1	1.00071	1.00071	1.00071	1.00071	1.00071	1.0006	1.0002	1.00043	1.01298	1.01601	1.00295	1.00034	1.00015	1.00014	1.00012	1.00017	1.00039	1.0006	1.00078	1.00082	1.00065	1.00028	1.00046	1.0012	1.00139	1.00057	1.00012	1.00083	1.00217	1.00411	1.00382	1.00354	1.00326	1.00301	1.0028	1.00259	1.00239	1.00232	1.00276	1.00324	1.00375	1.00431	1.00443	1.00443	1.00443	1.00443	1.00443	1.00443	1.00443
1	1.00367	1.00367	1.00367	1.00367	1.00367	1.00258	1.00335	1.0049	1.00354	1.00264	1.00231	1.00224	1.00229	1.00241	1.0028	1.00445	1.00658	1.00453	1.00325	1.00323	1.0044	1.00677	1.00891	1.01078	1.0124	1.01383	1.01531	1.01517	1.01503	1.01489	1.01526	1.01575	1.01625	1.01675	1.01538	1.01408	1.01285	1.01169	1.01015	1.00848	1.00698	1.00564	1.00445	1.00402	1.00402	1.00402	1.00402	1.00402	1.00402
1	1.00006	1.00006	1.00006	1.00006	1.00006	1.00006	1.00007	1.00006	1.00003	1.00001	1.00044	1.00042	1.00005	1.00016	1.0002	1.00017	1.00026	1.00041	1.00065	1.00034	1.00014	1.00035	1.00058	1.00056	1.00054	1.00098	1.00155	1.00222	1.00294	1.00377	1.00432	1.0035	1.00276	1.00211	1.00172	1.00202	1.00234	1.00268	1.00304	1.00289	1.00262	1.00237	1.00214	1.00196	1.00196	1.00196	1.00196	1.00196	1.00196
1	1.00102	1.00102	1.00102	1.00102	1.00102	1.00198	1.00281	1.00312	1.00399	1.0031	1.00068	1.00215	1.00204	1.00104	1.00083	1.00038	1.00012	1.00046	1.00074	1.00091	1.00111	1.00134	1.00106	1.00082	1.00157	1.00253	1.003	1.00304	1.00309	1.00396	1.00517	1.0065	1.00709	1.00646	1.00584	1.00525	1.00492	1.00558	1.00628	1.00701	1.00777	1.00687	1.00567	1.00459	1.00363	1.00311	1.00311	1.00311	1.00311
1	1.00016	1.00016	1.00016	1.00016	1.00016	1.00016	1.00045	1.00052	1.00011	1.00037	1.00063	1.00034	1.00045	1.00063	1.00078	1.00073	1.00079	1.00112	1.00073	1.00015	1.00014	1.00014	1.00031	1.00057	1.00081	1.0011	1.00122	1.00121	1.0012	1.00138	1.00173	1.0021	1.00251	1.00226	1.00201	1.00179	1.00157	1.00124	1.00092	1.00065	1.00043	1.00025	1.00025	1.00025	1.00025	1.00025	1.00025	1.00025	1.00025
1	1.00072	1.00072	1.00072	1.00072	1.00072	1.00071	1.00068	1.00048	1.00039	1.0013	1.00153	1.00125	1.00142	1.00116	1.0008	1.00092	1.00093	1.00086	1.00143	1.00186	1.0019	1.00186	1.0017	1.0016	1.00159	1.00157	1.00281	1.00439	1.00631	1.00546	1.00467	1.00394	1.00338	1.00302	1.00268	1.00236	1.00209	1.00196	1.00184	1.00173	1.00162	1.00164	1.00174	1.00184	1.00194	1.00205	1.00205	1.00205	1.00205
1	1.00251	1.00251	1.00251	1.00251	1.00251	1.00217	1.00228	1.0033	1.00305	1.00264	1.00247	1.00275	1.003	1.00265	1.00277	1.00301	1.00301	1.00319	1.00369	1.00373	1.00365	1.00486	1.00627	1.00857	1.01124	1.01223	1.01193	1.01164	1.01247	1.01362	1.01482	1.01463	1.01353	1.01248	1.01147	1.01049	1.00956	1.00866	1.0078	1.00698	1.00677	1.00657	1.00637	1.00617	1.00602	1.00602	1.00602	1.00602	1.00602
1	1.00293	1.00293	1.00293	1.00293	1.00293	1.00227	1.00186	1.00173	1.00216	1.00256	1.00203	1.00183	1.00184	1.00247	1.00359	1.00526	1.00518	1.00485	1.00417	1.00414	1.00429	1.00587	1.00766	1.00959	1.01174	1.01301	1.0136	1.01421	1.01436	1.0142	1.01403	1.01392	1.01404	1.01416	1.01428	1.01412	1.0129	1.01173	1.01062	1.00957	1.00885	1.00858	1.00831	1.00805	1.00779	1.00763	1.00763	1.00763	1.00763
1	1.00147	1.00147	1.00147	1.00147	1.00147	1.00155	1.00157	1.00147	1.00161	1.00142	1.00085	1.00123	1.00218	1.0044	1.00248	1.00186	1.00261	1.00327	1.00391	1.00446	1.00519	1.00621	1.00743	1.00891	1.01025	1.01054	1.01083	1.01148	1.01239	1.01333	1.01431	1.01531	1.01634	1.0174	1.01774	1.01698	1.01624	1.01551	1.01479	1.01419	1.01363	1.01309	1.01255	1.01204	1.01204	1.01204	1.01204	1.01204	1.01204
1	1.00117	1.00117	1.00117	1.00117	1.00117	1.0012	1.00139	1.00166	1.0018	1.00125	1.00124	1.00155	1.00187	1.00168	1.00126	1.0011	1.00133	1.00188	1.00255	1.00297	1.00286	1.00259	1.00221	1.00231	1.00275	1.00302	1.00296	1.00291	1.00271	1.00243	1.00217	1.00198	1.00201	1.00205	1.00208	1.00211	1.0021	1.00209	1.00208	1.00207	1.00198	1.00185	1.00173	1.0016	1.00149	1.00149	1.00149	1.00149	1.00149
1	1.00182	1.00182	1.00182	1.00182	1.00182	1.00084	1.00057	1.00061	1.00064	1.00062	1.00044	1.00015	1.00031	1.00052	1.00048	1.00044	1.00049	1.00067	1.00032	1.00022	1.00095	1.00193	1.00275	1.00343	1.00373	1.00405	1.00393	1.00381	1.00371	1.00363	1.00356	1.00349	1.00393	1.0044	1.0049	1.00541	1.00522	1.00485	1.0045	1.00417	1.00389	1.00369	1.0035	1.00331	1.00313	1.0031	1.0031	1.0031	1.0031
1	1.00265	1.00265	1.00265	1.00265	1.00265	1.00242	1.00215	1.00223	1.00171	1.00119	1.00173	1.00133	1.00089	1.00083	1.00093	1.00091	1.00068	1.00059	1.00059	1.00087	1.00131	1.00203	1.00202	1.00149	1.00145	1.00213	1.00293	1.00255	1.0022	1.00188	1.00219	1.00251	1.00287	1.00317	1.0034	1.00362	1.00386	1.0041	1.00418	1.00426	1.00434	1.00443	1.00448	1.00448	1.00448	1.00448	1.00448	1.00448	1.00448
1	1.00054	1.00054	1.00054	1.00054	1.00054	1.00131	1.00234	1.00202	1.00263	1.00377	1.00369	1.00418	1.0051	1.00516	1.00516	1.00514	1.00736	1.00855	1.00777	1.01042	1.0164	1.01748	1.01714	1.01981	1.02489	1.02879	1.03037	1.032	1.03309	1.03329	1.0335	1.03372	1.03408	1.03444	1.03479	1.03515	1.03315	1.03063	1.02818	1.02581	1.02364	1.02205	1.02053	1.01908	1.0177	1.0169	1.0169	1.0169	1.0169
1	1.00349	1.00349	1.00349	1.00349	1.00349	1.00349	1.00174	1.00145	1.00191	1.00293	1.00282	1.0012	1.00176	1.00215	1.00216	1.0019	1.00174	1.00221	1.00294	1.00396	1.00399	1.00376	1.00399	1.00435	1.00462	1.00487	1.00529	1.00647	1.00777	1.00882	1.00834	1.00787	1.00742	1.00654	1.00514	1.00392	1.00289	1.00219	1.00219	1.0022	1.0022	1.00221	1.00221	1.00221	1.00221	1.00221	1.00221	1.00221	1.00221
1	1.00056	1.00056	1.00056	1.00056	1.00056	1.00049	1.00021	1.00013	1.00013	1.00038	1.00063	1.00077	1.00052	1.0003	1.00032	1.00033	1.00034	1.00073	1.00117	1.00132	1.0014	1.00135	1.00128	1.00117	1.00115	1.0015	1.00189	1.00256	1.00374	1.00515	1.00643	1.0064	1.00637	1.00634	1.00611	1.00512	1.00421	1.00338	1.00265	1.00241	1.00246	1.00252	1.00258	1.00263	1.00266	1.00266	1.00266	1.00266	1.00266
1	1.00077	1.00077	1.00077	1.00077	1.00077	1.00077	1.0011	1.00144	1.00162	1.0017	1.00175	1.00178	1.0108	1.02415	1.00747	1.00981	1.02807	1.01302	1.00438	1.00399	1.00921	1.02434	1.02176	1.00889	1.01069	1.02415	1.0449	1.03537	1.02143	1.01158	1.01368	1.01924	1.02603	1.03418	1.03309	1.02969	1.02652	1.02356	1.01898	1.01394	1.00977	1.00641	1.0038	1.0038	1.0038	1.0038	1.0038	1.0038	1.0038
1	1.00009	1.00009	1.00009	1.00009	1.00009	1.00215	1.04096	1.07353	1.06194	1.00688	1.01569	1.04841	1.04614	1.04448	1.04369	1.04102	1.03789	1.03476	1.03257	1.03096	1.03224	1.03357	1.03147	1.02946	1.03065	1.03271	1.03277	1.02977	1.02685	1.02694	1.03162	1.03657	1.04178	1.04355	1.0429	1.04227	1.04163	1.03969	1.03591	1.03234	1.02896	1.02577	1.02516	1.02516	1.02516	1.02516	1.02516	1.02516	1.02516
1	1.00219	1.00219	1.00219	1.00219	1.00219	1.00209	1.00194	1.00175	1.00127	1.00083	1.00087	1.0011	1.0015	1.00163	1.00182	1.00208	1.00285	1.00387	1.00511	1.00617	1.00682	1.00784	1.00947	1.01168	1.01483	1.01834	1.02039	1.02211	1.02391	1.02472	1.02554	1.02638	1.02686	1.02678	1.02671	1.02664	1.02657	1.02406	1.02167	1.01939	1.01722	1.01558	1.01558	1.01558	1.01558	1.01558	1.01558	1.01558	1.01558
1	1.01541	1.01541	1.01541	1.01541	1.01541	1.00772	1.00057	1.00028	1.01337	1.02399	1.00519	1.00113	1.00541	1.00225	1.00074	1.00053	1.00056	1.00069	1.00093	1.00037	1.0001	1.00053	1.00099	1.00106	1.00113	1.00123	1.00133	1.00164	1.00204	1.0025	1.00256	1.00236	1.00216	1.00197	1.00225	1.00267	1.00313	1.00363	1.00413	1.00465	1.0052	1.00577	1.00625	1.00625	1.00625	1.00625	1.00625	1.00625	1.00625
1	1.00153	1.00153	1.00153	1.00153	1.00153	1.00179	1.00226	1.00232	1.00222	1.00188	1.00231	1.00236	1.00184	1.00137	1.00097	1.00066	1.00133	1.0026	1.00347	1.00423	1.00464	1.00575	1.00749	1.00838	1.00775	1.00714	1.00848	1.00993	1.01104	1.01031	1.00962	1.00895	1.00808	1.00711	1.00621	1.00536	1.005	1.0053	1.0056	1.00591	1.00623	1.00581	1.00524	1.00469	1.00418	1.0037	1.0037	1.0037	1.0037
1	1.00005	1.00005	1.00005	1.00005	1.00005	1.00042	1.00062	1.00053	1.00029	1.00026	1.00034	1.00041	1.00048	1.00053	1.00045	1.00059	1.0012	1.00101	1.00088	1.0019	1.00236	1.00163	1.00161	1.00204	1.00278	1.0041	1.00563	1.00664	1.00753	1.00848	1.00798	1.00714	1.00636	1.00563	1.00531	1.005	1.00471	1.00442	1.00436	1.00465	1.00495	1.00525	1.00556	1.00562	1.00562	1.00562	1.00562	1.00562	1.00562
1	1.03738	1.03738	1.03738	1.03738	1.03738	1.03738	1.03778	1.03846	1.03481	1.03262	1.03241	1.03257	1.03097	1.02271	1.02214	1.02332	1.01933	1.01655	1.01525	1.01134	1.00698	1.0032	1.00436	1.00693	1.00979	1.00767	1.00472	1.00237	1.00164	1.00167	1.00169	1.00136	1.00088	1.0005	1.00023	1.00017	1.0002	1.00024	1.00028	1.00033	1.00175	1.00416	1.00744	1.01147	1.01618	1.01618	1.01618	1.01618	1.01618
1	1.00041	1.00041	1.00041	1.00041	1.00041	1.00111	1.00218	1.00236	1.00108	1.00046	1.00056	1.00111	1.00115	1.00035	1.00045	1.00027	1.00004	1.00008	1.0002	1.00056	1.00054	1.00041	1.00032	1.00024	1.0004	1.00068	1.00085	1.0008	1.00074	1.00066	1.00055	1.00045	1.00036	1.00027	1.00018	1.00012	1.00006	1.00008	1.00014	1.00022	1.00032	1.00042	1.00052	1.00063	1.00075	1.00087	1.00093	1.00093	1.00093
1	1.00004	1.00004	1.00004	1.00004	1.00004	1.00009	1.00055	1.00051	1.00013	1.00026	1.00054	1.00101	1.00069	1.00048	1.00035	1.0004	1.00046	1.00054	1.00155	1.00354	1.00309	1.00298	1.00429	1.00585	1.0062	1.00657	1.00726	1.0082	1.00918	1.00947	1.00928	1.00909	1.00891	1.00731	1.00587	1.00458	1.00344	1.00376	1.00409	1.00443	1.00478	1.00507	1.00507	1.00507	1.00507	1.00507	1.00507	1.00507	1.00507
1	1.00448	1.00448	1.00448	1.00448	1.00444	1.00421	1.00422	1.0044	1.00331	1.00246	1.00185	1.0021	1.00237	1.00266	1.00191	1.00145	1.00277	1.00364	1.00337	1.00403	1.00502	1.00463	1.00426	1.00498	1.00608	1.00752	1.00949	1.0117	1.01197	1.01087	1.00981	1.00887	1.00828	1.00771	1.00717	1.00665	1.00654	1.00642	1.00631	1.0062	1.00609	1.00597	1.00585	1.00574	1.00563	1.00559	1.00559	1.00559	1.00559
1	1.0025	1.0025	1.0025	1.0025	1.0025	1.0025	1.00377	1.00395	1.00334	1.00342	1.00302	1.00236	1.00243	1.00326	1.00484	1.00471	1.00481	1.00527	1.00495	1.00446	1.00424	1.00423	1.00512	1.00611	1.0063	1.0065	1.00703	1.00811	1.00924	1.00994	1.00989	1.00984	1.0098	1.00918	1.00845	1.00776	1.0071	1.00627	1.0052	1.00423	1.00336	1.00259	1.00245	1.00245	1.00245	1.00245	1.00245	1.00245	1.00245
1	1.00006	1.00006	1.00006	1.00006	1.00006	1.00006	1.00016	1.00026	1.00023	1.00038	1.00053	1.00054	1.00054	1.00049	1.00031	1.00039	1.00053	1.00054	1.00061	1.00072	1.00089	1.0011	1.00124	1.00138	1.00227	1.00338	1.00389	1.00329	1.00273	1.00249	1.00268	1.00288	1.00309	1.00289	1.0026	1.00233	1.00206	1.00165	1.00118	1.0008	1.00049	1.00026	1.00026	1.00026	1.00026	1.00026	1.00026	1.00026	1.00026
1	1.00088	1.00088	1.00088	1.00088	1.00095	1.00134	1.00133	1.00105	1.00085	1.0011	1.00163	1.00173	1.00138	1.00105	1.00176	1.00231	1.0027	1.00289	1.00299	1.00273	1.00314	1.00478	1.00611	1.0071	1.00779	1.00796	1.00813	1.00881	1.00966	1.01054	1.01045	1.00971	1.009	1.00832	1.00773	1.00721	1.00672	1.00624	1.00565	1.00461	1.00368	1.00285	1.00214	1.00176	1.00176	1.00176	1.00176	1.00176	1.00176
1	1.00221	1.00221	1.00221	1.00221	1.00221	1.00137	1.00085	1.00067	1.0013	1.001	1.00036	1.00008	1.00043	1.00087	1.00119	1.0017	1.00182	1.00133	1.00129	1.00145	1.00263	1.00328	1.00276	1.00238	1.00208	1.00207	1.00332	1.00486	1.00558	1.00561	1.00565	1.00568	1.00575	1.00582	1.0059	1.00584	1.00527	1.00474	1.00425	1.00379	1.00404	1.0045	1.00497	1.00548	1.0059	1.0059	1.0059	1.0059	1.0059
1	1.0014	1.0014	1.0014	1.0014	1.0014	1.00101	1.00103	1.00135	1.00082	1.00063	1.00073	1.00148	1.00113	1.00046	1.00056	1.00062	1.00076	1.00143	1.00219	1.00293	1.00299	1.00285	1.00336	1.00409	1.00453	1.00488	1.00516	1.0053	1.00544	1.0056	1.00577	1.00596	1.00614	1.00598	1.00573	1.0055	1.00526	1.00488	1.0044	1.00395	1.00353	1.00313	1.00313	1.00313	1.00313	1.00313	1.00313	1.00313	1.00313
1	1.00092	1.00092	1.00092	1.00092	1.00092	1.0007	1.00039	1.00059	1.0007	1.00073	1.00023	1.00008	1.00013	1.00028	1.00047	1.00064	1.0008	1.0009	1.00076	1.00071	1.00079	1.00118	1.0019	1.00258	1.00325	1.00407	1.00532	1.00674	1.00776	1.00797	1.00818	1.0084	1.00824	1.008	1.00776	1.00752	1.00729	1.00706	1.00684	1.00662	1.0064	1.00659	1.00677	1.00695	1.00714	1.00732	1.00732	1.00732	1.00732
1	1.00489	1.00489	1.00489	1.00489	1.00489	1.00489	1.00454	1.00415	1.00391	1.00308	1.00224	1.00157	1.00189	1.00217	1.00124	1.00192	1.0028	1.00194	1.00207	1.00291	1.0032	1.00334	1.00304	1.00265	1.00388	1.00587	1.00765	1.00864	1.00969	1.01055	1.01102	1.01151	1.012	1.01154	1.01047	1.00946	1.00851	1.00794	1.00788	1.00782	1.00776	1.0077	1.00769	1.00769	1.00769	1.00769	1.00769	1.00769	1.00769
1	1.00117	1.00117	1.00117	1.00117	1.00117	1.00125	1.00164	1.00212	1.00268	1.00157	1.00134	1.00145	1.00117	1.00058	1.00016	1.00016	1.00036	1.00068	1.00036	1.00023	1.00028	1.00028	1.00024	1.00057	1.0012	1.00173	1.00182	1.00191	1.00206	1.00222	1.00239	1.00271	1.00329	1.00391	1.00458	1.00474	1.00409	1.0035	1.00294	1.00243	1.00268	1.00293	1.00318	1.00345	1.00361	1.00361	1.00361	1.00361	1.00361
1	1.00177	1.00177	1.00177	1.00177	1.00177	1.00278	1.00403	1.0021	1.00211	1.00335	1.00184	1.00142	1.00153	1.00147	1.00136	1.00115	1.00199	1.00307	1.00293	1.00281	1.0027	1.00335	1.0047	1.00617	1.00776	1.00933	1.01017	1.01103	1.01206	1.0134	1.01481	1.01629	1.01435	1.01252	1.0108	1.00919	1.00911	1.0094	1.00968	1.00997	1.01026	1.01054	1.01082	1.01111	1.01139	1.01156	1.01156	1.01156	1.01156
1	1.00119	1.00119	1.00119	1.00119	1.00119	1.00198	1.00267	1.0014	1.00141	1.00148	1.00078	1.00058	1.00057	1.00109	1.0016	1.00208	1.00225	1.00241	1.00258	1.00261	1.00261	1.0038	1.00526	1.00598	1.00675	1.0075	1.00827	1.00906	1.01183	1.01493	1.01837	1.01902	1.01768	1.01638	1.01512	1.01393	1.0128	1.01171	1.01068	1.00969	1.01093	1.01223	1.0136	1.01502	1.01621	1.01621	1.01621	1.01621	1.01621
1	1.0012	1.0012	1.0012	1.0012	1.0012	1.0012	1.00091	1.001	1.00178	1.00225	1.00237	1.00157	1.00168	1.00199	1.00226	1.002	1.00145	1.00228	1.00335	1.00504	1.00648	1.00711	1.00773	1.0083	1.00901	1.01019	1.01144	1.01234	1.01301	1.01369	1.01415	1.01426	1.01437	1.01448	1.01391	1.01238	1.01094	1.00957	1.00829	1.00808	1.00788	1.00768	1.00749	1.00734	1.00734	1.00734	1.00734	1.00734	1.00734
1	1.00023	1.00023	1.00023	1.00023	1.00023	1.00019	1.00018	1.00021	1.00006	1.00014	1.0005	1.0002	1.0001	1.00007	1.00003	1.00004	1.00007	1.00018	1.00022	1.00019	1.00018	1.00024	1.00068	1.00136	1.00079	1.00038	1.00047	1.00071	1.001	1.00115	1.00127	1.00139	1.00155	1.00183	1.00214	1.00246	1.00281	1.00221	1.00168	1.00124	1.00087	1.00082	1.00097	1.00114	1.00131	1.00146	1.00146	1.00146	1.00146
1	1.00068	1.00068	1.00068	1.00068	1.00068	1.00052	1.00021	1.00028	1.00051	1.00077	1.00038	1.00027	1.00031	1.00054	1.00124	1.00147	1.00127	1.00133	1.00195	1.00322	1.00291	1.00224	1.00281	1.00346	1.00484	1.00646	1.00689	1.00643	1.00598	1.00586	1.00596	1.00606	1.00616	1.00625	1.00635	1.00644	1.00654	1.00609	1.00533	1.00462	1.00396	1.00336	1.00336	1.00336	1.00336	1.00336	1.00336	1.00336	1.00336
1	1.00047	1.00047	1.00047	1.00047	1.00047	1.00046	1.00043	1.00033	1.00019	1.00008	1.00004	1.00012	1.00028	1.00004	1.00019	1.00056	1.00058	1.00021	1.00002	1.00035	1.00072	1.00064	1.00054	1.00042	1.00055	1.00125	1.00222	1.00355	1.0052	1.00717	1.00592	1.00412	1.00265	1.00181	1.00243	1.00314	1.00392	1.00478	1.00401	1.00331	1.00268	1.00212	1.00191	1.00191	1.00191	1.00191	1.00191	1.00191	1.00191
1	1.00158	1.00158	1.00158	1.00158	1.00213	1.00586	1.00193	1.00843	1.06637	1.01476	1.00014	1.00066	1.00076	1.00064	1.00031	1.00069	1.00153	1.00203	1.00246	1.00271	1.00376	1.00558	1.00693	1.00821	1.00946	1.0106	1.01088	1.00983	1.00884	1.00823	1.00901	1.00987	1.01083	1.01189	1.01262	1.01271	1.01279	1.01287	1.01074	1.00878	1.00697	1.00535	1.00391	1.00391	1.00391	1.00391	1.00391	1.00391	1.00391
1	1.00082	1.00082	1.00082	1.00082	1.00082	1.00224	1.01133	1.01993	1.02182	1.00984	1.00065	1.00029	1.00015	1.00011	1.0003	1.00068	1.00132	1.00079	1.00035	1.00047	1.00039	1.00022	1.00024	1.00043	1.00085	1.00179	1.00307	1.00351	1.00369	1.00388	1.0046	1.00553	1.00651	1.00725	1.00681	1.00637	1.00596	1.00555	1.00576	1.00596	1.00617	1.00637	1.0065	1.0065	1.0065	1.0065	1.0065	1.0065	1.0065
1	1.00166	1.00166	1.00166	1.00166	1.00161	1.00137	1.00182	1.00259	1.0021	1.00179	1.00166	1.00183	1.00171	1.00147	1.00149	1.00136	1.00115	1.00145	1.00198	1.00292	1.00334	1.00332	1.00442	1.00602	1.00686	1.00749	1.00794	1.0081	1.00826	1.00869	1.00955	1.01045	1.01139	1.01147	1.01098	1.01049	1.01002	1.00958	1.00922	1.00886	1.00851	1.00818	1.00811	1.00811	1.00811	1.00811	1.00811	1.00811	1.00811
1	1.00121	1.00121	1.00121	1.00121	1.00115	1.00088	1.00113	1.00148	1.00144	1.00121	1.00132	1.0021	1.00211	1.00222	1.00378	1.0056	1.00717	1.00656	1.00745	1.00953	1.01111	1.01261	1.01273	1.0125	1.01382	1.01565	1.01758	1.01941	1.02132	1.02332	1.02542	1.02759	1.02982	1.02991	1.02682	1.02386	1.02106	1.0184	1.01644	1.01473	1.01313	1.01165	1.01054	1.01054	1.01054	1.01054	1.01054	1.01054	1.01054
1	1.01079	1.01079	1.01079	1.01079	1.01079	1.01201	1.01901	1.02308	1.02459	1.02165	1.01768	1.01143	1.01472	1.01939	1.01806	1.02004	1.02758	1.032	1.03636	1.03968	1.04333	1.04751	1.05226	1.059	1.06603	1.06936	1.07172	1.07408	1.07603	1.07784	1.07961	1.08089	1.08034	1.07977	1.07917	1.07855	1.07791	1.07537	1.06587	1.05716	1.04921	1.04197	1.03606	1.03303	1.03011	1.02954	1.02954	1.02954	1.02954
1	1.00068	1.00068	1.00068	1.00068	1.00068	1.00068	1.00028	1.00028	1.00094	1.00068	1.00066	1.00079	1.00116	1.00109	1.00075	1.00045	1.00052	1.00132	1.0016	1.00172	1.00188	1.00212	1.00243	1.00239	1.00185	1.00154	1.00189	1.00228	1.00256	1.00224	1.00194	1.00166	1.00139	1.00114	1.00092	1.00072	1.00064	1.00059	1.00054	1.0005	1.0005	1.00067	1.00086	1.00108	1.00132	1.00137	1.00137	1.00137	1.00137
1	1.00009	1.00009	1.00009	1.00009	1.00009	1.00009	1.00029	1.00048	1.0004	1.00052	1.00035	1.00002	1.00043	1.00053	1.00024	1.00084	1.00069	1.00017	1.00015	1.00018	1.00052	1.00069	1.00041	1.00032	1.00042	1.0005	1.00046	1.00042	1.00046	1.00066	1.0009	1.00117	1.001	1.00076	1.00055	1.00037	1.00034	1.00031	1.00028	1.00026	1.00028	1.00032	1.00038	1.00043	1.00049	1.00049	1.00049	1.00049	1.00049
1	1.00726	1.00726	1.00726	1.00726	1.00726	1.00733	1.00769	1.0084	1.00932	1.01066	1.01309	1.01561	1.01658	1.0182	1.0196	1.01931	1.01943	1.01966	1.01867	1.01961	1.0236	1.02551	1.02592	1.02626	1.02648	1.0267	1.02736	1.02801	1.02838	1.02758	1.02679	1.02599	1.02551	1.02548	1.02546	1.02543	1.0246	1.02076	1.01724	1.01403	1.01114	1.00998	1.00982	1.00967	1.00952	1.00937	1.00937	1.00937	1.00937
1	1.00008	1.00008	1.00008	1.00008	1.00008	1.00012	1.0004	1.00049	1.00039	1.00083	1.0012	1.00127	1.001	1.00116	1.00228	1.0024	1.00221	1.00248	1.00301	1.00405	1.0051	1.00618	1.00671	1.00682	1.00775	1.01015	1.01287	1.01421	1.01519	1.0162	1.01664	1.01619	1.01575	1.01532	1.01468	1.01391	1.01316	1.01243	1.01172	1.01042	1.00921	1.00806	1.00699	1.00618	1.00618	1.00618	1.00618	1.00618	1.00618
1	1.00072	1.00072	1.00072	1.00072	1.00072	1.00071	1.0007	1.00127	1.00154	1.00131	1.00045	1.00036	1.00048	1.00011	1.00012	1.00015	1.00011	1.00024	1.00044	1.00041	1.0003	1.00016	1.00017	1.00022	1.00035	1.00057	1.00079	1.00084	1.0009	1.00094	1.00091	1.00089	1.00087	1.00084	1.0008	1.00077	1.00074	1.00071	1.0007	1.00068	1.00066	1.00063	1.00055	1.00048	1.00041	1.00034	1.00032	1.00032	1.00032
1	1.00151	1.00151	1.00151	1.00151	1.00151	1.00151	1.00188	1.00165	1.00073	1.00154	1.00209	1.00235	1.00158	1.00135	1.00142	1.00126	1.00156	1.00225	1.00233	1.00256	1.0035	1.00421	1.00439	1.00431	1.00382	1.00354	1.00405	1.00458	1.005	1.00485	1.00471	1.00457	1.00458	1.00462	1.00466	1.0047	1.0043	1.00381	1.00335	1.00292	1.00269	1.0032	1.00375	1.00431	1.0049	1.00514	1.00514	1.00514	1.00514
1	1.00005	1.00005	1.00005	1.00005	1.00005	1.00005	1.00034	1.0004	1.00023	1.00027	1.00024	1.00022	1.00049	1.00073	1.00092	1.00148	1.00153	1.0012	1.00178	1.00258	1.00267	1.00313	1.00428	1.00539	1.00576	1.00613	1.00724	1.00867	1.01025	1.01069	1.01115	1.01161	1.01155	1.01072	1.00992	1.00915	1.00826	1.00686	1.00558	1.00443	1.00341	1.00318	1.00341	1.00365	1.0039	1.00416	1.00416	1.00416	1.00416
1	1.00288	1.00288	1.00288	1.00288	1.00288	1.00506	1.00386	1.00124	1.00283	1.00348	1.00304	1.00193	1.00157	1.00119	1.00038	1.00034	1.00044	1.00055	1.00076	1.00108	1.00164	1.00228	1.00281	1.00339	1.00327	1.00316	1.00431	1.00673	1.00968	1.00982	1.0092	1.0086	1.00823	1.00874	1.00926	1.00979	1.01034	1.00983	1.00934	1.00886	1.00839	1.00846	1.00888	1.00931	1.00973	1.01016	1.01016	1.01016	1.01016
1	1.01364	1.01364	1.01364	1.01364	1.01364	1.01364	1.00412	1.00113	1.00019	1.0003	1.00025	1.00026	1.00045	1.00094	1.00107	1.00052	1.00141	1.00284	1.00258	1.00201	1.00134	1.00195	1.00308	1.00393	1.00476	1.00581	1.00705	1.00836	1.00853	1.00842	1.0083	1.00842	1.0089	1.00938	1.00988	1.0094	1.00757	1.00588	1.00436	1.00302	1.00232	1.00233	1.00233	1.00234	1.00235	1.00235	1.00235	1.00235	1.00235
1	1.02542	1.02542	1.02542	1.02542	1.02542	1.00791	1.00169	1.00151	1.00068	1.00043	1.00078	1.00075	1.00068	1.0007	1.0006	1.00096	1.00256	1.00263	1.00156	1.00204	1.002	1.00125	1.00124	1.0024	1.00393	1.00552	1.00738	1.00861	1.00857	1.00854	1.00876	1.01009	1.01146	1.01287	1.01308	1.01149	1.00997	1.00853	1.00717	1.00623	1.00665	1.00706	1.00747	1.00788	1.00788	1.00788	1.00788	1.00788	1.00788
1	1.00049	1.00049	1.00049	1.00049	1.00051	1.00062	1.0008	1.00096	1.00086	1.00109	1.00123	1.00109	1.00129	1.00156	1.00182	1.00234	1.00232	1.00195	1.00187	1.00201	1.0025	1.00259	1.00257	1.00276	1.00301	1.00363	1.00459	1.00564	1.00517	1.00436	1.00363	1.00334	1.00332	1.00329	1.00327	1.00301	1.00263	1.00227	1.00194	1.00165	1.00141	1.0012	1.001	1.00082	1.00075	1.00075	1.00075	1.00075	1.00075
1	1.00082	1.00082	1.00082	1.00082	1.00082	1.00089	1.00124	1.00136	1.00129	1.00096	1.00096	1.00116	1.00119	1.00129	1.00151	1.00174	1.00172	1.00134	1.00158	1.00232	1.00357	1.00524	1.00496	1.0047	1.00595	1.00781	1.00966	1.01063	1.01166	1.01275	1.01148	1.01029	1.00917	1.00841	1.00877	1.00915	1.00952	1.00991	1.00863	1.00707	1.00568	1.00444	1.00335	1.00335	1.00335	1.00335	1.00335	1.00335	1.00335
1	1.00177	1.00177	1.00177	1.00177	1.00177	1.00122	1.00087	1.00145	1.00121	1.00082	1.00052	1.00037	1.0003	1.00031	1.00031	1.00032	1.00036	1.00028	1.00024	1.00047	1.00057	1.00038	1.0004	1.00074	1.00122	1.00186	1.00264	1.00271	1.00258	1.00245	1.0024	1.00241	1.00242	1.00242	1.0024	1.00238	1.00235	1.00233	1.00226	1.00213	1.00201	1.00189	1.00177	1.00175	1.00175	1.00175	1.00175	1.00175	1.00175
1	1.00013	1.00013	1.00013	1.00013	1.00013	1.00023	1.0006	1.00042	1.00025	1.00024	1.00014	1.00007	1.00008	1.00025	1.00057	1.00082	1.00091	1.00087	1.00174	1.00252	1.00194	1.00178	1.00334	1.00509	1.00597	1.00694	1.00764	1.00827	1.00893	1.00875	1.00837	1.00799	1.00793	1.00833	1.00875	1.00916	1.00959	1.00857	1.00762	1.00672	1.00589	1.00538	1.00531	1.00524	1.00518	1.00511	1.00508	1.00508	1.00508
1	1.00092	1.00092	1.00092	1.00092	1.00092	1.00112	1.00123	1.00107	1.00082	1.00089	1.00158	1.00123	1.00083	1.00098	1.00117	1.00139	1.00137	1.00148	1.00179	1.00233	1.00299	1.00369	1.00445	1.00476	1.00495	1.00505	1.00507	1.0051	1.00608	1.00741	1.00887	1.00947	1.00865	1.00787	1.00712	1.00627	1.0053	1.00441	1.0036	1.00288	1.00259	1.0024	1.00223	1.00205	1.00189	1.00189	1.00189	1.00189	1.00189
1	1.00138	1.00138	1.00138	1.00138	1.00138	1.00138	1.00129	1.00148	1.00334	1.00307	1.0025	1.00297	1.00342	1.00343	1.00196	1.00176	1.00227	1.00261	1.0029	1.0031	1.00333	1.00361	1.00417	1.00498	1.00576	1.00644	1.00715	1.00707	1.0068	1.00653	1.00637	1.00626	1.00615	1.00604	1.00595	1.00585	1.00576	1.00567	1.00549	1.00517	1.00487	1.00457	1.00429	1.00418	1.00418	1.00418	1.00418	1.00418	1.00418
1	1.00198	1.00198	1.00198	1.00198	1.00198	1.002	1.0021	1.00185	1.00141	1.00103	1.00107	1.00179	1.0021	1.0022	1.00196	1.00212	1.00233	1.00228	1.00269	1.00349	1.0035	1.00331	1.00408	1.0052	1.00593	1.00635	1.00677	1.00718	1.00759	1.00788	1.00764	1.00741	1.00718	1.00694	1.0067	1.00645	1.00622	1.00591	1.00536	1.00484	1.00436	1.0039	1.00373	1.00373	1.00373	1.00373	1.00373	1.00373	1.00373
1	1.00031	1.00031	1.00031	1.00031	1.00031	1.00031	1.00027	1.00016	1.00017	1.00013	1.00005	1.00008	1.00013	1.0001	1.00027	1.00063	1.00048	1.0005	1.00081	1.0016	1.0028	1.00341	1.00409	1.00507	1.00616	1.00837	1.01172	1.01564	1.01532	1.015	1.01468	1.01374	1.01244	1.01121	1.01004	1.00889	1.00777	1.00674	1.00579	1.00492	1.00434	1.0038	1.00329	1.00281	1.00236	1.00236	1.00236	1.00236	1.00236
1	1.00111	1.00111	1.00111	1.00111	1.00111	1.00103	1.00085	1.00044	1.0006	1.00082	1.00057	1.00069	1.00083	1.00055	1.00036	1.0003	1.00078	1.001	1.00097	1.00107	1.00103	1.00052	1.00038	1.00066	1.00102	1.00198	1.00326	1.00393	1.00337	1.00284	1.00257	1.00316	1.0038	1.0045	1.00502	1.00519	1.00537	1.00555	1.00573	1.00508	1.00447	1.00391	1.00338	1.00299	1.00299	1.00299	1.00299	1.00299	1.00299
1	1.00017	1.00017	1.00017	1.00017	1.00017	1.00031	1.00086	1.00041	1.00026	1.00036	1.00067	1.00044	1.00007	1.00013	1.00015	1.00013	1.00018	1.00021	1.00021	1.00024	1.00028	1.00071	1.00133	1.00179	1.00232	1.00325	1.00459	1.00618	1.00623	1.00628	1.00633	1.00654	1.00679	1.00704	1.00729	1.00701	1.00638	1.0058	1.00524	1.00472	1.00474	1.00476	1.00478	1.00481	1.00482	1.00482	1.00482	1.00482	1.00482
1	1.00033	1.00033	1.00033	1.00033	1.00033	1.00099	1.00123	1.00106	1.00124	1.00153	1.00192	1.00103	1.00108	1.00173	1.00163	1.00168	1.00182	1.00202	1.00299	1.00579	1.00685	1.00631	1.00653	1.00695	1.0075	1.00817	1.00872	1.00864	1.00856	1.00838	1.00785	1.00733	1.00683	1.00598	1.00511	1.00431	1.00358	1.00306	1.00277	1.00249	1.00223	1.00199	1.00194	1.00194	1.00194	1.00194	1.00194	1.00194	1.00194
1	1.00064	1.00064	1.00064	1.00064	1.00064	1.00108	1.00122	1.00112	1.00066	1.00055	1.00059	1.00047	1.00055	1.00046	1.00015	1.00015	1.00016	1.00011	1.0001	1.00011	1.00027	1.00047	1.00053	1.00064	1.00094	1.00129	1.00098	1.00058	1.00029	1.00048	1.00072	1.00101	1.00132	1.00165	1.00202	1.00243	1.00259	1.00257	1.00254	1.00252	1.00247	1.00232	1.00218	1.00205	1.00192	1.00187	1.00187	1.00187	1.00187
1	1.00265	1.00265	1.00265	1.00265	1.00265	1.01424	1.02882	1.00494	1.00121	1.00053	1.00051	1.00089	1.0011	1.00018	1.00023	1.00063	1.00187	1.00168	1.00114	1.00164	1.00198	1.00138	1.00136	1.00225	1.00321	1.00369	1.00419	1.00462	1.00499	1.00536	1.00578	1.00623	1.00669	1.00715	1.00767	1.00822	1.0088	1.0094	1.00909	1.00821	1.00737	1.00657	1.00597	1.00597	1.00597	1.00597	1.00597	1.00597	1.00597
1	1.00211	1.00211	1.00211	1.00211	1.00211	1.00221	1.00248	1.00144	1.00143	1.00204	1.00187	1.00213	1.00247	1.00185	1.00215	1.00261	1.00261	1.00268	1.00271	1.0026	1.0023	1.00177	1.00139	1.0011	1.00096	1.001	1.00105	1.00079	1.0005	1.00027	1.00023	1.00023	1.00023	1.00022	1.00017	1.00013	1.00009	1.00006	1.00011	1.00017	1.00025	1.00035	1.00037	1.00037	1.00037	1.00037	1.00037	1.00037	1.00037
1	1.0047	1.0047	1.0047	1.0047	1.0047	1.00503	1.00519	1.00432	1.00438	1.00492	1.00492	1.00539	1.00563	1.00377	1.00332	1.00364	1.00321	1.00312	1.00355	1.00413	1.00487	1.00546	1.00601	1.00739	1.00914	1.01039	1.01067	1.01095	1.0111	1.01117	1.01123	1.0113	1.01027	1.00928	1.00833	1.00742	1.00656	1.00575	1.005	1.00431	1.00371	1.00333	1.00297	1.00263	1.00232	1.00208	1.00208	1.00208	1.00208
1	1.00243	1.00243	1.00243	1.00243	1.00243	1.00363	1.004	1.00296	1.00401	1.0051	1.0051	1.00464	1.00475	1.00595	1.00621	1.00651	1.00811	1.00897	1.00926	1.01094	1.01279	1.01121	1.01038	1.01218	1.01413	1.01584	1.01754	1.01931	1.02111	1.02301	1.025	1.02277	1.02062	1.01855	1.01657	1.01555	1.01457	1.01363	1.01274	1.01138	1.00941	1.00761	1.00599	1.00454	1.00428	1.00428	1.00428	1.00428	1.00428
1	1.00359	1.00359	1.00359	1.00359	1.00359	1.00326	1.00185	1.00173	1.00187	1.00193	1.00192	1.00186	1.00142	1.00099	1.00059	1.00151	1.0031	1.00355	1.00478	1.00759	1.00937	1.01017	1.01111	1.01211	1.01343	1.01531	1.01736	1.01867	1.01978	1.02094	1.01968	1.01787	1.01612	1.01443	1.0125	1.01064	1.00896	1.00743	1.00686	1.00754	1.00823	1.00892	1.00962	1.0099	1.0099	1.0099	1.0099	1.0099	1.0099
1	1.00252	1.00252	1.00252	1.00252	1.00252	1.00252	1.00887	1.01013	1.00977	1.00988	1.00931	1.00836	1.00659	1.0093	1.01644	1.01641	1.01748	1.01934	1.011	1.00465	1.00524	1.00756	1.00686	1.00619	1.00722	1.00881	1.01019	1.01112	1.0121	1.01303	1.01352	1.01401	1.01451	1.01443	1.0135	1.0126	1.01173	1.01088	1.00992	1.00901	1.00815	1.00733	1.00686	1.00686	1.00686	1.00686	1.00686	1.00686	1.00686
1	1.00476	1.00476	1.00476	1.00476	1.00476	1.00307	1.00316	1.00443	1.00286	1.00225	1.0021	1.00182	1.00132	1.00097	1.0012	1.00115	1.0012	1.00201	1.00255	1.00282	1.00328	1.00378	1.00584	1.00832	1.00945	1.01064	1.01259	1.01521	1.01805	1.02018	1.02178	1.02342	1.0251	1.02508	1.02505	1.02503	1.02501	1.02615	1.0276	1.02908	1.03059	1.03211	1.03211	1.03211	1.03211	1.03211	1.03211	1.03211	1.03211
1	1.00479	1.00479	1.00479	1.00479	1.00479	1.00468	1.00441	1.00617	1.00662	1.00495	1.00373	1.00306	1.00295	1.00359	1.00418	1.00346	1.00333	1.00326	1.00294	1.00271	1.00261	1.00302	1.00386	1.00396	1.00352	1.00343	1.00481	1.00643	1.00702	1.00586	1.0048	1.00385	1.00457	1.00535	1.0062	1.0071	1.00732	1.00755	1.00778	1.00801	1.00792	1.00737	1.00684	1.00634	1.00587	1.00577	1.00577	1.00577	1.00577
1	1.04482	1.04482	1.04482	1.04482	1.04482	1.04433	1.04193	1.04051	1.03946	1.03739	1.03657	1.03671	1.0374	1.03587	1.03543	1.03742	1.03532	1.03311	1.03214	1.02933	1.02547	1.02426	1.02308	1.02177	1.02049	1.01894	1.01736	1.01585	1.01643	1.01701	1.01761	1.01686	1.0158	1.01477	1.01378	1.01466	1.01604	1.01747	1.01895	1.02195	1.02766	1.03402	1.04104	1.04714	1.04714	1.04714	1.04714	1.04714	1.04714
1	1.00085	1.00085	1.00085	1.00085	1.00085	1.00061	1.00042	1.00033	1.00008	1.00003	1.00015	1.00004	1.00002	1.00007	1.00017	1.00022	1.00014	1.00033	1.00048	1.00047	1.00099	1.00231	1.00343	1.00455	1.00565	1.00681	1.00807	1.00947	1.01098	1.01242	1.01316	1.01393	1.01471	1.0151	1.01489	1.01468	1.01448	1.01428	1.01337	1.01249	1.01163	1.0108	1.01015	1.01015	1.01015	1.01015	1.01015	1.01015	1.01015
1	1.00811	1.00811	1.00811	1.00811	1.00811	1.0084	1.00759	1.00616	1.00568	1.00662	1.00801	1.00678	1.00662	1.00684	1.00596	1.00562	1.00562	1.00587	1.00637	1.00726	1.00875	1.01078	1.01126	1.01131	1.01119	1.01095	1.01137	1.01465	1.01834	1.02171	1.02237	1.02305	1.02373	1.02386	1.02317	1.02249	1.02182	1.02117	1.02051	1.01986	1.01923	1.01861	1.01836	1.01836	1.01836	1.01836	1.01836	1.01836	1.01836
1	1.00878	1.00878	1.00878	1.00878	1.00878	1.00556	1.00609	1.00676	1.00427	1.00342	1.00321	1.00339	1.00291	1.00257	1.00265	1.00385	1.00457	1.00487	1.0042	1.00444	1.00614	1.00676	1.00656	1.00657	1.00671	1.00685	1.00862	1.01054	1.01222	1.01248	1.01275	1.01303	1.01362	1.0143	1.01498	1.01566	1.01525	1.01329	1.01145	1.00975	1.00817	1.00697	1.00682	1.00667	1.00653	1.00638	1.00632	1.00632	1.00632
1	1.00516	1.00516	1.00516	1.00516	1.00516	1.00377	1.00379	1.00753	1.00439	1.00049	1.00049	1.00136	1.00372	1.00305	1.00271	1.00275	1.00176	1.00133	1.00193	1.00311	1.00499	1.00441	1.00331	1.00477	1.00737	1.00977	1.01121	1.0127	1.01464	1.01694	1.01936	1.02189	1.02139	1.02091	1.02043	1.01996	1.01678	1.01385	1.01117	1.00875	1.00734	1.00652	1.00574	1.00501	1.00433	1.00419	1.00419	1.00419	1.00419
1	1.00041	1.00041	1.00041	1.00041	1.00041	1.0006	1.00061	1.00036	1.00076	1.00078	1.00012	1.00044	1.00095	1.00095	1.00149	1.00237	1.00359	1.00415	1.00416	1.00443	1.0049	1.00621	1.00751	1.00823	1.00899	1.00943	1.00979	1.01023	1.01102	1.01183	1.01269	1.01236	1.01203	1.01171	1.0114	1.01165	1.01191	1.01217	1.01242	1.01161	1.01017	1.00882	1.00757	1.00642	1.0062	1.0062	1.0062	1.0062	1.0062
1	1.00143	1.00143	1.00143	1.00143	1.00143	1.00053	1.00024	1.00059	1.00111	1.00131	1.00137	1.00216	1.00217	1.002	1.00187	1.00021	1.00011	1.00052	1.00047	1.00059	1.00104	1.00093	1.00049	1.00037	1.00031	1.00091	1.00273	1.00551	1.00554	1.00478	1.00406	1.00353	1.00322	1.00294	1.00267	1.00257	1.0027	1.00283	1.00297	1.0031	1.00259	1.00199	1.00146	1.00102	1.00066	1.00066	1.00066	1.00066	1.00066
1	1.0035	1.0035	1.0035	1.0035	1.0035	1.00216	1.00124	1.00114	1.00194	1.00206	1.00201	1.00206	1.00255	1.00379	1.003	1.00254	1.00254	1.00376	1.00373	1.00377	1.00448	1.00528	1.00617	1.01883	1.03276	1.03715	1.03865	1.02905	1.02034	1.01275	1.00658	1.00561	1.00473	1.00394	1.0037	1.00423	1.00481	1.00541	1.00591	1.00582	1.00574	1.00565	1.00557	1.00552	1.00552	1.00552	1.00552	1.00552	1.00552
1	1.00149	1.00149	1.00149	1.00149	1.00149	1.0013	1.00102	1.001	1.00131	1.00228	1.002	1.00171	1.00142	1.00148	1.00174	1.00235	1.00213	1.00208	1.00379	1.00483	1.00519	1.00555	1.00592	1.00661	1.00744	1.00834	1.0093	1.0103	1.01012	1.00917	1.00826	1.00736	1.00642	1.00554	1.00472	1.00401	1.0035	1.00304	1.00261	1.00222	1.00195	1.00176	1.00157	1.0014	1.00123	1.00123	1.00123	1.00123	1.00123
1	1.0072	1.0072	1.0072	1.0072	1.0072	1.00733	1.02167	1.03117	1.01563	1.00633	1.00212	1.00034	1.00015	1.00424	1.00595	1.00262	1.00155	1.00131	1.00171	1.00205	1.00224	1.00259	1.00306	1.00328	1.00307	1.00286	1.00382	1.00586	1.00706	1.00651	1.00597	1.00544	1.00498	1.00478	1.00459	1.0044	1.00421	1.00302	1.00205	1.00127	1.00069	1.00072	1.00176	1.00324	1.00514	1.00745	1.00745	1.00745	1.00745
1	1.00072	1.00072	1.00072	1.00072	1.00072	1.00055	1.00023	1.00006	1.00007	1.00047	1.00064	1.00076	1.00079	1.00046	1.00042	1.00079	1.00068	1.00051	1.00019	1.00015	1.00026	1.00033	1.0004	1.00053	1.00067	1.00085	1.00106	1.00131	1.002	1.00297	1.00413	1.00436	1.00388	1.00343	1.003	1.00298	1.0032	1.00344	1.00368	1.00392	1.00391	1.00389	1.00388	1.00386	1.00385	1.00385	1.00385	1.00385	1.00385
1	1.00104	1.00104	1.00104	1.00104	1.00104	1.00202	1.01095	1.01305	1.01558	1.03612	1.0143	1.00187	1.0038	1.00538	1.00296	1.00952	1.0188	1.00261	1.00317	1.00376	1.00434	1.00502	1.00584	1.00681	1.00812	1.0095	1.01022	1.01048	1.01074	1.01164	1.01299	1.01439	1.01521	1.01356	1.01199	1.0105	1.0091	1.00814	1.00862	1.00911	1.0096	1.00999	1.00999	1.00999	1.00999	1.00999	1.00999	1.00999	1.00999
1	1.0013	1.0013	1.0013	1.0013	1.0013	1.00133	1.00141	1.00097	1.00066	1.00061	1.00088	1.0012	1.00139	1.00072	1.0005	1.00101	1.00113	1.00111	1.00104	1.00106	1.0012	1.00125	1.00124	1.00139	1.00167	1.00218	1.00311	1.0042	1.0046	1.00445	1.0043	1.00411	1.00376	1.00342	1.0031	1.00275	1.00226	1.00183	1.00144	1.00109	1.00152	1.00226	1.00313	1.00412	1.00523	1.00523	1.00523	1.00523	1.00523
1	1.00378	1.00378	1.00378	1.00378	1.00391	1.00458	1.00397	1.00268	1.00333	1.00382	1.0042	1.00461	1.00463	1.00407	1.0043	1.00464	1.00454	1.00509	1.00614	1.0052	1.00452	1.0046	1.00506	1.00727	1.00986	1.01103	1.01227	1.01324	1.01372	1.01422	1.0144	1.01333	1.0123	1.01132	1.01036	1.00937	1.00843	1.00756	1.00674	1.00612	1.00563	1.00516	1.00471	1.00436	1.00436	1.00436	1.00436	1.00436	1.00436
1	1.00202	1.00202	1.00202	1.00202	1.00202	1.00209	1.00226	1.00246	1.00254	1.00213	1.00167	1.00127	1.00105	1.0013	1.00151	1.00105	1.00148	1.00278	1.00264	1.00278	1.00419	1.00544	1.0061	1.00678	1.0075	1.00824	1.00893	1.00965	1.01048	1.01162	1.0128	1.01402	1.01453	1.01454	1.01455	1.01456	1.01473	1.01514	1.01554	1.01595	1.01636	1.01612	1.01547	1.01482	1.01419	1.01357	1.01345	1.01345	1.01345
1	1.00065	1.00065	1.00065	1.00065	1.00065	1.00062	1.00053	1.00076	1.00116	1.00175	1.00176	1.0018	1.00264	1.00273	1.00264	1.00264	1.00308	1.00389	1.00494	1.00594	1.00678	1.00702	1.00629	1.00657	1.00848	1.01066	1.0116	1.01258	1.0136	1.01362	1.01364	1.01366	1.0132	1.01207	1.01098	1.00995	1.00888	1.00748	1.00621	1.00506	1.00402	1.00352	1.00331	1.00311	1.00292	1.00273	1.00269	1.00269	1.00269
1	1.00041	1.00041	1.00041	1.00041	1.00041	1.00041	1.00021	1.00003	1.00648	1.00441	1.0004	1.00027	1.00015	1.00006	1.00031	1.00058	1.00044	1.00031	1.0002	1.00063	1.00113	1.00105	1.00125	1.00305	1.00561	1.00624	1.00691	1.00736	1.00743	1.00751	1.00776	1.00875	1.0098	1.0109	1.0117	1.0111	1.01049	1.00988	1.00927	1.00866	1.00989	1.01244	1.01508	1.01776	1.01776	1.01776	1.01776	1.01776	1.01776
1	1.0003	1.0003	1.0003	1.0003	1.0003	1.00041	1.00044	1.00009	1.00018	1.00026	1.00011	1.00008	1.00018	1.0006	1.00114	1.00146	1.0013	1.00131	1.00148	1.00224	1.00243	1.00217	1.00174	1.00125	1.00125	1.00201	1.00294	1.00324	1.00336	1.00348	1.00349	1.00347	1.00345	1.00343	1.00331	1.00318	1.00306	1.00295	1.0025	1.00202	1.00159	1.00121	1.00095	1.00095	1.00095	1.00095	1.00095	1.00095	1.00095
1	1.00036	1.00036	1.00036	1.00036	1.00036	1.0006	1.00108	1.00082	1.00135	1.00238	1.00184	1.00201	1.00223	1.00094	1.00086	1.00154	1.00273	1.00267	1.00098	1.00061	1.00047	1.0022	1.00512	1.00751	1.01036	1.00921	1.00711	1.0052	1.00423	1.0044	1.00458	1.00476	1.00414	1.00357	1.00305	1.00259	1.00407	1.00572	1.00746	1.00861	1.00971	1.01092	1.01227	1.01378	1.0151	1.0151	1.0151	1.0151	1.0151
1	1.03602	1.03602	1.03602	1.03602	1.03602	1.03324	1.02997	1.03101	1.02993	1.02748	1.02875	1.02817	1.02489	1.02349	1.02276	1.02239	1.02082	1.01945	1.01998	1.02041	1.0207	1.01991	1.01843	1.01772	1.01814	1.01794	1.01535	1.0129	1.01027	1.00747	1.00509	1.00315	1.00247	1.00188	1.00137	1.00094	1.00075	1.00063	1.00052	1.00042	1.0004	1.00051	1.00063	1.00076	1.0009	1.00096	1.00096	1.00096	1.00096
1	1.00346	1.00346	1.00346	1.00346	1.00346	1.00315	1.00272	1.00209	1.00102	1.00101	1.00164	1.0024	1.0015	1.00061	1.00203	1.00323	1.00402	1.00431	1.00462	1.00497	1.00528	1.00559	1.0078	1.01095	1.0111	1.01044	1.01021	1.01171	1.01332	1.01495	1.01653	1.01817	1.01988	1.01854	1.01535	1.01245	1.00984	1.00817	1.00758	1.00702	1.00647	1.00595	1.00585	1.00585	1.00585	1.00585	1.00585	1.00585	1.00585
1	1.00112	1.00112	1.00112	1.00112	1.00112	1.00116	1.0014	1.00086	1.00042	1.00142	1.00169	1.0017	1.00185	1.00183	1.00176	1.00169	1.002	1.00264	1.00219	1.00224	1.00306	1.00405	1.00526	1.00602	1.0059	1.00579	1.00698	1.00828	1.00928	1.0087	1.00814	1.0076	1.00766	1.00787	1.00809	1.0083	1.00851	1.00872	1.00893	1.00914	1.00936	1.00824	1.00721	1.00625	1.00536	1.0047	1.0047	1.0047	1.0047
1	1.00524	1.00524	1.00524	1.00524	1.00524	1.00538	1.00515	1.00439	1.00329	1.00286	1.00337	1.0038	1.00392	1.00359	1.00307	1.00337	1.00522	1.00387	1.00278	1.00494	1.00719	1.00778	1.00837	1.00895	1.00967	1.01095	1.01231	1.01329	1.01399	1.01471	1.01592	1.01791	1.02002	1.02224	1.02309	1.02177	1.02051	1.01929	1.01811	1.01765	1.01718	1.01673	1.01628	1.01601	1.01601	1.01601	1.01601	1.01601	1.01601
1	1.0023	1.0023	1.0023	1.0023	1.0023	1.00228	1.00224	1.00221	1.00219	1.00219	1.00289	1.0026	1.00111	1.00147	1.00235	1.00316	1.00358	1.00389	1.00235	1.00182	1.00246	1.00309	1.00361	1.0042	1.00502	1.00592	1.00611	1.0063	1.0065	1.00659	1.00668	1.00677	1.00661	1.00609	1.00557	1.00506	1.00462	1.00438	1.00416	1.00394	1.00373	1.00333	1.00268	1.00209	1.00158	1.00114	1.00106	1.00106	1.00106
1	1.00522	1.00522	1.00522	1.00522	1.00522	1.00343	1.00123	1.00042	1.00196	1.00658	1.00293	1.0014	1.0013	1.00062	1.00037	1.00034	1.00086	1.0011	1.00074	1.00049	1.0004	1.00083	1.00118	1.00123	1.00144	1.00241	1.00361	1.00513	1.00698	1.00907	1.01009	1.00929	1.00853	1.00782	1.00758	1.00763	1.00769	1.00775	1.00795	1.00838	1.00882	1.00927	1.00971	1.00998	1.00998	1.00998	1.00998	1.00998	1.00998
1	1.00089	1.00089	1.00089	1.00089	1.00073	1.00015	1.00053	1.00072	1.00012	1.00003	1.00003	1.00013	1.00004	1.00004	1.00022	1.00016	1.0001	1.0001	1.00012	1.00015	1.00057	1.00124	1.00205	1.00274	1.00223	1.00178	1.00264	1.0041	1.00589	1.0065	1.00677	1.00704	1.00719	1.00688	1.00657	1.00627	1.00595	1.00557	1.0052	1.00485	1.00451	1.00463	1.00505	1.0055	1.00595	1.00642	1.00652	1.00652	1.00652
1	1.00047	1.00047	1.00047	1.00047	1.00047	1.00047	1.00055	1.00061	1.00047	1.00052	1.00055	1.00037	1.00024	1.00017	1.00018	1.00036	1.00079	1.00074	1.00052	1.00019	1.00008	1.00004	1.00022	1.00068	1.00104	1.00125	1.00148	1.00151	1.00154	1.00158	1.00117	1.00082	1.00053	1.00036	1.00046	1.00056	1.00067	1.00079	1.0007	1.00056	1.00045	1.00034	1.00027	1.00027	1.00027	1.00027	1.00027	1.00027	1.00027
1	1.00403	1.00403	1.00403	1.00403	1.00403	1.00403	1.00444	1.00524	1.00653	1.00457	1.00365	1.00387	1.00204	1.0014	1.00128	1.00058	1.00062	1.00117	1.00157	1.00184	1.00139	1.00114	1.00113	1.00111	1.0011	1.00108	1.00145	1.00185	1.00222	1.00229	1.00237	1.00244	1.00237	1.00225	1.00213	1.00202	1.00257	1.00338	1.00429	1.00528	1.00634	1.00733	1.00839	1.00951	1.01069	1.01093	1.01093	1.01093	1.01093
1	1.0022	1.0022	1.0022	1.0022	1.0022	1.0022	1.00245	1.0024	1.0019	1.00225	1.00267	1.00229	1.0019	1.00163	1.00171	1.00193	1.00228	1.00163	1.00135	1.00154	1.00213	1.00317	1.00382	1.00438	1.00488	1.00535	1.00584	1.00715	1.0086	1.01022	1.00909	1.00802	1.00702	1.0061	1.00537	1.00469	1.00405	1.00347	1.00304	1.00273	1.00244	1.00217	1.00192	1.00187	1.00187	1.00187	1.00187	1.00187	1.00187
1	1.00015	1.00015	1.00015	1.00015	1.00017	1.00029	1.00034	1.00031	1.0004	1.0005	1.00059	1.00041	1.00038	1.00058	1.0006	1.00062	1.00083	1.00072	1.00044	1.00021	1.00011	1.00025	1.00041	1.00047	1.00054	1.00071	1.00095	1.00117	1.00125	1.00133	1.00141	1.00131	1.00122	1.00114	1.00103	1.00082	1.00064	1.00048	1.00035	1.00036	1.00048	1.00062	1.00076	1.00093	1.00093	1.00093	1.00093	1.00093	1.00093
1	1.00393	1.00393	1.00393	1.00393	1.0043	1.00647	1.0049	1.00344	1.00472	1.00526	1.00537	1.00461	1.00498	1.00554	1.00392	1.00277	1.00206	1.00272	1.00466	1.01188	1.02467	1.03864	1.05275	1.06651	1.07461	1.08167	1.06574	1.00944	1.01933	1.03074	1.04294	1.05545	1.06799	1.08038	1.08428	1.08262	1.08096	1.07931	1.07767	1.07556	1.07349	1.07146	1.06945	1.06747	1.06747	1.06747	1.06747	1.06747	1.06747
1	1.00367	1.00367	1.00367	1.00367	1.00367	1.00367	1.00331	1.00248	1.00316	1.00408	1.00471	1.00488	1.0048	1.00453	1.00592	1.00709	1.00513	1.00468	1.00511	1.00691	1.00838	1.00778	1.00734	1.00747	1.0076	1.00828	1.00898	1.00985	1.01096	1.01211	1.01331	1.01259	1.01188	1.01119	1.01051	1.00995	1.00939	1.00885	1.00833	1.00796	1.0077	1.00745	1.00721	1.00697	1.00692	1.00692	1.00692	1.00692	1.00692
1	1.00211	1.00211	1.00211	1.00211	1.00211	1.00211	1.00142	1.00106	1.00104	1.00177	1.00204	1.00145	1.00239	1.00402	1.00584	1.00648	1.00704	1.00876	1.01009	1.01111	1.01245	1.01407	1.01867	1.02473	1.02742	1.02751	1.0276	1.02899	1.03039	1.03182	1.03231	1.03217	1.03203	1.03188	1.03043	1.02871	1.02705	1.02544	1.02389	1.02256	1.02129	1.02006	1.01889	1.01799	1.01799	1.01799	1.01799	1.01799	1.01799
1	1.00252	1.00252	1.00252	1.00252	1.00252	1.00252	1.0018	1.00156	1.00193	1.00167	1.00162	1.0021	1.00168	1.0013	1.00123	1.00152	1.00188	1.00196	1.00222	1.00265	1.00444	1.0071	1.00823	1.0089	1.0092	1.0094	1.00989	1.01084	1.01182	1.01269	1.01298	1.01327	1.01357	1.01326	1.01258	1.01191	1.01125	1.01036	1.00855	1.00692	1.00546	1.00417	1.00371	1.00371	1.00371	1.00371	1.00371	1.00371	1.00371
1	1.00321	1.00321	1.00321	1.00321	1.00317	1.00301	1.00366	1.00445	1.00322	1.00429	1.00556	1.00439	1.00462	1.00523	1.00598	1.00443	1.00273	1.00445	1.00625	1.00817	1.00673	1.00474	1.00587	1.00801	1.00771	1.00677	1.00606	1.00613	1.00621	1.00633	1.00655	1.00676	1.00698	1.00644	1.00545	1.00454	1.00371	1.00335	1.0036	1.00385	1.00411	1.00438	1.00444	1.00444	1.00444	1.00444	1.00444	1.00444	1.00444
1	1.00128	1.00128	1.00128	1.00128	1.00128	1.00131	1.00154	1.00191	1.00137	1.00098	1.00075	1.00037	1.00028	1.0005	1.0008	1.00085	1.00052	1.00033	1.00021	1.00042	1.00068	1.00091	1.00107	1.00085	1.00066	1.00103	1.00148	1.00195	1.00225	1.00256	1.0029	1.00293	1.00296	1.00299	1.00302	1.00266	1.00233	1.00202	1.00174	1.00176	1.00197	1.0022	1.00243	1.00268	1.00273	1.00273	1.00273	1.00273	1.00273
1	1.00311	1.00311	1.00311	1.00311	1.00311	1.00311	1.00274	1.0023	1.00175	1.00273	1.00213	1.00115	1.00172	1.00192	1.00182	1.00053	1.00061	1.00166	1.0023	1.00282	1.00347	1.00402	1.0043	1.00381	1.00239	1.00168	1.00267	1.00388	1.0076	1.0171	1.02929	1.03454	1.02727	1.02068	1.01486	1.00985	1.01064	1.01144	1.01226	1.0131	1.01389	1.01466	1.01543	1.01621	1.01683	1.01683	1.01683	1.01683	1.01683
1	1.00125	1.00125	1.00125	1.00125	1.00125	1.00215	1.00532	1.00146	1.00029	1.00026	1.00071	1.00124	1.00164	1.00174	1.00172	1.00156	1.0019	1.00226	1.00204	1.00203	1.00217	1.0024	1.00269	1.00271	1.00256	1.00339	1.00631	1.01008	1.01339	1.0161	1.01888	1.01967	1.01743	1.01528	1.01323	1.01134	1.00979	1.00834	1.00699	1.00575	1.00486	1.0042	1.00359	1.00304	1.00253	1.00244	1.00244	1.00244	1.00244
1	1.00874	1.00874	1.00874	1.00874	1.00874	1.00865	1.03104	1.04344	1.02005	1.00841	1.00705	1.00773	1.00907	1.01065	1.01024	1.0094	1.00877	1.00945	1.01098	1.01357	1.01719	1.02292	1.02977	1.03355	1.03656	1.0384	1.03839	1.03837	1.03961	1.04172	1.04385	1.04602	1.04172	1.03758	1.03361	1.02981	1.03071	1.03277	1.03484	1.03692	1.03537	1.03298	1.03067	1.02844	1.02628	1.02544	1.02544	1.02544	1.02544
1	1.00537	1.00537	1.00537	1.00537	1.00537	1.00209	1.00133	1.00472	1.0032	1.00249	1.00265	1.00311	1.00261	1.00108	1.00181	1.00303	1.0038	1.00369	1.00337	1.00395	1.00494	1.0077	1.01058	1.0122	1.0135	1.01307	1.01266	1.01224	1.0118	1.01137	1.01162	1.01294	1.01432	1.01575	1.01579	1.01373	1.01178	1.00995	1.00823	1.00719	1.00842	1.00973	1.0111	1.01253	1.01253	1.01253	1.01253	1.01253	1.01253
1	1.00043	1.00043	1.00043	1.00043	1.00043	1.00043	1.00045	1.00035	1.00024	1.00044	1.00062	1.00079	1.00057	1.00053	1.00131	1.0012	1.00087	1.00173	1.00219	1.00175	1.00216	1.0033	1.00436	1.00534	1.00629	1.00708	1.00793	1.00896	1.01013	1.01138	1.01172	1.01067	1.00966	1.0087	1.00817	1.00826	1.00836	1.00845	1.00854	1.00754	1.00638	1.00533	1.00438	1.00354	1.00354	1.00354	1.00354	1.00354	1.00354
1	1.00103	1.00103	1.00103	1.00103	1.00103	1.00103	1.00114	1.00176	1.0027	1.00328	1.00222	1.00241	1.00359	1.00437	1.00409	1.00316	1.00391	1.0042	1.00374	1.00429	1.00515	1.00556	1.00599	1.00667	1.00748	1.0084	1.0094	1.01041	1.01485	1.01996	1.02569	1.0239	1.02038	1.01714	1.01417	1.01242	1.0114	1.01041	1.00946	1.00856	1.00859	1.00862	1.00865	1.00868	1.0087	1.0087	1.0087	1.0087	1.0087
1	1.00096	1.00096	1.00096	1.00096	1.00096	1.00097	1.00104	1.00127	1.00164	1.00152	1.00117	1.0006	1.00089	1.00067	1.00006	1.00009	1.00034	1.00125	1.00189	1.0021	1.00281	1.00377	1.00526	1.0071	1.00819	1.0091	1.01012	1.01152	1.01301	1.01396	1.01241	1.01098	1.00966	1.00854	1.00764	1.00678	1.00598	1.00521	1.00495	1.0047	1.00446	1.00422	1.00405	1.00405	1.00405	1.00405	1.00405	1.00405	1.00405
1	1.00059	1.00059	1.00059	1.00059	1.00059	1.00041	1.00025	1.0002	1.00022	1.00023	1.00012	1.00035	1.00097	1.00097	1.00067	1.00028	1.00014	1.00023	1.00091	1.00114	1.00119	1.00158	1.00205	1.0023	1.00256	1.00309	1.00384	1.00468	1.00491	1.00497	1.00504	1.00485	1.00449	1.00415	1.00381	1.00351	1.00326	1.00302	1.00279	1.00257	1.00218	1.00183	1.00151	1.00123	1.00102	1.00102	1.00102	1.00102	1.00102
1	1.00639	1.00639	1.00639	1.00639	1.00639	1.00604	1.00521	1.00489	1.00466	1.00447	1.00734	1.00713	1.00527	1.00527	1.00637	1.00773	1.00659	1.00598	1.00572	1.00595	1.00615	1.00615	1.00628	1.00698	1.00777	1.00882	1.00994	1.01021	1.00991	1.00962	1.00932	1.00901	1.00871	1.00841	1.00788	1.00722	1.0066	1.00601	1.00565	1.00612	1.0066	1.0071	1.00761	1.00771	1.00771	1.00771	1.00771	1.00771	1.00771
1	1.00271	1.00271	1.00271	1.00271	1.00262	1.00224	1.00241	1.00298	1.00287	1.0029	1.00302	1.00387	1.00395	1.00283	1.00389	1.00461	1.00466	1.00558	1.00657	1.00654	1.00658	1.00672	1.00699	1.00744	1.00814	1.00989	1.01181	1.01338	1.01419	1.01502	1.01542	1.01411	1.01285	1.01165	1.01026	1.00861	1.00711	1.00574	1.00451	1.00449	1.00475	1.00501	1.00529	1.00551	1.00551	1.00551	1.00551	1.00551	1.00551
1	1.00243	1.00243	1.00243	1.00243	1.00243	1.00181	1.00188	1.00306	1.00216	1.00199	1.00377	1.00272	1.00184	1.00184	1.00225	1.00273	1.00282	1.00282	1.00277	1.00294	1.00317	1.00481	1.00678	1.00756	1.00837	1.0086	1.00869	1.00878	1.01	1.01128	1.01263	1.01233	1.01096	1.00967	1.00846	1.00741	1.00657	1.00578	1.00503	1.00433	1.00433	1.00432	1.00431	1.0043	1.0043	1.0043	1.0043	1.0043	1.0043
1	1.00103	1.00103	1.00103	1.00103	1.00103	1.00151	1.00196	1.00129	1.00228	1.00343	1.00196	1.00168	1.0014	1.00048	1.00037	1.00041	1.00054	1.00057	1.00053	1.00104	1.00153	1.00133	1.00127	1.0018	1.00246	1.00355	1.00485	1.00601	1.007	1.00807	1.00812	1.00666	1.00532	1.00411	1.00318	1.00244	1.0018	1.00127	1.00095	1.00115	1.00138	1.00161	1.00185	1.002	1.002	1.002	1.002	1.002	1.002
1	1.00169	1.00169	1.00169	1.00169	1.00169	1.00177	1.00186	1.00188	1.00139	1.00098	1.00102	1.00091	1.00096	1.00204	1.00213	1.00211	1.00298	1.00344	1.00359	1.00298	1.00257	1.00276	1.0031	1.00403	1.00507	1.00476	1.00446	1.00433	1.00488	1.00548	1.00611	1.00588	1.00565	1.00543	1.00521	1.00458	1.004	1.00347	1.00297	1.00282	1.0029	1.00297	1.00304	1.00312	1.00312	1.00312	1.00312	1.00312	1.00312
1	1.04037	1.04037	1.04037	1.04037	1.04037	1.04037	1.04147	1.04301	1.04488	1.04118	1.04115	1.04351	1.04204	1.04307	1.04584	1.04471	1.04487	1.04696	1.04728	1.04641	1.0505	1.05605	1.05689	1.05774	1.05763	1.05689	1.05616	1.05681	1.05783	1.05885	1.05829	1.05734	1.0564	1.05546	1.05478	1.05418	1.05358	1.05298	1.0518	1.04977	1.04775	1.04574	1.04375	1.04296	1.04296	1.04296	1.04296	1.04296	1.04296
1	1.00056	1.00056	1.00056	1.00056	1.00056	1.0013	1.00232	1.00085	1.00031	1.00015	1.00065	1.00058	1.00055	1.00087	1.00155	1.00218	1.00238	1.00277	1.00323	1.00302	1.0032	1.00401	1.00476	1.00548	1.00514	1.00414	1.00377	1.00573	1.00803	1.00997	1.00926	1.00857	1.00792	1.00754	1.00725	1.00695	1.00667	1.0063	1.00587	1.00546	1.00507	1.00492	1.0057	1.00654	1.00743	1.00837	1.00876	1.00876	1.00876
1	1.00142	1.00142	1.00142	1.00142	1.00142	1.00142	1.00156	1.00116	1.00056	1.00126	1.0013	1.00084	1.00058	1.00057	1.00069	1.00067	1.00073	1.00086	1.00035	1.00011	1.00015	1.00013	1.00006	1.00006	1.00017	1.00035	1.00068	1.00111	1.00124	1.00084	1.00051	1.00027	1.0003	1.00041	1.00053	1.00067	1.00091	1.00122	1.00157	1.00196	1.00228	1.0022	1.00212	1.00204	1.00196	1.00192	1.00192	1.00192	1.00192
1	1.00019	1.00019	1.00019	1.00019	1.00019	1.00019	1.00026	1.00041	1.00076	1.0005	1.00063	1.00108	1.00043	1.00049	1.00109	1.0005	1.00037	1.00045	1.00049	1.00048	1.00033	1.00023	1.00018	1.00014	1.0001	1.00007	1.0002	1.00038	1.00057	1.00057	1.00056	1.00056	1.00055	1.00054	1.00053	1.00051	1.00053	1.00059	1.00065	1.00071	1.00077	1.00064	1.00047	1.00033	1.00022	1.00015	1.00015	1.00015	1.00015
1	1.00275	1.00275	1.00275	1.00275	1.00275	1.00187	1.00077	1.00214	1.00236	1.00162	1.00195	1.00195	1.00173	1.0012	1.00138	1.0029	1.00211	1.00173	1.00261	1.00344	1.0042	1.00512	1.00616	1.00715	1.00811	1.00879	1.00895	1.00913	1.01023	1.01206	1.01403	1.01548	1.01439	1.01334	1.01233	1.01136	1.01143	1.01149	1.01156	1.01162	1.01181	1.01247	1.01314	1.01383	1.01454	1.01497	1.01497	1.01497	1.01497
1	1.00059	1.00059	1.00059	1.00059	1.00059	1.00062	1.00069	1.00074	1.00091	1.00173	1.00154	1.00078	1.00098	1.00116	1.00126	1.00073	1.00053	1.0009	1.0011	1.00115	1.00193	1.00315	1.0048	1.00677	1.00849	1.00998	1.01162	1.01317	1.01482	1.01659	1.01519	1.01386	1.01259	1.01139	1.01199	1.01259	1.0132	1.01382	1.01397	1.01379	1.01363	1.01346	1.0133	1.01326	1.01326	1.01326	1.01326	1.01326	1.01326
1	1.00205	1.00205	1.00205	1.00205	1.00201	1.00179	1.00196	1.00228	1.00211	1.00115	1.00037	1.00049	1.00034	1.00019	1.00049	1.00064	1.00058	1.00041	1.00037	1.00053	1.00082	1.00119	1.00111	1.00093	1.00139	1.00218	1.00293	1.00293	1.00294	1.00301	1.00336	1.00373	1.00411	1.0041	1.00383	1.00357	1.00332	1.00308	1.00288	1.00268	1.0025	1.00232	1.00229	1.00229	1.00229	1.00229	1.00229	1.00229	1.00229
1	1.00108	1.00108	1.00108	1.00108	1.00108	1.00211	1.00609	1.00371	1.00105	1.00167	1.00152	1.00113	1.0006	1.00069	1.00112	1.00261	1.00293	1.00126	1.00272	1.00461	1.00641	1.00811	1.00873	1.00829	1.00418	1.00217	1.00192	1.00168	1.00145	1.00124	1.00182	1.00324	1.00502	1.00716	1.00732	1.00458	1.00246	1.00099	1.00209	1.00354	1.00528	1.00728	1.00814	1.00814	1.00814	1.00814	1.00814	1.00814	1.00814
1	1.00113	1.00113	1.00113	1.00113	1.00113	1.00133	1.00152	1.00137	1.00123	1.00109	1.00092	1.00086	1.00086	1.00106	1.00121	1.00127	1.00142	1.00145	1.00128	1.00119	1.00115	1.00159	1.00226	1.00292	1.00361	1.00434	1.00511	1.00595	1.00637	1.00668	1.007	1.00681	1.00588	1.00502	1.00422	1.00363	1.0033	1.00299	1.0027	1.00242	1.00286	1.00334	1.00385	1.00439	1.00485	1.00485	1.00485	1.00485	1.00485
1	1.00915	1.00915	1.00915	1.00915	1.00915	1.00595	1.00453	1.00503	1.00436	1.00375	1.0036	1.00349	1.00349	1.00385	1.0029	1.00213	1.00277	1.00287	1.00258	1.00263	1.00268	1.0029	1.00329	1.00449	1.00588	1.00591	1.00594	1.00599	1.00611	1.00623	1.00635	1.0062	1.00604	1.00589	1.00567	1.00522	1.00478	1.00436	1.00397	1.00402	1.00417	1.00433	1.00449	1.00465	1.00465	1.00465	1.00465	1.00465	1.00465
1	1.0029	1.0029	1.0029	1.0029	1.0029	1.00326	1.0032	1.00286	1.0018	1.00142	1.00177	1.00189	1.00209	1.00241	1.00267	1.0035	1.00543	1.00519	1.0044	1.00397	1.00377	1.00445	1.00515	1.00585	1.00658	1.00688	1.00718	1.00769	1.00905	1.01053	1.0116	1.01065	1.00974	1.00885	1.00802	1.00732	1.00665	1.00602	1.00543	1.00511	1.00497	1.00483	1.00469	1.00455	1.00455	1.00455	1.00455	1.00455	1.00455
1	1.00033	1.00033	1.00033	1.00033	1.00033	1.00037	1.00058	1.00172	1.00503	1.00909	1.01293	1.01807	1.02265	1.02641	1.02912	1.03228	1.03572	1.03754	1.03917	1.04066	1.0409	1.04083	1.04471	1.04873	1.05048	1.05168	1.05344	1.05601	1.05861	1.06012	1.05718	1.0543	1.05149	1.05013	1.04971	1.04929	1.04886	1.04838	1.04771	1.04704	1.04637	1.04571	1.04531	1.04531	1.04531	1.04531	1.04531	1.04531	1.04531
1	1.00087	1.00087	1.00087	1.00087	1.00087	1.00061	1.00057	1.00066	1.0005	1.00057	1.00105	1.0015	1.00177	1.00191	1.00083	1.00046	1.00036	1.00093	1.0014	1.00135	1.00115	1.00087	1.00135	1.00192	1.00283	1.004	1.00515	1.00547	1.00579	1.00639	1.00721	1.00806	1.00894	1.0088	1.00841	1.00803	1.00767	1.00824	1.00908	1.00994	1.01083	1.01175	1.01009	1.00855	1.00714	1.00585	1.00561	1.00561	1.00561
1	1.00714	1.00714	1.00714	1.00714	1.00714	1.00714	1.00522	1.00368	1.00257	1.00275	1.00334	1.00411	1.00347	1.00301	1.00453	1.00494	1.00464	1.00499	1.00534	1.00568	1.00542	1.00501	1.00666	1.00853	1.00891	1.00889	1.00905	1.00948	1.00992	1.00995	1.00936	1.00878	1.00822	1.00835	1.00865	1.00896	1.00927	1.00922	1.00895	1.00868	1.00842	1.00817	1.00817	1.00817	1.00817	1.00817	1.00817	1.00817	1.00817
1	1.00016	1.00016	1.00016	1.00016	1.00016	1.00017	1.00022	1.00056	1.00033	1.0002	1.00029	1.00034	1.0003	1.00018	1.00044	1.00048	1.00018	1.00017	1.00026	1.00058	1.00095	1.00137	1.00117	1.00085	1.00091	1.00125	1.0017	1.00255	1.00358	1.00439	1.00367	1.00302	1.00244	1.00218	1.00235	1.00253	1.00272	1.00292	1.00317	1.00342	1.00368	1.00394	1.004	1.004	1.004	1.004	1.004	1.004	1.004
1	1.04246	1.04246	1.04246	1.04246	1.04246	1.0448	1.04668	1.04697	1.04637	1.04767	1.05198	1.03446	1.0179	1.00469	1.00054	1.00093	1.00052	1.00047	1.00125	1.00188	1.06118	1.07082	1.0758	1.0593	1.06901	1.08654	1.10537	1.11624	1.1138	1.11147	1.10924	1.10917	1.10963	1.1101	1.11058	1.10159	1.09038	1.07937	1.06861	1.05817	1.05057	1.05298	1.05538	1.05777	1.06014	1.06014	1.06014	1.06014	1.06014
1	1.00087	1.00087	1.00087	1.00087	1.00095	1.0014	1.00146	1.00121	1.00155	1.00122	1.00082	1.00145	1.00174	1.00171	1.00169	1.00198	1.00254	1.00199	1.00201	1.00294	1.00377	1.00463	1.00528	1.00596	1.006	1.00588	1.00574	1.00559	1.00545	1.00548	1.00577	1.00608	1.00639	1.00581	1.00506	1.00437	1.00372	1.00345	1.00341	1.00337	1.00333	1.00329	1.00329	1.00329	1.00329	1.00329	1.00329	1.00329	1.00329
1	1.00364	1.00364	1.00364	1.00364	1.00402	1.00619	1.00695	1.00686	1.00784	1.00884	1.00993	1.01123	1.01221	1.01298	1.01455	1.01533	1.01485	1.01329	1.0121	1.01305	1.01419	1.01567	1.01661	1.01657	1.01642	1.01586	1.01531	1.01588	1.01724	1.01867	1.01939	1.01897	1.01856	1.01815	1.01764	1.017	1.01638	1.01576	1.01516	1.01343	1.01154	1.00979	1.00818	1.00699	1.00699	1.00699	1.00699	1.00699	1.00699
1	1.00395	1.00395	1.00395	1.00395	1.00395	1.00395	1.00376	1.00392	1.00473	1.00354	1.00294	1.00367	1.00301	1.00286	1.00343	1.00426	1.00515	1.00576	1.00676	1.0081	1.01022	1.01225	1.01306	1.01389	1.01539	1.01696	1.01814	1.01905	1.01998	1.02043	1.02054	1.02066	1.02078	1.0189	1.0171	1.01538	1.01374	1.01356	1.01373	1.0139	1.01407	1.01424	1.01424	1.01424	1.01424	1.01424	1.01424	1.01424	1.01424
1	1.00094	1.00094	1.00094	1.00094	1.00094	1.00081	1.00032	1.00042	1.00064	1.00064	1.00058	1.00054	1.00067	1.00057	1.0005	1.00078	1.00071	1.00055	1.00051	1.00069	1.00139	1.00146	1.00106	1.00131	1.00212	1.003	1.00352	1.00408	1.00394	1.00282	1.00187	1.00112	1.00136	1.00163	1.00192	1.00223	1.00238	1.00249	1.00261	1.00273	1.00262	1.00219	1.00181	1.00147	1.00116	1.00105	1.00105	1.00105	1.00105
1	1.00031	1.00031	1.00031	1.00031	1.00045	1.00153	1.00121	1.00085	1.0009	1.00087	1.00093	1.00117	1.00183	1.00222	1.00201	1.00214	1.00238	1.00266	1.00285	1.00303	1.0033	1.00355	1.00368	1.00387	1.00433	1.00483	1.0048	1.00463	1.00446	1.00522	1.00629	1.00744	1.0078	1.00693	1.00611	1.00534	1.00485	1.00533	1.00582	1.00633	1.00686	1.00663	1.00591	1.00523	1.0046	1.004	1.004	1.004	1.004
1	1.00087	1.00087	1.00087	1.00087	1.00087	1.00089	1.0009	1.00082	1.00046	1.00039	1.00048	1.0012	1.00206	1.0032	1.00515	1.00646	1.00776	1.00976	1.01179	1.01384	1.01562	1.01737	1.02047	1.02379	1.02635	1.02876	1.03085	1.03237	1.03394	1.03582	1.03817	1.04058	1.04305	1.04288	1.04097	1.03911	1.03729	1.03554	1.03387	1.03225	1.03066	1.02911	1.0285	1.0285	1.0285	1.0285	1.0285	1.0285	1.0285
1	1.00154	1.00154	1.00154	1.00154	1.00154	1.00108	1.00105	1.00166	1.00116	1.0012	1.0021	1.00189	1.0017	1.00152	1.00112	1.00137	1.0022	1.00279	1.00309	1.00287	1.00327	1.00415	1.00449	1.00469	1.00509	1.00565	1.0064	1.0079	1.00956	1.01138	1.01146	1.01153	1.01161	1.01126	1.00932	1.00755	1.00596	1.00455	1.00519	1.00587	1.00658	1.00734	1.00781	1.00781	1.00781	1.00781	1.00781	1.00781	1.00781
1	1.00073	1.00073	1.00073	1.00073	1.00073	1.0009	1.00104	1.00113	1.00107	1.00095	1.00075	1.00071	1.00066	1.0006	1.00075	1.00105	1.00163	1.0022	1.00275	1.00301	1.00319	1.00464	1.00636	1.00749	1.00871	1.0107	1.01308	1.01572	1.01481	1.01392	1.01307	1.01248	1.01208	1.01168	1.01129	1.01082	1.01032	1.00984	1.00937	1.00892	1.00852	1.00813	1.00775	1.00739	1.00711	1.00711	1.00711	1.00711	1.00711
1	1.00221	1.00221	1.00221	1.00221	1.00221	1.00221	1.00311	1.01058	1.01254	1.00726	1.00098	1.0014	1.00299	1.00451	1.00635	1.00851	1.01104	1.0189	1.02768	1.03633	1.04029	1.04301	1.05064	1.05875	1.0643	1.06923	1.07416	1.07877	1.08351	1.08837	1.091	1.09361	1.09622	1.09715	1.09557	1.09397	1.09237	1.09075	1.08823	1.08552	1.08286	1.08024	1.07766	1.07715	1.07715	1.07715	1.07715	1.07715	1.07715
1	1.00018	1.00018	1.00018	1.00018	1.00018	1.0001	1.00009	1.00021	1.00022	1.00022	1.00028	1.00017	1.0001	1.00025	1.00027	1.00024	1.00024	1.00034	1.00055	1.0005	1.00074	1.00174	1.0026	1.00273	1.00295	1.00357	1.00426	1.00495	1.00566	1.0064	1.00668	1.00621	1.00576	1.00533	1.00504	1.00494	1.00485	1.00475	1.00466	1.0042	1.00376	1.00335	1.00296	1.00274	1.00274	1.00274	1.00274	1.00274	1.00274
1	1.00128	1.00128	1.00128	1.00128	1.00128	1.00142	1.00224	1.00142	1.00081	1.00164	1.002	1.00206	1.0016	1.00156	1.00168	1.00202	1.00156	1.00077	1.00211	1.0032	1.00316	1.00409	1.00592	1.00686	1.00704	1.00723	1.0075	1.00777	1.00789	1.00778	1.00767	1.00757	1.00725	1.00689	1.00654	1.0062	1.006	1.00583	1.00567	1.00551	1.00533	1.00507	1.00482	1.00458	1.00435	1.00422	1.00422	1.00422	1.00422
1	1.0022	1.0022	1.0022	1.0022	1.0022	1.00151	1.00122	1.0011	1.00082	1.00105	1.00121	1.00101	1.00127	1.00134	1.00112	1.00057	1.00037	1.00031	1.00061	1.00119	1.0023	1.00207	1.00153	1.00154	1.00169	1.00201	1.0025	1.00305	1.00309	1.00313	1.00316	1.00292	1.00263	1.00235	1.00209	1.00209	1.00209	1.0021	1.0021	1.002	1.00184	1.00169	1.00154	1.0014	1.0014	1.0014	1.0014	1.0014	1.0014
1	1.00097	1.00097	1.00097	1.00097	1.00097	1.00097	1.00128	1.00184	1.00251	1.00261	1.00255	1.00249	1.00249	1.00255	1.00266	1.00283	1.00199	1.00164	1.00155	1.002	1.00235	1.00213	1.00192	1.00174	1.00162	1.00159	1.00156	1.00154	1.00152	1.0015	1.00149	1.00148	1.00147	1.00146	1.0016	1.00175	1.0019	1.00206	1.00179	1.00146	1.00116	1.0009	1.00076	1.00076	1.00076	1.00076	1.00076	1.00076	1.00076
1	1.00071	1.00071	1.00071	1.00071	1.00071	1.00057	1.0001	1.00011	1.00038	1.0006	1.00018	1.00009	1.00049	1.00048	1.00033	1.00018	1.00033	1.00066	1.00124	1.00169	1.00172	1.00254	1.00424	1.00523	1.00556	1.00604	1.00722	1.00849	1.00947	1.00993	1.01041	1.01089	1.0097	1.00859	1.00755	1.00658	1.00661	1.00688	1.00716	1.00744	1.00763	1.00744	1.00725	1.00707	1.00689	1.00678	1.00678	1.00678	1.00678
1	1.00099	1.00099	1.00099	1.00099	1.00099	1.00085	1.00029	1.00544	1.0092	1.00486	1.0019	1.00091	1.00106	1.00134	1.00158	1.0017	1.00333	1.006	1.00208	1.00098	1.00083	1.00173	1.00336	1.00354	1.00329	1.00404	1.00568	1.00761	1.00626	1.00502	1.00388	1.00317	1.00374	1.00434	1.00497	1.00545	1.00527	1.0051	1.00494	1.00491	1.00497	1.00503	1.00509	1.00516	1.0052	1.0052	1.0052	1.0052	1.0052
1	1.00386	1.00386	1.00386	1.00386	1.00386	1.00355	1.00305	1.00273	1.00268	1.00281	1.00284	1.00274	1.00256	1.00371	1.00341	1.00132	1.00251	1.00341	1.00206	1.00188	1.00236	1.00283	1.00333	1.00377	1.00422	1.00442	1.00421	1.00401	1.00374	1.00345	1.00316	1.00295	1.00305	1.00314	1.00324	1.00335	1.00353	1.00371	1.0039	1.00409	1.00402	1.0039	1.00377	1.00365	1.00353	1.00353	1.00353	1.00353	1.00353
1	1.00486	1.00486	1.00486	1.00486	1.00486	1.00173	1.00098	1.00112	1.00107	1.00107	1.00111	1.00113	1.00113	1.00116	1.00122	1.0016	1.00225	1.00324	1.00385	1.00423	1.00403	1.00449	1.0061	1.00687	1.00698	1.00747	1.00968	1.01219	1.01383	1.01384	1.01385	1.01385	1.01372	1.0136	1.01347	1.01334	1.01304	1.0127	1.01236	1.01203	1.01204	1.01258	1.01312	1.01368	1.01424	1.01435	1.01435	1.01435	1.01435
1	1.00129	1.00129	1.00129	1.00129	1.00129	1.00111	1.0004	1.00049	1.00075	1.00088	1.00094	1.00095	1.00091	1.00153	1.0023	1.00218	1.00246	1.00306	1.00387	1.00476	1.00555	1.0065	1.0079	1.00937	1.01071	1.01214	1.01342	1.0146	1.01582	1.01636	1.01672	1.01708	1.01745	1.01691	1.01639	1.01588	1.01539	1.01489	1.0144	1.01392	1.01344	1.01298	1.01288	1.01288	1.01288	1.01288	1.01288	1.01288	1.01288
1	1.0038	1.0038	1.0038	1.0038	1.0038	1.00423	1.005	1.00363	1.00339	1.00471	1.00479	1.00488	1.00498	1.00563	1.00607	1.00613	1.00594	1.00604	1.00768	1.00816	1.00778	1.0074	1.00702	1.00725	1.00763	1.00791	1.00803	1.00816	1.00777	1.00705	1.00637	1.00587	1.00594	1.00601	1.00608	1.0061	1.00595	1.0058	1.00566	1.00551	1.00477	1.00395	1.0032	1.00252	1.00204	1.00204	1.00204	1.00204	1.00204
1	1.00025	1.00025	1.00025	1.00025	1.00025	1.00016	1.00017	1.00038	1.00021	1.00015	1.00033	1.00032	1.00029	1.00042	1.00049	1.00052	1.00061	1.00082	1.00126	1.00158	1.00188	1.00225	1.00266	1.0039	1.00562	1.00698	1.00743	1.0079	1.00823	1.00853	1.00883	1.00902	1.00902	1.00902	1.00902	1.00874	1.0074	1.00617	1.00505	1.00404	1.00357	1.00342	1.00327	1.00313	1.00299	1.00296	1.00296	1.00296	1.00296
1	1.00272	1.00272	1.00272	1.00272	1.00272	1.00269	1.00261	1.00236	1.00226	1.00288	1.00205	1.00113	1.00214	1.00288	1.00333	1.00367	1.00397	1.0042	1.00457	1.00511	1.00619	1.00667	1.0061	1.0058	1.00653	1.0073	1.0091	1.01134	1.01378	1.01416	1.014	1.01384	1.01372	1.01376	1.0138	1.01384	1.01388	1.01242	1.01104	1.00973	1.0085	1.00806	1.00873	1.00941	1.01011	1.01082	1.01111	1.01111	1.01111
1	1.00363	1.00363	1.00363	1.00363	1.00363	1.00351	1.00332	1.00182	1.00085	1.00027	1.00104	1.00086	1.00019	1.00153	1.0029	1.00378	1.0056	1.00772	1.01012	1.01118	1.01188	1.01431	1.01741	1.02303	1.02996	1.03581	1.04078	1.04603	1.04725	1.04744	1.04762	1.04896	1.05109	1.05326	1.05546	1.0564	1.05649	1.05657	1.05665	1.05674	1.0543	1.05191	1.04957	1.04729	1.0455	1.0455	1.0455	1.0455	1.0455
1	1.00439	1.00439	1.00439	1.00439	1.00439	1.00463	1.00405	1.00305	1.00418	1.00359	1.00209	1.00258	1.00329	1.00421	1.00468	1.00473	1.00416	1.00431	1.00456	1.00519	1.00557	1.00554	1.00587	1.00676	1.00754	1.00765	1.00776	1.00933	1.01215	1.01527	1.01584	1.01459	1.01338	1.01222	1.0111	1.01004	1.00902	1.00805	1.00748	1.00834	1.00924	1.01017	1.01113	1.01172	1.01172	1.01172	1.01172	1.01172	1.01172
1	1.04615	1.04615	1.04615	1.04615	1.04615	1.04615	1.0474	1.04953	1.0488	1.04734	1.04486	1.04909	1.05028	1.04419	1.04598	1.05174	1.05169	1.05135	1.05082	1.05257	1.05495	1.05494	1.05494	1.05515	1.05543	1.05709	1.05971	1.06238	1.06179	1.06039	1.05901	1.05707	1.0543	1.05161	1.04898	1.04614	1.04229	1.03857	1.03497	1.03151	1.03012	1.02924	1.02838	1.02754	1.02687	1.02687	1.02687	1.02687	1.02687
1	1.00986	1.00986	1.00986	1.00986	1.00986	1.00986	1.00762	1.00323	1.00105	1.00058	1.00149	1.00264	1.00292	1.00542	1.00844	1.01228	1.0185	1.02339	1.02698	1.0332	1.03874	1.0427	1.0461	1.04916	1.05265	1.05755	1.06257	1.06649	1.0697	1.07298	1.07453	1.07338	1.07225	1.07112	1.0697	1.06705	1.06446	1.06192	1.05944	1.05874	1.05922	1.0597	1.06018	1.06067	1.06086	1.06086	1.06086	1.06086	1.06086
1	1.00037	1.00037	1.00037	1.00037	1.00037	1.00111	1.00234	1.00099	1.00031	1.00009	1.00008	1.00011	1.00023	1.0005	1.00062	1.00103	1.00213	1.00311	1.00462	1.00699	1.01	1.01366	1.01654	1.01967	1.02276	1.02598	1.0291	1.03114	1.03322	1.03533	1.03869	1.04215	1.04572	1.04835	1.04689	1.04544	1.044	1.04259	1.04235	1.04289	1.04343	1.04397	1.0445	1.04461	1.04461	1.04461	1.04461	1.04461	1.04461
1	1.00022	1.00022	1.00022	1.00022	1.00022	1.00008	1.00002	1.00009	1.00026	1.00045	1.00042	1.00037	1.00031	1.00052	1.00073	1.00091	1.00223	1.00406	1.00432	1.00469	1.00526	1.00663	1.00874	1.01088	1.01309	1.01559	1.01873	1.02215	1.02494	1.02647	1.02805	1.02968	1.03008	1.03017	1.03026	1.03034	1.0295	1.02844	1.02741	1.0264	1.02541	1.02612	1.02684	1.02756	1.02829	1.02887	1.02887	1.02887	1.02887
1	1.00014	1.00014	1.00014	1.00014	1.00014	1.00022	1.00039	1.00067	1.00074	1.00086	1.0016	1.00261	1.00299	1.00221	1.00256	1.00338	1.00489	1.00583	1.00628	1.00766	1.00899	1.00967	1.01053	1.01216	1.01391	1.01614	1.01855	1.02063	1.02071	1.02079	1.02087	1.02013	1.0194	1.01868	1.01798	1.01634	1.01455	1.01287	1.01128	1.00988	1.00869	1.00758	1.00655	1.0056	1.00525	1.00525	1.00525	1.00525	1.00525
1	1.00052	1.00052	1.00052	1.00052	1.00145	1.01152	1.00441	1.0003	1.00006	1.00017	1.00016	1.00007	1.00052	1.00036	1.00024	1.00037	1.00069	1.00091	1.00027	1.00023	1.00048	1.00076	1.00111	1.00194	1.00297	1.00331	1.00345	1.00383	1.00534	1.00707	1.00902	1.00958	1.01014	1.0107	1.01126	1.01321	1.01527	1.01744	1.01972	1.02006	1.0175	1.01509	1.01285	1.01077	1.01077	1.01077	1.01077	1.01077	1.01077
1	1.00473	1.00473	1.00473	1.00473	1.00473	1.00475	1.00481	1.00495	1.00516	1.00301	1.00219	1.00199	1.00235	1.00265	1.0028	1.00332	1.00367	1.0037	1.00509	1.00712	1.00708	1.00648	1.0073	1.00815	1.00718	1.00626	1.00595	1.00653	1.00713	1.0075	1.0075	1.00749	1.00748	1.00723	1.00691	1.00661	1.00631	1.00615	1.00616	1.00617	1.00619	1.0062	1.0062	1.0062	1.0062	1.0062	1.0062	1.0062	1.0062
1	1.00132	1.00132	1.00132	1.00132	1.00117	1.00054	1.0007	1.00137	1.00165	1.00194	1.00193	1.00087	1.00113	1.00204	1.00147	1.00143	1.00171	1.00135	1.00123	1.00145	1.00216	1.00343	1.0046	1.00582	1.00669	1.00731	1.00797	1.00839	1.00882	1.00927	1.0086	1.00796	1.00733	1.00693	1.00737	1.00782	1.00827	1.00874	1.00818	1.00739	1.00665	1.00596	1.00543	1.00543	1.00543	1.00543	1.00543	1.00543	1.00543
1	1.00095	1.00095	1.00095	1.00095	1.00101	1.0013	1.00196	1.00282	1.0036	1.00375	1.00401	1.00471	1.00625	1.00777	1.00871	1.01138	1.01479	1.01827	1.02111	1.02341	1.02738	1.03204	1.03778	1.04403	1.04917	1.05422	1.05663	1.05481	1.05296	1.05359	1.05592	1.05831	1.06076	1.0636	1.0664	1.06917	1.07191	1.0738	1.07244	1.07109	1.06974	1.0684	1.06787	1.06787	1.06787	1.06787	1.06787	1.06787	1.06787
1	1.00146	1.00146	1.00146	1.00146	1.00146	1.00051	1.00015	1.00026	1.00031	1.0004	1.00057	1.00049	1.00061	1.00127	1.00067	1.00049	1.00124	1.00113	1.00048	1.00037	1.00036	1.00087	1.00131	1.00165	1.00208	1.00271	1.00342	1.0039	1.00422	1.00454	1.00475	1.00477	1.00479	1.00481	1.00481	1.00479	1.00476	1.00474	1.00464	1.00426	1.00391	1.00357	1.00326	1.00314	1.00314	1.00314	1.00314	1.00314	1.00314
1	1.00585	1.00585	1.00585	1.00585	1.00585	1.00526	1.00474	1.00496	1.00489	1.00488	1.00539	1.00461	1.00407	1.00426	1.00418	1.0041	1.00411	1.00477	1.00514	1.00369	1.00318	1.00386	1.0043	1.00454	1.00456	1.00424	1.00393	1.00434	1.00476	1.00519	1.00539	1.00554	1.00569	1.00561	1.00469	1.00385	1.0031	1.00242	1.0021	1.00186	1.00164	1.00143	1.00127	1.00127	1.00127	1.00127	1.00127	1.00127	1.00127
1	1.019	1.019	1.019	1.019	1.019	1.01526	1.00908	1.00282	1.00029	1.00021	1.00032	1.00029	1.00052	1.00065	1.00065	1.00059	1.00062	1.0008	1.00086	1.00088	1.00106	1.00125	1.0014	1.00155	1.00264	1.00401	1.0043	1.00378	1.0033	1.00383	1.00519	1.00677	1.00859	1.0076	1.00507	1.00308	1.00159	1.00125	1.00144	1.00164	1.00185	1.00202	1.002	1.00199	1.00197	1.00195	1.00195	1.00195	1.00195
1	1.00072	1.00072	1.00072	1.00072	1.00072	1.0005	1.00027	1.00009	1.00008	1.0001	1.00009	1.00013	1.0002	1.00031	1.00027	1.00042	1.0008	1.00016	1.0002	1.00071	1.001	1.00121	1.00136	1.00152	1.00162	1.00169	1.00175	1.0018	1.00184	1.00178	1.00156	1.00136	1.00117	1.00124	1.00137	1.00152	1.00167	1.00171	1.00168	1.00165	1.00162	1.00161	1.00166	1.00171	1.00177	1.00182	1.00185	1.00185	1.00185
1	1.00064	1.00064	1.00064	1.00064	1.00064	1.00063	1.00059	1.00084	1.00103	1.00097	1.00121	1.00114	1.00087	1.00053	1.00037	1.0003	1.0003	1.00036	1.00051	1.00049	1.00042	1.00047	1.00061	1.00114	1.00185	1.00177	1.0017	1.00172	1.00217	1.00267	1.00322	1.00291	1.00262	1.00234	1.00208	1.00211	1.00214	1.00217	1.00219	1.002	1.00168	1.00139	1.00113	1.0009	1.0009	1.0009	1.0009	1.0009	1.0009
1	1.00049	1.00049	1.00049	1.00049	1.00049	1.00044	1.00045	1.00053	1.00049	1.00066	1.00128	1.00122	1.0012	1.00122	1.00132	1.00136	1.00128	1.00129	1.00139	1.00182	1.00243	1.00335	1.00372	1.00365	1.00376	1.00413	1.00452	1.0048	1.00506	1.00532	1.00599	1.00698	1.00804	1.00917	1.00819	1.00728	1.00643	1.00565	1.00534	1.00532	1.0053	1.00528	1.00527	1.00526	1.00526	1.00526	1.00526	1.00526	1.00526
1	1.02453	1.02453	1.02453	1.02453	1.02453	1.02453	1.02358	1.02201	1.02204	1.02117	1.01902	1.01849	1.01718	1.01484	1.01307	1.01138	1.00974	1.0135	1.02025	1.02095	1.01681	1.0178	1.01888	1.01554	1.01166	1.00871	1.00626	1.00437	1.00291	1.00177	1.00116	1.00067	1.00032	1.00019	1.00025	1.00032	1.0004	1.00048	1.00096	1.00157	1.00231	1.00315	1.0039	1.0039	1.0039	1.0039	1.0039	1.0039	1.0039
1	1.00022	1.00022	1.00022	1.00022	1.00022	1.00023	1.00031	1.00034	1.00033	1.00049	1.00052	1.00045	1.001	1.00109	1.00082	1.00146	1.00193	1.00191	1.00242	1.00314	1.00411	1.00501	1.00514	1.00527	1.00685	1.00863	1.01022	1.01131	1.01246	1.01297	1.01302	1.01308	1.01314	1.01266	1.01207	1.01149	1.01093	1.0102	1.00924	1.00832	1.00745	1.00663	1.00632	1.00632	1.00632	1.00632	1.00632	1.00632	1.00632
1	1.00624	1.00624	1.00624	1.00624	1.00634	1.00682	1.00699	1.00695	1.0058	1.00492	1.00435	1.00527	1.00614	1.00492	1.00477	1.00528	1.00603	1.00677	1.00701	1.00752	1.00847	1.00939	1.01017	1.01118	1.01312	1.01524	1.01605	1.01651	1.01698	1.018	1.01941	1.02086	1.02237	1.02084	1.01935	1.01792	1.01654	1.01562	1.01534	1.01506	1.01477	1.01449	1.01433	1.01433	1.01433	1.01433	1.01433	1.01433	1.01433
1	1.00187	1.00187	1.00187	1.00187	1.00187	1.00135	1.00294	1.012	1.00363	1.00034	1.00055	1.0005	1.00056	1.00096	1.00089	1.00094	1.00159	1.00061	1.00014	1.00096	1.00207	1.00277	1.00343	1.0039	1.00451	1.00566	1.00694	1.00768	1.0083	1.00894	1.00886	1.00831	1.00778	1.00727	1.00634	1.00537	1.00447	1.00366	1.00329	1.00451	1.0059	1.00745	1.00915	1.00987	1.00987	1.00987	1.00987	1.00987	1.00987
1	1.00165	1.00165	1.00165	1.00165	1.00165	1.00191	1.00263	1.00193	1.00146	1.00165	1.00158	1.00158	1.00166	1.00143	1.00133	1.00151	1.00161	1.00175	1.00213	1.00226	1.00223	1.0024	1.00263	1.00314	1.00376	1.00423	1.00439	1.00456	1.00462	1.00465	1.00468	1.0045	1.00402	1.00356	1.00313	1.00302	1.00336	1.00372	1.0041	1.0045	1.00409	1.00371	1.00334	1.00299	1.00272	1.00272	1.00272	1.00272	1.00272
1	1.00181	1.00181	1.00181	1.00181	1.00181	1.00106	1.00163	1.00282	1.00154	1.00051	1.00001	1.00088	1.00136	1.00095	1.00064	1.00088	1.00233	1.00175	1.00139	1.00171	1.00206	1.00241	1.00253	1.00227	1.00209	1.002	1.00192	1.00222	1.00449	1.00737	1.00963	1.01136	1.01322	1.0152	1.01512	1.01453	1.01395	1.0134	1.01288	1.01238	1.01188	1.0114	1.01092	1.01083	1.01083	1.01083	1.01083	1.01083	1.01083
1	1.001	1.001	1.001	1.001	1.001	1.00073	1.00038	1.00033	1.00038	1.0006	1.00066	1.00074	1.00095	1.00117	1.00134	1.00125	1.00145	1.00188	1.00356	1.00532	1.00564	1.00596	1.00619	1.00655	1.00744	1.00839	1.00957	1.01087	1.01226	1.01302	1.01363	1.01425	1.01446	1.01299	1.0116	1.0103	1.00907	1.00878	1.0087	1.00862	1.00855	1.00848	1.00848	1.00848	1.00848	1.00848	1.00848	1.00848	1.00848
1	1.05762	1.05762	1.05762	1.05762	1.05762	1.05762	1.04223	1.02378	1.00821	1.0021	1.00248	1.0653	1.03254	1.00783	1.00048	1.00046	1.00047	1.00048	1.00081	1.00103	1.00065	1.00041	1.00029	1.00024	1.00037	1.00053	1.00058	1.00063	1.00067	1.0006	1.00054	1.00047	1.00054	1.00061	1.00068	1.00074	1.00074	1.00074	1.00074	1.00074	1.00059	1.00038	1.00022	1.0001	1.00003	1.00003	1.00003	1.00003	1.00003
1	1.01222	1.01222	1.01222	1.01222	1.01222	1.01222	1.01103	1.01092	1.01114	1.00991	1.00878	1.00791	1.00775	1.00696	1.00637	1.00694	1.00771	1.00825	1.00762	1.00963	1.01268	1.01057	1.00896	1.0086	1.00826	1.00936	1.01055	1.01176	1.01296	1.0142	1.01508	1.01432	1.01359	1.01287	1.01239	1.01223	1.01208	1.01193	1.01179	1.01169	1.01162	1.01154	1.01147	1.01141	1.01141	1.01141	1.01141	1.01141	1.01141
1	1.00152	1.00152	1.00152	1.00152	1.00152	1.00189	1.00175	1.00097	1.00108	1.00128	1.00155	1.00193	1.00236	1.00285	1.00266	1.00256	1.00261	1.00207	1.00196	1.0037	1.00397	1.00308	1.00327	1.00421	1.00491	1.00514	1.00537	1.00703	1.00932	1.01188	1.01241	1.01148	1.01057	1.0097	1.00858	1.00748	1.00646	1.00552	1.0049	1.0053	1.00572	1.00615	1.00659	1.00677	1.00677	1.00677	1.00677	1.00677	1.00677
1	1.00084	1.00084	1.00084	1.00084	1.00084	1.00084	1.00098	1.00137	1.01571	1.01016	1.00186	1.00068	1.00047	1.00037	1.00096	1.00238	1.00295	1.00262	1.00123	1.00182	1.00317	1.00385	1.00457	1.0053	1.00609	1.00746	1.00909	1.01087	1.01211	1.01323	1.01439	1.01322	1.01063	1.00827	1.00614	1.00428	1.00437	1.00494	1.00553	1.00615	1.0062	1.00586	1.00554	1.00523	1.00492	1.00486	1.00486	1.00486	1.00486
1	1.00459	1.00459	1.00459	1.00459	1.00459	1.00484	1.00326	1.00033	1.00068	1.00159	1.00062	1.00111	1.00316	1.00135	1.00058	1.00042	1.00108	1.00126	1.00099	1.00074	1.00086	1.00172	1.00234	1.00226	1.0021	1.00185	1.00162	1.00218	1.00307	1.00411	1.00498	1.00591	1.00691	1.00712	1.00615	1.00525	1.00442	1.00382	1.00348	1.00316	1.00285	1.00255	1.00255	1.00255	1.00255	1.00255	1.00255	1.00255	1.00255
1	1.00325	1.00325	1.00325	1.00325	1.00325	1.00325	1.00329	1.00262	1.00123	1.00123	1.00126	1.00134	1.00152	1.00167	1.0016	1.0023	1.00291	1.00188	1.00191	1.00267	1.00295	1.0031	1.00374	1.00443	1.00503	1.00562	1.00638	1.00773	1.0092	1.01037	1.01095	1.01154	1.01215	1.01199	1.01132	1.01067	1.01003	1.00957	1.00974	1.00991	1.01008	1.01026	1.01032	1.01032	1.01032	1.01032	1.01032	1.01032	1.01032
1	1.00046	1.00046	1.00046	1.00046	1.00043	1.00029	1.0002	1.00017	1.00037	1.00027	1.0002	1.00024	1.00017	1.00013	1.00014	1.0004	1.00069	1.00069	1.00079	1.00092	1.00075	1.00059	1.00049	1.00045	1.00063	1.00084	1.00134	1.00196	1.00242	1.00186	1.00137	1.00096	1.00101	1.00118	1.00137	1.00157	1.00172	1.00186	1.00201	1.00217	1.0023	1.00241	1.00251	1.00261	1.00272	1.00272	1.00272	1.00272	1.00272
1	1.00064	1.00064	1.00064	1.00064	1.00064	1.00086	1.00098	1.00093	1.00037	1.00029	1.00046	1.00049	1.00059	1.00088	1.00201	1.00177	1.00098	1.0013	1.0011	1.00036	1.00063	1.00129	1.00203	1.00304	1.00462	1.00646	1.00504	1.00315	1.00171	1.00347	1.00581	1.00871	1.00986	1.00961	1.00936	1.00911	1.00859	1.00768	1.00683	1.00604	1.0053	1.00542	1.00555	1.00568	1.00581	1.00589	1.00589	1.00589	1.00589
1	1.00194	1.00194	1.00194	1.00194	1.00194	1.00211	1.00311	1.004	1.00398	1.00157	1.0023	1.00339	1.00196	1.00166	1.0018	1.00296	1.00261	1.00223	1.00322	1.00428	1.00537	1.00482	1.00391	1.00393	1.00418	1.00458	1.00522	1.00591	1.00571	1.00529	1.0049	1.00458	1.00435	1.00413	1.00392	1.00365	1.00329	1.00295	1.00262	1.00231	1.00215	1.002	1.00185	1.00171	1.00162	1.00162	1.00162	1.00162	1.00162
1	1.00386	1.00386	1.00386	1.00386	1.00432	1.00695	1.00734	1.00727	1.00797	1.0076	1.00695	1.00787	1.0076	1.00649	1.0052	1.00476	1.00481	1.00483	1.00538	1.00682	1.00719	1.00678	1.00645	1.00615	1.00674	1.00801	1.00897	1.00826	1.00758	1.00688	1.00603	1.00524	1.0045	1.00416	1.00435	1.00455	1.00475	1.0049	1.00482	1.00475	1.00468	1.00462	1.00457	1.00457	1.00457	1.00457	1.00457	1.00457	1.00457
1	1.00183	1.00183	1.00183	1.00183	1.00183	1.00196	1.00265	1.0031	1.00335	1.00327	1.00326	1.00331	1.00299	1.00329	1.00404	1.00337	1.00359	1.00531	1.00599	1.00638	1.0082	1.01027	1.01142	1.01261	1.01515	1.01793	1.02035	1.02251	1.02478	1.02639	1.02688	1.02738	1.02789	1.02559	1.02272	1.02	1.01744	1.01526	1.01415	1.01309	1.01208	1.01111	1.01074	1.01074	1.01074	1.01074	1.01074	1.01074	1.01074
1	1.00011	1.00011	1.00011	1.00011	1.00011	1.00012	1.00013	1.00015	1.00016	1.00016	1.00005	1.00011	1.00042	1.00042	1.0004	1.00037	1.00063	1.00101	1.00115	1.00155	1.00246	1.00333	1.00416	1.00507	1.00606	1.00684	1.00648	1.00612	1.00638	1.00761	1.00893	1.01033	1.00929	1.00774	1.00632	1.00503	1.00481	1.00525	1.00569	1.00616	1.00663	1.00556	1.00459	1.00371	1.00293	1.00225	1.00225	1.00225	1.00225
1	1.0001	1.0001	1.0001	1.0001	1.0001	1.00013	1.00013	1.00008	1.00004	1.00014	1.00002	1.00002	1.00003	1.00002	1.00026	1.00039	1.00085	1.00181	1.00257	1.00152	1.00098	1.0014	1.00201	1.00277	1.00574	1.0103	1.01585	1.0105	1.00602	1.0026	1.0005	1.00317	1.00779	1.01407	1.01074	1.00596	1.00255	1.00055	1.00106	1.00258	1.00474	1.00754	1.00951	1.00951	1.00951	1.00951	1.00951	1.00951	1.00951
1	1.00208	1.00208	1.00208	1.00208	1.00208	1.00208	1.00131	1.00134	1.0027	1.00266	1.00238	1.00179	1.00154	1.00142	1.0015	1.00178	1.00182	1.00149	1.00142	1.00151	1.00242	1.00335	1.00351	1.00367	1.00404	1.00442	1.0046	1.00462	1.00465	1.00522	1.00623	1.00732	1.00849	1.00756	1.00668	1.00584	1.00506	1.00452	1.00405	1.00361	1.00321	1.0029	1.0029	1.0029	1.0029	1.0029	1.0029	1.0029	1.0029
1	1.0008	1.0008	1.0008	1.0008	1.0008	1.00066	1.00045	1.00062	1.00137	1.00246	1.00163	1.00149	1.00174	1.00066	1.00037	1.00038	1.00101	1.00197	1.00329	1.00301	1.00236	1.00265	1.00294	1.00316	1.0034	1.00449	1.00574	1.00688	1.00705	1.00722	1.00747	1.00805	1.00865	1.00927	1.00954	1.00837	1.00728	1.00626	1.00533	1.00518	1.00523	1.00528	1.00533	1.00536	1.00536	1.00536	1.00536	1.00536	1.00536
1	1.0069	1.0069	1.0069	1.0069	1.00645	1.00443	1.00484	1.00554	1.00485	1.00501	1.00561	1.00718	1.00828	1.0092	1.00975	1.012	1.01478	1.01377	1.01401	1.01617	1.01737	1.01833	1.01973	1.0213	1.02355	1.02634	1.02913	1.03151	1.03399	1.03655	1.03486	1.0332	1.03159	1.03026	1.0293	1.02837	1.02745	1.02655	1.02787	1.0292	1.03055	1.03193	1.03304	1.03304	1.03304	1.03304	1.03304	1.03304	1.03304
1	1.00215	1.00215	1.00215	1.00215	1.00215	1.0008	1.00024	1.0017	1.00219	1.00153	1.00864	1.01063	1.01033	1.01649	1.02325	1.0307	1.03169	1.03231	1.03146	1.03038	1.02898	1.02979	1.03214	1.03436	1.03653	1.03836	1.03857	1.03877	1.03664	1.02632	1.0178	1.01102	1.00867	1.00851	1.00834	1.00818	1.00815	1.00866	1.0092	1.00975	1.01032	1.01073	1.01102	1.01132	1.01162	1.01192	1.01204	1.01204	1.01204
1	1.0065	1.0065	1.0065	1.0065	1.0065	1.00622	1.00586	1.00585	1.0054	1.00513	1.00674	1.00738	1.00713	1.00636	1.00634	1.00682	1.00664	1.00698	1.00819	1.00768	1.00676	1.00681	1.00686	1.0076	1.00838	1.0094	1.01052	1.01148	1.01158	1.01168	1.01178	1.01121	1.01066	1.01011	1.00958	1.0086	1.00767	1.0068	1.00598	1.00563	1.00557	1.00552	1.00546	1.0054	1.0054	1.0054	1.0054	1.0054	1.0054
1	1.00266	1.00266	1.00266	1.00266	1.00266	1.00191	1.0019	1.00235	1.00235	1.00201	1.00128	1.00202	1.00234	1.00185	1.00199	1.0024	1.00331	1.00364	1.00381	1.00615	1.00844	1.0086	1.00917	1.01156	1.01422	1.01589	1.01764	1.01913	1.02014	1.02117	1.02197	1.02176	1.02156	1.02135	1.02104	1.02026	1.01949	1.01874	1.018	1.01774	1.0178	1.01785	1.01791	1.01797	1.01798	1.01798	1.01798	1.01798	1.01798
1	1.00056	1.00056	1.00056	1.00056	1.00075	1.00217	1.0034	1.00418	1.00488	1.0047	1.00396	1.00445	1.00399	1.00299	1.00262	1.00241	1.00241	1.0029	1.00323	1.00235	1.0022	1.00248	1.00281	1.0032	1.00377	1.00464	1.0056	1.00641	1.00721	1.00805	1.00883	1.00961	1.01044	1.0113	1.01045	1.00964	1.00887	1.00813	1.00772	1.0075	1.00728	1.00707	1.00687	1.00687	1.00687	1.00687	1.00687	1.00687	1.00687
1	1.00865	1.00865	1.00865	1.00865	1.00865	1.00865	1.00624	1.00418	1.00249	1.00202	1.00167	1.00144	1.00059	1.00027	1.00031	1.00034	1.00063	1.00169	1.00331	1.00545	1.0083	1.0116	1.0155	1.0199	1.02804	1.03738	1.0474	1.05807	1.0696	1.07755	1.0828	1.08815	1.09359	1.08968	1.08355	1.07756	1.07173	1.07026	1.07163	1.073	1.07437	1.07574	1.07628	1.07628	1.07628	1.07628	1.07628	1.07628	1.07628
1	1.00056	1.00056	1.00056	1.00056	1.00056	1.00056	1.00035	1.00021	1.00013	1.00008	1.0001	1.00028	1.00023	1.00016	1.00006	1.00005	1.00005	1.00011	1.00018	1.00025	1.00046	1.00073	1.00099	1.00129	1.00212	1.00314	1.00361	1.0036	1.00359	1.00397	1.00467	1.00542	1.00621	1.00534	1.00454	1.00381	1.00315	1.00341	1.00392	1.00447	1.00504	1.00554	1.0056	1.00566	1.00572	1.00578	1.0058	1.0058	1.0058
1	1.00318	1.00318	1.00318	1.00318	1.00318	1.00296	1.0026	1.00398	1.00528	1.00615	1.00593	1.00582	1.00727	1.00644	1.00548	1.00595	1.00614	1.00615	1.00708	1.00815	1.00963	1.011	1.01212	1.01313	1.01354	1.01396	1.01491	1.01602	1.01716	1.01627	1.01492	1.01363	1.01239	1.01155	1.01073	1.00993	1.00916	1.00824	1.00726	1.00635	1.00551	1.00473	1.00473	1.00473	1.00473	1.00473	1.00473	1.00473	1.00473
1	1.00386	1.00386	1.00386	1.00386	1.0036	1.00244	1.00257	1.0031	1.00194	1.00155	1.00146	1.00104	1.00064	1.00031	1.00119	1.00163	1.00154	1.00154	1.00156	1.00161	1.00202	1.00276	1.00299	1.00309	1.00405	1.00583	1.00767	1.00867	1.00972	1.01062	1.01072	1.01083	1.01094	1.01104	1.01113	1.01121	1.0113	1.01139	1.01065	1.00993	1.00923	1.00856	1.00829	1.00829	1.00829	1.00829	1.00829	1.00829	1.00829
1	1.00012	1.00012	1.00012	1.00012	1.00012	1.0002	1.00045	1.00108	1.00087	1.00082	1.00142	1.0011	1.00113	1.00172	1.0011	1.00188	1.0044	1.00238	1.00196	1.00348	1.00343	1.00229	1.00261	1.00335	1.00287	1.00176	1.00123	1.00219	1.00345	1.00501	1.0048	1.00459	1.00439	1.00378	1.00267	1.00174	1.00101	1.00055	1.00046	1.00038	1.00031	1.00025	1.00022	1.00022	1.00022	1.00022	1.00022	1.00022	1.00022
1	1.00131	1.00131	1.00131	1.00131	1.00131	1.00138	1.00156	1.00371	1.00456	1.00343	1.00088	1.00029	1.00028	1.00028	1.00025	1.00021	1.00039	1.0003	1.00001	1.00044	1.00156	1.00108	1.00091	1.0018	1.00299	1.00353	1.00409	1.00437	1.00348	1.00267	1.00228	1.00332	1.00453	1.00589	1.00607	1.00449	1.00312	1.002	1.00111	1.00084	1.00123	1.00171	1.00227	1.00294	1.00294	1.00294	1.00294	1.00294	1.00294
1	1.00349	1.00349	1.00349	1.00349	1.00349	1.00337	1.00281	1.00321	1.00401	1.00339	1.00294	1.00259	1.00335	1.00378	1.00395	1.0045	1.00518	1.00606	1.00785	1.01008	1.00765	1.00642	1.00897	1.01196	1.01094	1.00996	1.01006	1.0109	1.01178	1.01169	1.01094	1.01023	1.00955	1.00928	1.00902	1.00876	1.00851	1.00752	1.00644	1.00544	1.00453	1.00387	1.00387	1.00387	1.00387	1.00387	1.00387	1.00387	1.00387
1	1.00028	1.00028	1.00028	1.00028	1.00028	1.00024	1.00015	1.00036	1.00059	1.00016	1.00016	1.00027	1.00058	1.00065	1.00071	1.00106	1.00112	1.0011	1.0011	1.00112	1.00117	1.00175	1.00293	1.00376	1.00373	1.0037	1.00437	1.00509	1.00578	1.00617	1.00656	1.00696	1.00656	1.00568	1.00486	1.00411	1.00395	1.00415	1.00436	1.00457	1.00479	1.00482	1.00481	1.00479	1.00477	1.00476	1.00476	1.00476	1.00476
1	1.00126	1.00126	1.00126	1.00126	1.00126	1.00126	1.00252	1.00279	1.00224	1.00251	1.00356	1.00543	1.00455	1.00351	1.00231	1.00336	1.00495	1.00502	1.00604	1.00741	1.00846	1.00945	1.01079	1.01223	1.01342	1.01457	1.0159	1.01786	1.01996	1.02219	1.02239	1.0226	1.0228	1.02288	1.02245	1.02202	1.0216	1.02119	1.01954	1.01716	1.01493	1.01284	1.0109	1.0109	1.0109	1.0109	1.0109	1.0109	1.0109
1	1.00029	1.00029	1.00029	1.00029	1.00029	1.00027	1.0002	1.0002	1.00032	1.00076	1.00057	1.00046	1.00044	1.00029	1.00021	1.00025	1.00022	1.00023	1.00057	1.00091	1.00121	1.00147	1.00172	1.00222	1.00285	1.00359	1.00448	1.00545	1.00587	1.00615	1.00643	1.00621	1.00526	1.00438	1.00359	1.00307	1.00338	1.00371	1.00404	1.00439	1.00451	1.00457	1.00463	1.00468	1.00474	1.00474	1.00474	1.00474	1.00474
1	1.0005	1.0005	1.0005	1.0005	1.0005	1.00057	1.00096	1.0008	1.00798	1.02222	1.0094	1.00323	1.00239	1.00205	1.00244	1.00544	1.00573	1.00196	1.00359	1.00565	1.00846	1.01102	1.01041	1.01037	1.01266	1.01521	1.01747	1.01947	1.02153	1.02301	1.02407	1.02516	1.02626	1.02707	1.02788	1.02869	1.02949	1.02612	1.02294	1.01996	1.01718	1.0146	1.0146	1.0146	1.0146	1.0146	1.0146	1.0146	1.0146
1	1.00186	1.00186	1.00186	1.00186	1.00332	1.01538	1.00932	1.00084	1.00002	1.00003	1.00004	1.00011	1.00059	1.00087	1.00084	1.00083	1.00162	1.00348	1.00383	1.0032	1.00118	1.00119	1.00242	1.00308	1.00319	1.00337	1.00392	1.00451	1.00541	1.00682	1.00837	1.00968	1.00962	1.00955	1.00949	1.00943	1.00767	1.00609	1.0047	1.00348	1.0034	1.00358	1.00376	1.00395	1.0041	1.0041	1.0041	1.0041	1.0041
1	1.00129	1.00129	1.00129	1.00129	1.00129	1.00129	1.00115	1.00058	1.00083	1.00131	1.00142	1.00161	1.00187	1.00223	1.00264	1.00383	1.00938	1.01039	1.01062	1.01374	1.00979	1.00316	1.00038	1.00043	1.0005	1.0006	1.00072	1.00092	1.00128	1.00169	1.00204	1.00224	1.00245	1.00267	1.00282	1.00292	1.00303	1.00313	1.00332	1.00383	1.00436	1.00492	1.00551	1.00575	1.00575	1.00575	1.00575	1.00575	1.00575
1	1.00558	1.00558	1.00558	1.00558	1.00558	1.00458	1.00345	1.0038	1.00321	1.00224	1.0018	1.00115	1.0007	1.00105	1.0008	1.00049	1.00135	1.00145	1.00092	1.0018	1.0027	1.00256	1.00239	1.00207	1.00177	1.00266	1.00374	1.00512	1.00695	1.00905	1.01056	1.00883	1.00725	1.00583	1.00545	1.00649	1.00761	1.00879	1.01004	1.00957	1.00869	1.00787	1.00709	1.0065	1.0065	1.0065	1.0065	1.0065	1.0065
1	1.00353	1.00353	1.00353	1.00353	1.00353	1.00353	1.00092	1.00036	1.00075	1.0052	1.0015	1.00007	1.00022	1.00032	1.00032	1.00179	1.00317	1.00119	1.00037	1.00009	1.0003	1.00057	1.00071	1.00083	1.00086	1.00089	1.00136	1.00207	1.00292	1.00367	1.00432	1.00502	1.0053	1.00492	1.00456	1.00421	1.00387	1.00336	1.00289	1.00245	1.00206	1.00184	1.00184	1.00184	1.00184	1.00184	1.00184	1.00184	1.00184
1	1.00148	1.00148	1.00148	1.00148	1.00148	1.00154	1.00189	1.00217	1.00242	1.00254	1.00228	1.002	1.00189	1.00177	1.00175	1.00217	1.00242	1.00252	1.0034	1.00441	1.00454	1.00471	1.00491	1.00516	1.00557	1.00599	1.00687	1.00794	1.00909	1.00933	1.00932	1.00932	1.00908	1.00851	1.00797	1.00744	1.00693	1.00606	1.00525	1.0045	1.00382	1.0035	1.00365	1.0038	1.00396	1.00412	1.00419	1.00419	1.00419
1	1.00253	1.00253	1.00253	1.00253	1.00253	1.00285	1.00305	1.00306	1.00306	1.0021	1.00091	1.00106	1.00087	1.00057	1.00053	1.00065	1.00087	1.00105	1.00075	1.00029	1.00069	1.0011	1.00101	1.001	1.00133	1.00171	1.00186	1.00194	1.00203	1.00222	1.00243	1.00264	1.00261	1.00242	1.00224	1.00207	1.00206	1.00216	1.00225	1.00235	1.00255	1.00319	1.00389	1.00464	1.00546	1.0058	1.0058	1.0058	1.0058
1	1.00238	1.00238	1.00238	1.00238	1.00238	1.00197	1.00111	1.00107	1.00069	1.00012	1.00022	1.00018	1.00002	1.00041	1.00056	1.00035	1.00083	1.00141	1.00199	1.00218	1.00208	1.00288	1.00411	1.00442	1.00448	1.00491	1.00561	1.00635	1.00743	1.00868	1.01005	1.01033	1.00984	1.00937	1.00892	1.00822	1.0072	1.00625	1.00537	1.00457	1.00522	1.00591	1.00664	1.00742	1.00807	1.00807	1.00807	1.00807	1.00807
1	1.00039	1.00039	1.00039	1.00039	1.00039	1.00035	1.00028	1.00025	1.00025	1.00024	1.00032	1.00029	1.00011	1.00006	1.0001	1.00032	1.00039	1.00035	1.00021	1.00031	1.00063	1.00095	1.0013	1.00157	1.00185	1.00205	1.00215	1.00224	1.00235	1.00245	1.00256	1.00271	1.00295	1.00319	1.00344	1.00333	1.00272	1.00217	1.00168	1.00126	1.00133	1.00152	1.00173	1.00194	1.00212	1.00212	1.00212	1.00212	1.00212
1	1.00028	1.00028	1.00028	1.00028	1.00051	1.00248	1.00249	1.00111	1.00059	1.00035	1.0004	1.00055	1.00077	1.00109	1.00132	1.00144	1.00125	1.00145	1.00176	1.00232	1.00295	1.00346	1.00388	1.00412	1.00436	1.00532	1.00635	1.00738	1.00833	1.00934	1.01006	1.01031	1.01056	1.01082	1.0108	1.00971	1.00868	1.00771	1.00679	1.00647	1.00629	1.00612	1.00595	1.00579	1.00579	1.00579	1.00579	1.00579	1.00579
1	1.00094	1.00094	1.00094	1.00094	1.00094	1.00078	1.00043	1.00062	1.00072	1.00046	1.00042	1.00043	1.00047	1.00153	1.0024	1.00168	1.00146	1.00135	1.00149	1.00189	1.00274	1.00382	1.00513	1.00577	1.00589	1.00627	1.00782	1.00956	1.0108	1.01106	1.01132	1.01159	1.0108	1.01004	1.00932	1.00862	1.00758	1.00638	1.0053	1.00433	1.00347	1.00402	1.00462	1.00525	1.00593	1.00635	1.00635	1.00635	1.00635
1	1.00163	1.00163	1.00163	1.00163	1.00163	1.00136	1.00101	1.00086	1.00055	1.00027	1.00017	1.00025	1.00037	1.00048	1.00067	1.00076	1.00038	1.00029	1.00025	1.00019	1.00025	1.00053	1.00059	1.00047	1.0006	1.00127	1.00217	1.00245	1.00254	1.00264	1.00288	1.00316	1.00346	1.00377	1.00273	1.00185	1.00115	1.00061	1.00052	1.00067	1.00083	1.00101	1.00117	1.00117	1.00117	1.00117	1.00117	1.00117	1.00117
1	1.00262	1.00262	1.00262	1.00262	1.00262	1.00272	1.00267	1.00182	1.00213	1.00308	1.00315	1.00234	1.0019	1.00349	1.00268	1.00189	1.00291	1.0027	1.00173	1.00304	1.00475	1.0054	1.00608	1.00662	1.00714	1.00788	1.00952	1.01131	1.01324	1.01395	1.01433	1.01472	1.0151	1.01536	1.0156	1.01583	1.01606	1.0163	1.01466	1.01309	1.01159	1.01018	1.00885	1.00859	1.00859	1.00859	1.00859	1.00859	1.00859
1	1.00407	1.00407	1.00407	1.00407	1.00407	1.00254	1.00171	1.00401	1.00417	1.0034	1.00177	1.0021	1.00256	1.00243	1.00308	1.00424	1.00595	1.00593	1.00587	1.00768	1.00883	1.00944	1.01128	1.01423	1.01679	1.01836	1.01998	1.02038	1.02047	1.02056	1.0201	1.01951	1.01891	1.01832	1.01614	1.01411	1.01221	1.01046	1.00975	1.00967	1.00959	1.00951	1.00944	1.00942	1.00942	1.00942	1.00942	1.00942	1.00942
1	1.00259	1.00259	1.00259	1.00259	1.00259	1.00259	1.00258	1.00257	1.00258	1.00237	1.00223	1.00253	1.00311	1.00396	1.00361	1.00317	1.00264	1.00262	1.00299	1.00461	1.00623	1.00752	1.00852	1.00896	1.00943	1.01185	1.01459	1.01698	1.01851	1.0201	1.02176	1.0204	1.01909	1.01785	1.01666	1.01567	1.01471	1.01377	1.01287	1.01092	1.00851	1.00643	1.00465	1.00318	1.00267	1.00267	1.00267	1.00267	1.00267
1	1.00455	1.00455	1.00455	1.00455	1.00455	1.00455	1.00255	1.00233	1.00309	1.00397	1.00417	1.00327	1.00411	1.00464	1.00463	1.0049	1.00517	1.00516	1.00593	1.00735	1.00679	1.00578	1.00595	1.00612	1.00755	1.0095	1.01129	1.01156	1.01184	1.01166	1.0097	1.0079	1.00626	1.00548	1.0052	1.00493	1.00466	1.00446	1.00446	1.00446	1.00446	1.00446	1.00446	1.00446	1.00446	1.00446	1.00446	1.00446	1.00446
1	1.00354	1.00354	1.00354	1.00354	1.00354	1.00354	1.00385	1.00408	1.00364	1.00351	1.00355	1.00354	1.00368	1.00387	1.00387	1.00357	1.00308	1.0045	1.0055	1.00551	1.00574	1.00611	1.00638	1.00655	1.00736	1.00924	1.01133	1.01199	1.01227	1.01255	1.0123	1.01193	1.01156	1.0112	1.01037	1.00946	1.00859	1.00775	1.00711	1.00672	1.00635	1.00598	1.00563	1.00556	1.00556	1.00556	1.00556	1.00556	1.00556
1	1.00183	1.00183	1.00183	1.00183	1.00183	1.00195	1.00214	1.00207	1.00208	1.00219	1.00193	1.00167	1.00151	1.00097	1.0005	1.0002	1.00023	1.00042	1.00101	1.00132	1.00132	1.00165	1.00212	1.00178	1.00129	1.00102	1.00098	1.00094	1.001	1.00112	1.00124	1.00133	1.00129	1.00124	1.00119	1.00115	1.00115	1.00115	1.00115	1.00115	1.00111	1.00106	1.00101	1.00096	1.00092	1.00092	1.00092	1.00092	1.00092
1	1.00305	1.00305	1.00305	1.00305	1.00305	1.00311	1.00345	1.00272	1.00229	1.00385	1.00271	1.00167	1.00241	1.00353	1.00476	1.00516	1.00593	1.007	1.00699	1.0073	1.00903	1.0104	1.00974	1.00956	1.01126	1.0131	1.01405	1.01476	1.01548	1.01498	1.01417	1.01336	1.01362	1.01551	1.01751	1.0196	1.02177	1.01974	1.01781	1.01598	1.01425	1.0135	1.01411	1.01472	1.01534	1.01597	1.01623	1.01623	1.01623
1	1.00109	1.00109	1.00109	1.00109	1.00095	1.00041	1.00032	1.00045	1.00063	1.00093	1.00141	1.00078	1.0002	1.00105	1.00135	1.0004	1.00033	1.00039	1.00039	1.0003	1.00012	1.00011	1.00037	1.00059	1.00057	1.00055	1.00105	1.00189	1.00294	1.00285	1.00275	1.00266	1.00272	1.00346	1.00428	1.00517	1.00613	1.00579	1.00547	1.00515	1.00484	1.0046	1.0046	1.0046	1.0046	1.0046	1.0046	1.0046	1.0046
1	1.0004	1.0004	1.0004	1.0004	1.0004	1.00049	1.00068	1.00096	1.00057	1.00044	1.00054	1.00114	1.00095	1.00062	1.00042	1.00055	1.0009	1.00189	1.0015	1.00093	1.00073	1.00081	1.00139	1.00148	1.0008	1.00032	1.00091	1.0018	1.00263	1.0023	1.002	1.00171	1.0014	1.0011	1.00083	1.00059	1.00066	1.00079	1.00094	1.00111	1.00129	1.00151	1.00175	1.002	1.00227	1.00232	1.00232	1.00232	1.00232
1	1.00114	1.00114	1.00114	1.00114	1.00114	1.00085	1.00061	1.00044	1.00013	1.00003	1.00003	1.00036	1.00071	1.00043	1.00054	1.00074	1.00081	1.00115	1.00179	1.00285	1.0039	1.00415	1.00465	1.00557	1.00657	1.00979	1.01355	1.01655	1.0178	1.01909	1.02007	1.0197	1.01933	1.01896	1.01902	1.01975	1.02049	1.02123	1.02197	1.02085	1.01931	1.01782	1.01638	1.01526	1.01526	1.01526	1.01526	1.01526	1.01526
1	1.0049	1.0049	1.0049	1.0049	1.0049	1.00342	1.00256	1.00468	1.0048	1.00443	1.00436	1.00395	1.00378	1.00491	1.00535	1.0055	1.00669	1.00724	1.00674	1.00749	1.00863	1.01059	1.01272	1.01393	1.0149	1.01591	1.01696	1.01804	1.01986	1.02194	1.02409	1.02435	1.02177	1.0193	1.01694	1.01519	1.01548	1.01576	1.01605	1.01634	1.01549	1.01395	1.0125	1.01113	1.00985	1.00961	1.00961	1.00961	1.00961
1	1.00698	1.00698	1.00698	1.00698	1.00698	1.00664	1.00505	1.00491	1.00473	1.00405	1.00405	1.00346	1.00267	1.00228	1.00214	1.00215	1.00215	1.00185	1.00138	1.00218	1.00252	1.002	1.00188	1.00234	1.00275	1.00275	1.00275	1.0031	1.0037	1.00435	1.00439	1.00401	1.00364	1.00329	1.00371	1.00437	1.00507	1.00582	1.00647	1.00693	1.0074	1.00787	1.00835	1.00845	1.00845	1.00845	1.00845	1.00845	1.00845
1	1.00213	1.00213	1.00213	1.00213	1.00213	1.00217	1.00223	1.00212	1.00144	1.00063	1.00082	1.00091	1.00084	1.00147	1.00211	1.00257	1.00249	1.00233	1.00233	1.00233	1.00233	1.00386	1.00631	1.00584	1.00466	1.00483	1.00593	1.00714	1.00764	1.00796	1.00828	1.00858	1.00882	1.00907	1.00932	1.00903	1.00797	1.00699	1.00608	1.00524	1.00468	1.00419	1.00374	1.0033	1.00289	1.00289	1.00289	1.00289	1.00289
1	1.00184	1.00184	1.00184	1.00184	1.00184	1.00185	1.00188	1.0021	1.00247	1.00295	1.00282	1.00286	1.00302	1.00402	1.00446	1.00447	1.00446	1.00457	1.00485	1.00512	1.00537	1.00599	1.00673	1.00762	1.00858	1.0094	1.00995	1.01053	1.01052	1.01011	1.00971	1.00923	1.00863	1.00805	1.00749	1.00702	1.00686	1.0067	1.00654	1.00639	1.00586	1.00512	1.00444	1.0038	1.00321	1.00321	1.00321	1.00321	1.00321
1	1.01886	1.01886	1.01886	1.01886	1.01886	1.01559	1.00328	1.00103	1.00159	1.0013	1.00078	1.00035	1.00027	1.00025	1.00032	1.00061	1.0007	1.00063	1.00066	1.00064	1.00057	1.00044	1.00029	1.00061	1.00158	1.00227	1.00203	1.0018	1.00244	1.00344	1.00458	1.0051	1.00513	1.00516	1.00519	1.00492	1.00447	1.00404	1.00363	1.00343	1.004	1.00462	1.00527	1.00595	1.00638	1.00638	1.00638	1.00638	1.00638
1	1.00299	1.00299	1.00299	1.00299	1.00299	1.00299	1.00245	1.00204	1.0024	1.00226	1.00214	1.00264	1.00288	1.00294	1.00134	1.00119	1.00313	1.00241	1.00154	1.00204	1.00232	1.00153	1.00161	1.00318	1.00491	1.00552	1.00615	1.00661	1.00676	1.00692	1.00706	1.00716	1.00726	1.00736	1.00703	1.00515	1.00355	1.00225	1.00125	1.0011	1.00114	1.00117	1.0012	1.00123	1.00123	1.00123	1.00123	1.00123	1.00123
1	1.00047	1.00047	1.00047	1.00047	1.00047	1.00029	1.0002	1.00046	1.00027	1.00012	1.00022	1.00026	1.00027	1.00017	1.0001	1.00005	1.00014	1.00027	1.00042	1.00077	1.00129	1.00149	1.00161	1.00196	1.00242	1.00299	1.00368	1.00444	1.00465	1.00448	1.00431	1.00424	1.00453	1.00484	1.00515	1.00546	1.00492	1.00442	1.00394	1.0035	1.00319	1.00307	1.00295	1.00283	1.00271	1.00267	1.00267	1.00267	1.00267
1	1.00055	1.00055	1.00055	1.00055	1.00055	1.00064	1.00077	1.00094	1.00133	1.00139	1.00096	1.00125	1.00137	1.00118	1.00099	1.00099	1.0013	1.00147	1.0016	1.0019	1.00245	1.00417	1.00594	1.00622	1.0065	1.00702	1.00756	1.00819	1.00922	1.0103	1.01145	1.01092	1.01041	1.00991	1.00942	1.00803	1.00674	1.00557	1.00451	1.00376	1.00386	1.00396	1.00406	1.00416	1.0042	1.0042	1.0042	1.0042	1.0042
1	1.00178	1.00178	1.00178	1.00178	1.00178	1.00178	1.00075	1.00038	1.00027	1.00018	1.00025	1.00075	1.00261	1.00599	1.01027	1.01507	1.01936	1.02503	1.03301	1.03648	1.03871	1.04367	1.04885	1.0532	1.05768	1.06327	1.06931	1.07557	1.07922	1.08294	1.08673	1.08824	1.08918	1.09014	1.09109	1.08754	1.08296	1.07851	1.07417	1.06996	1.06859	1.06792	1.06725	1.06658	1.06592	1.06592	1.06592	1.06592	1.06592
1	1.00169	1.00169	1.00169	1.00169	1.00169	1.00096	1.00094	1.00239	1.00213	1.00171	1.00171	1.00196	1.002	1.00171	1.00135	1.00166	1.00327	1.00365	1.00392	1.00537	1.00598	1.00591	1.00538	1.0046	1.0049	1.00598	1.00717	1.00979	1.01288	1.01646	1.01382	1.0114	1.00921	1.0075	1.00685	1.00624	1.00565	1.0051	1.00512	1.00514	1.00516	1.00518	1.00519	1.00519	1.00519	1.00519	1.00519	1.00519	1.00519
1	1.00316	1.00316	1.00316	1.00316	1.00316	1.00298	1.00293	1.00316	1.00224	1.00144	1.00102	1.00154	1.00176	1.00106	1.00113	1.00141	1.00178	1.00165	1.00141	1.00195	1.00251	1.00291	1.00323	1.00339	1.00364	1.00427	1.00495	1.00606	1.00754	1.00917	1.00992	1.0092	1.0085	1.00782	1.00703	1.0062	1.00543	1.00471	1.00444	1.00478	1.00513	1.00549	1.00586	1.00601	1.00601	1.00601	1.00601	1.00601	1.00601
1	1.0018	1.0018	1.0018	1.0018	1.0018	1.00156	1.00121	1.00072	1.00027	1.00002	1.00048	1.00146	1.00279	1.00312	1.00386	1.00532	1.00518	1.00534	1.0068	1.00903	1.01204	1.01227	1.01053	1.01024	1.01089	1.0117	1.01313	1.01466	1.01604	1.01709	1.01818	1.01931	1.02027	1.02119	1.02213	1.02309	1.02227	1.02035	1.01855	1.01684	1.01523	1.01467	1.01411	1.01357	1.01304	1.01263	1.01263	1.01263	1.01263
1	1.00152	1.00152	1.00152	1.00152	1.00152	1.00136	1.00068	1.00076	1.0011	1.00182	1.00158	1.00108	1.00062	1.00109	1.00155	1.00139	1.00086	1.00048	1.00049	1.00095	1.00207	1.00243	1.00254	1.00284	1.0032	1.00341	1.00351	1.00362	1.00421	1.005	1.00587	1.00614	1.00545	1.00481	1.0042	1.00396	1.00425	1.00455	1.00486	1.00517	1.00467	1.00419	1.00374	1.00331	1.00315	1.00315	1.00315	1.00315	1.00315
1	1.00015	1.00015	1.00015	1.00015	1.00013	1.00005	1.00006	1.00008	1.00011	1.00008	1.00006	1.00009	1.00017	1.00026	1.00029	1.00011	1.00002	1.0001	1.00024	1.00045	1.00117	1.00188	1.0014	1.00117	1.00173	1.00238	1.0029	1.0033	1.00373	1.00407	1.00439	1.00472	1.00491	1.00448	1.00408	1.0037	1.00334	1.003	1.00268	1.00238	1.0021	1.00208	1.00245	1.00285	1.00328	1.00373	1.00392	1.00392	1.00392
1	1.00541	1.00541	1.00541	1.00541	1.00541	1.00541	1.00543	1.00548	1.00639	1.00691	1.0049	1.00544	1.00641	1.0063	1.00584	1.00518	1.00494	1.00487	1.00504	1.00433	1.00316	1.00295	1.00295	1.00225	1.00151	1.00111	1.00106	1.00102	1.00082	1.00062	1.00044	1.00043	1.0005	1.00059	1.00068	1.00063	1.00055	1.00048	1.00041	1.00051	1.00077	1.00107	1.00142	1.00174	1.00174	1.00174	1.00174	1.00174	1.00174
1	1.00361	1.00361	1.00361	1.00361	1.00361	1.00346	1.00274	1.0027	1.00281	1.00397	1.00469	1.00505	1.00469	1.00449	1.00449	1.00458	1.00498	1.00661	1.00714	1.00683	1.00799	1.00966	1.01119	1.01274	1.01304	1.0125	1.01197	1.01251	1.01308	1.01368	1.01409	1.0145	1.01492	1.01484	1.01405	1.01327	1.01251	1.01191	1.01187	1.01184	1.0118	1.01176	1.01175	1.01175	1.01175	1.01175	1.01175	1.01175	1.01175
1	1.00753	1.00753	1.00753	1.00753	1.00753	1.00774	1.00809	1.00756	1.00716	1.00812	1.00859	1.0087	1.00898	1.0097	1.01113	1.01184	1.01236	1.01302	1.01367	1.01432	1.01382	1.01168	1.01049	1.01047	1.01044	1.01134	1.01229	1.01315	1.01384	1.01455	1.01491	1.0139	1.01291	1.01195	1.01097	1.00994	1.00896	1.00803	1.00714	1.00597	1.0049	1.00392	1.00305	1.00274	1.00274	1.00274	1.00274	1.00274	1.00274
1	1.00111	1.00111	1.00111	1.00111	1.00111	1.00111	1.00083	1.00064	1.00095	1.00128	1.00161	1.00187	1.00201	1.00195	1.00195	1.00195	1.00195	1.00207	1.00221	1.00223	1.00238	1.00315	1.00383	1.00383	1.00383	1.00472	1.00569	1.00648	1.00691	1.00736	1.00767	1.00736	1.00705	1.00676	1.00633	1.00574	1.00517	1.00464	1.00413	1.00385	1.00358	1.00332	1.00307	1.00298	1.00298	1.00298	1.00298	1.00298	1.00298
1	1.00095	1.00095	1.00095	1.00095	1.00095	1.00106	1.00121	1.00141	1.00083	1.00066	1.00097	1.00052	1.00041	1.00069	1.00064	1.00067	1.00157	1.00278	1.00426	1.00358	1.00314	1.00349	1.00361	1.00276	1.00203	1.00279	1.00368	1.00446	1.00438	1.00429	1.00421	1.00402	1.00383	1.00364	1.00344	1.00321	1.00299	1.00277	1.00256	1.00242	1.00228	1.00214	1.00202	1.00197	1.00197	1.00197	1.00197	1.00197	1.00197
1	1.00027	1.00027	1.00027	1.00027	1.00027	1.00049	1.00101	1.00052	1.00033	1.0004	1.00053	1.00077	1.0014	1.0023	1.00349	1.00345	1.00322	1.00351	1.00421	1.0057	1.00677	1.00747	1.0091	1.01158	1.0135	1.01424	1.015	1.01596	1.01698	1.01804	1.01857	1.01896	1.01936	1.01976	1.01795	1.01622	1.01456	1.01299	1.01117	1.00929	1.00757	1.00602	1.00464	1.00464	1.00464	1.00464	1.00464	1.00464	1.00464
1	1.00347	1.00347	1.00347	1.00347	1.00347	1.00335	1.00316	1.00104	1.00087	1.00167	1.00145	1.00124	1.00102	1.00197	1.00292	1.00141	1.00166	1.0024	1.00219	1.00177	1.00111	1.00099	1.00119	1.00126	1.00124	1.00133	1.00186	1.00248	1.00274	1.00271	1.00268	1.00274	1.00314	1.00358	1.00403	1.00404	1.00339	1.0028	1.00226	1.00179	1.0014	1.00106	1.00076	1.00052	1.00048	1.00048	1.00048	1.00048	1.00048
1	1.00212	1.00212	1.00212	1.00212	1.00212	1.00189	1.00138	1.00199	1.00271	1.00209	1.00163	1.00152	1.00272	1.00338	1.00351	1.00373	1.00426	1.00533	1.00576	1.00602	1.00625	1.00667	1.00786	1.00913	1.00932	1.00951	1.00978	1.0101	1.01042	1.01072	1.01101	1.0113	1.0115	1.01156	1.01162	1.01168	1.01154	1.0111	1.01067	1.01024	1.00982	1.00929	1.00876	1.00824	1.00775	1.00746	1.00746	1.00746	1.00746
1	1.00194	1.00194	1.00194	1.00194	1.00194	1.00153	1.0013	1.00128	1.00179	1.00224	1.00148	1.00095	1.00063	1.00072	1.00074	1.0007	1.00405	1.00658	1.0047	1.00479	1.00626	1.00775	1.00932	1.01019	1.01055	1.01097	1.01165	1.01235	1.01176	1.00936	1.00722	1.00535	1.00588	1.00643	1.007	1.00757	1.00593	1.00449	1.00325	1.00222	1.00206	1.0024	1.00278	1.00317	1.00351	1.00351	1.00351	1.00351	1.00351
1	1.00812	1.00812	1.00812	1.00812	1.00812	1.00695	1.00236	1.00102	1.00042	1.00052	1.00117	1.00345	1.0027	1.00137	1.00041	1.00049	1.00084	1.00041	1.00024	1.0003	1.0003	1.00024	1.00032	1.00052	1.00069	1.00076	1.00083	1.00095	1.00109	1.00124	1.0011	1.00092	1.00075	1.00064	1.00067	1.0007	1.00073	1.00073	1.00061	1.00049	1.00039	1.0003	1.00027	1.00027	1.00027	1.00027	1.00027	1.00027	1.00027
1	1.00068	1.00068	1.00068	1.00068	1.00068	1.00068	1.0004	1.00035	1.00065	1.00079	1.00065	1.00026	1.00125	1.0029	1.00183	1.00152	1.00161	1.00167	1.00191	1.00244	1.00287	1.00322	1.00333	1.00326	1.00371	1.0046	1.00523	1.00445	1.00375	1.00316	1.00283	1.00252	1.00222	1.00204	1.00189	1.00175	1.00162	1.00185	1.00239	1.00299	1.00365	1.00392	1.00354	1.00318	1.00284	1.00251	1.00251	1.00251	1.00251
1	1.00109	1.00109	1.00109	1.00109	1.00109	1.00109	1.00111	1.00124	1.00145	1.00144	1.00177	1.00277	1.00179	1.00166	1.00272	1.00178	1.00102	1.00179	1.00299	1.00468	1.00269	1.00126	1.00185	1.00257	1.00284	1.00298	1.00375	1.00511	1.00669	1.00675	1.00574	1.0048	1.00393	1.00367	1.00342	1.00318	1.00295	1.00287	1.00279	1.00271	1.00263	1.00244	1.00224	1.00204	1.00186	1.00172	1.00172	1.00172	1.00172
1	1.00436	1.00436	1.00436	1.00436	1.00436	1.00436	1.00301	1.00188	1.00177	1.00133	1.00085	1.00066	1.00042	1.00015	1.00007	1.00008	1.00049	1.00047	1.00015	1.00025	1.00051	1.00072	1.00097	1.0017	1.00265	1.00363	1.00461	1.0057	1.00657	1.0075	1.0085	1.00979	1.01131	1.01292	1.01461	1.01486	1.01475	1.01464	1.01452	1.0147	1.0153	1.01592	1.01654	1.01716	1.01716	1.01716	1.01716	1.01716	1.01716
1	1.00146	1.00146	1.00146	1.00146	1.00146	1.00146	1.00105	1.00072	1.00075	1.00121	1.00219	1.00136	1.00098	1.00102	1.00139	1.00189	1.0023	1.00256	1.00256	1.00263	1.00275	1.00266	1.00251	1.00289	1.00345	1.00423	1.00533	1.00654	1.00728	1.00767	1.00806	1.00829	1.00785	1.00742	1.007	1.0066	1.00627	1.00595	1.00564	1.00534	1.00532	1.00537	1.00541	1.00546	1.00551	1.00551	1.00551	1.00551	1.00551
1	1.00011	1.00011	1.00011	1.00011	1.00011	1.00011	1.00017	1.00056	1.00068	1.00052	1.00072	1.00086	1.00088	1.00123	1.00177	1.00249	1.00254	1.0021	1.00227	1.00261	1.00275	1.00293	1.00324	1.00356	1.00435	1.00521	1.00578	1.00613	1.0065	1.00615	1.00563	1.00514	1.00478	1.00459	1.0044	1.00421	1.00392	1.00326	1.00265	1.00211	1.00163	1.00145	1.00134	1.00124	1.00114	1.00108	1.00108	1.00108	1.00108
1	1.00312	1.00312	1.00312	1.00312	1.00312	1.00228	1.00178	1.00299	1.00333	1.0022	1.00248	1.00349	1.0061	1.00702	1.00705	1.00574	1.00516	1.00503	1.00586	1.00704	1.00799	1.009	1.00751	1.00617	1.00637	1.00658	1.00742	1.00878	1.01027	1.01048	1.00981	1.00915	1.00851	1.00958	1.01069	1.01186	1.01309	1.0118	1.01059	1.00946	1.0084	1.00751	1.00682	1.00616	1.00555	1.00497	1.00497	1.00497	1.00497
1	1.00373	1.00373	1.00373	1.00373	1.00373	1.00373	1.00349	1.00334	1.00331	1.00285	1.00235	1.00193	1.00208	1.00266	1.00232	1.00196	1.00157	1.00192	1.0025	1.00304	1.0036	1.00404	1.00444	1.00461	1.00477	1.00651	1.00854	1.0097	1.00923	1.00876	1.00829	1.00776	1.00725	1.00675	1.0063	1.00592	1.00557	1.00523	1.00504	1.00535	1.00568	1.00601	1.00635	1.00649	1.00649	1.00649	1.00649	1.00649	1.00649
1	1.04298	1.04298	1.04298	1.04298	1.04298	1.00186	1.00382	1.00121	1.00111	1.00249	1.0014	1.00114	1.00134	1.00128	1.00133	1.00165	1.0011	1.00032	1.0009	1.00149	1.00112	1.00099	1.00114	1.00173	1.00331	1.00541	1.00619	1.007	1.00786	1.00859	1.00931	1.01005	1.01007	1.00901	1.00799	1.00702	1.00609	1.00535	1.00483	1.00432	1.00383	1.00335	1.00325	1.00325	1.00325	1.00325	1.00325	1.00325	1.00325
1	1.00151	1.00151	1.00151	1.00151	1.00151	1.00151	1.00153	1.00159	1.00167	1.00129	1.00114	1.00127	1.00154	1.00178	1.00188	1.0018	1.00171	1.00178	1.00181	1.00179	1.00174	1.00167	1.00188	1.00231	1.00255	1.00244	1.00234	1.00214	1.00194	1.00175	1.00165	1.00154	1.00144	1.00133	1.0012	1.00108	1.00096	1.00083	1.00064	1.00047	1.00033	1.00022	1.0002	1.0002	1.0002	1.0002	1.0002	1.0002	1.0002
1	1.00033	1.00033	1.00033	1.00033	1.00033	1.00032	1.00028	1.00014	1.00014	1.00039	1.00042	1.00035	1.00016	1.00039	1.00066	1.00062	1.00033	1.00012	1.00006	1.00009	1.0003	1.00029	1.00013	1.00008	1.00007	1.00011	1.00027	1.0005	1.00043	1.0002	1.00005	1.00001	1.00003	1.00008	1.00015	1.00031	1.00069	1.00121	1.0019	1.00248	1.00211	1.00178	1.00148	1.0012	1.0012	1.0012	1.0012	1.0012	1.0012
1	1.02074	1.02074	1.02074	1.02074	1.02074	1.02074	1.02239	1.02452	1.03054	1.03122	1.02822	1.02939	1.03119	1.03397	1.03561	1.03709	1.03911	1.03166	1.01349	1.00216	1.02508	1.04357	1.0505	1.03752	1.02166	1.00909	1.00732	1.0076	1.00788	1.02166	1.04497	1.06407	1.04952	1.03622	1.02441	1.01442	1.01221	1.0202	1.02951	1.0399	1.04119	1.0362	1.03146	1.02699	1.0228	1.0212	1.0212	1.0212	1.0212
1	1.00015	1.00015	1.00015	1.00015	1.00015	1.00016	1.00017	1.00024	1.00026	1.00006	1.00048	1.00144	1.00153	1.00101	1.00035	1.00069	1.001	1.00111	1.00194	1.00375	1.00343	1.00261	1.00266	1.00271	1.00317	1.00378	1.00427	1.00453	1.0048	1.005	1.00508	1.00516	1.00524	1.00516	1.00508	1.005	1.00492	1.00418	1.00351	1.00289	1.00233	1.00189	1.00155	1.00124	1.00097	1.00074	1.00074	1.00074	1.00074
1	1.00478	1.00478	1.00478	1.00478	1.00478	1.00452	1.00329	1.00361	1.00511	1.00455	1.00297	1.00187	1.00226	1.00261	1.00136	1.0018	1.00385	1.00362	1.00333	1.00279	1.00253	1.00264	1.00326	1.00435	1.00536	1.00543	1.0055	1.006	1.00679	1.00762	1.00684	1.00512	1.0036	1.00229	1.00124	1.00172	1.00224	1.00279	1.00318	1.0033	1.00342	1.00355	1.00368	1.00368	1.00368	1.00368	1.00368	1.00368	1.00368
1	1.00229	1.00229	1.00229	1.00229	1.00229	1.00229	1.00274	1.003	1.00312	1.00244	1.00227	1.00283	1.00249	1.00214	1.00255	1.00284	1.00305	1.00362	1.00414	1.00456	1.00477	1.00464	1.00523	1.00638	1.00725	1.00756	1.00787	1.00753	1.00703	1.00655	1.00719	1.00786	1.00856	1.00899	1.00828	1.00761	1.00696	1.00634	1.00533	1.00441	1.00357	1.00282	1.00255	1.00255	1.00255	1.00255	1.00255	1.00255	1.00255
1	1.00244	1.00244	1.00244	1.00244	1.00244	1.00244	1.00213	1.00241	1.00385	1.00374	1.00347	1.00422	1.00459	1.00454	1.00405	1.00409	1.00447	1.0051	1.00563	1.00538	1.00557	1.00645	1.00701	1.00701	1.00731	1.00888	1.01058	1.01086	1.01076	1.01066	1.01047	1.01022	1.00997	1.00973	1.00912	1.00853	1.00797	1.00742	1.00699	1.00661	1.00623	1.00587	1.00567	1.00567	1.00567	1.00567	1.00567	1.00567	1.00567
1	1.00343	1.00343	1.00343	1.00343	1.00343	1.00343	1.00343	1.00335	1.00295	1.00273	1.00261	1.00259	1.00203	1.00126	1.00165	1.00173	1.00134	1.00103	1.00076	1.00079	1.00082	1.00088	1.00108	1.00197	1.00282	1.00254	1.00227	1.00243	1.00289	1.00341	1.00371	1.00385	1.00399	1.00414	1.00361	1.00297	1.0024	1.00189	1.00182	1.00201	1.00221	1.00242	1.00255	1.00255	1.00255	1.00255	1.00255	1.00255	1.00255
1	1.00426	1.00426	1.00426	1.00426	1.00426	1.00394	1.00256	1.00196	1.00148	1.0008	1.00078	1.00109	1.00254	1.00235	1.00157	1.00297	1.00294	1.00194	1.00192	1.00219	1.00278	1.00257	1.00136	1.00113	1.00214	1.00308	1.00265	1.00224	1.00225	1.00287	1.00357	1.00423	1.00454	1.00485	1.00518	1.00529	1.00511	1.00492	1.00474	1.00464	1.00484	1.00505	1.00527	1.00549	1.00549	1.00549	1.00549	1.00549	1.00549
1	1.00221	1.00221	1.00221	1.00221	1.00221	1.00127	1.00087	1.00096	1.00171	1.00212	1.0015	1.00117	1.00101	1.00119	1.00114	1.00095	1.00113	1.00124	1.00124	1.0012	1.00115	1.00112	1.00109	1.00095	1.0008	1.00088	1.00112	1.0014	1.00159	1.00179	1.002	1.00229	1.00262	1.00297	1.00334	1.00351	1.00369	1.00388	1.00407	1.0047	1.00536	1.00606	1.0068	1.0071	1.0071	1.0071	1.0071	1.0071	1.0071
1	1.00095	1.00095	1.00095	1.00095	1.00095	1.00095	1.00087	1.0009	1.0011	1.00115	1.00122	1.00159	1.00188	1.0021	1.0023	1.00293	1.00436	1.00484	1.00505	1.00555	1.00616	1.00715	1.00828	1.00978	1.0114	1.01244	1.01351	1.01444	1.01514	1.01587	1.01631	1.01555	1.01482	1.0141	1.01355	1.01322	1.0129	1.01258	1.01226	1.01197	1.01168	1.0114	1.01112	1.01101	1.01101	1.01101	1.01101	1.01101	1.01101
1	1.00039	1.00039	1.00039	1.00039	1.00039	1.00039	1.00039	1.00037	1.00028	1.00028	1.00025	1.00009	1.00021	1.00063	1.00088	1.0009	1.00058	1.00187	1.00347	1.00371	1.00381	1.00372	1.00377	1.00406	1.00464	1.00659	1.00888	1.01008	1.01098	1.01191	1.01192	1.01132	1.01072	1.01015	1.00998	1.00982	1.00966	1.0095	1.00854	1.00745	1.00643	1.00548	1.00494	1.00494	1.00494	1.00494	1.00494	1.00494	1.00494
1	1.00382	1.00382	1.00382	1.00382	1.00382	1.00351	1.00219	1.00208	1.00267	1.00164	1.00145	1.00246	1.00222	1.00205	1.00194	1.00153	1.00135	1.00157	1.00149	1.00123	1.001	1.00078	1.00104	1.00134	1.00095	1.0005	1.00043	1.00088	1.00147	1.00203	1.00252	1.00307	1.00367	1.00341	1.00316	1.00292	1.00268	1.00244	1.0022	1.00198	1.00177	1.00221	1.0029	1.00367	1.00453	1.00529	1.00529	1.00529	1.00529
1	1.00058	1.00058	1.00058	1.00058	1.00058	1.00058	1.00056	1.00067	1.00099	1.00068	1.00051	1.00141	1.0013	1.0008	1.00142	1.002	1.00232	1.00205	1.00194	1.00306	1.00376	1.00356	1.00394	1.00532	1.00655	1.00647	1.00638	1.00656	1.00692	1.00728	1.007	1.00632	1.00567	1.00506	1.00466	1.00432	1.00399	1.00368	1.00345	1.00329	1.00313	1.00297	1.00285	1.00285	1.00285	1.00285	1.00285	1.00285	1.00285
1	1.00011	1.00011	1.00011	1.00011	1.00011	1.00011	1.00015	1.00016	1.00012	1.00008	1.00006	1.00015	1.00005	1.00001	1.0003	1.00033	1.00012	1.00023	1.00046	1.00092	1.00081	1.00038	1.00022	1.00012	1.0002	1.00049	1.00078	1.00057	1.00039	1.00031	1.00051	1.00077	1.00107	1.00095	1.0006	1.00033	1.00013	1.00018	1.00079	1.00179	1.00316	1.00436	1.00362	1.00294	1.00232	1.00177	1.00167	1.00167	1.00167
1	1.01044	1.01044	1.01044	1.01044	1.01044	1.0043	1.00244	1.00485	1.0023	1.00089	1.00036	1.00048	1.00069	1.00054	1.00047	1.00045	1.00017	1.00006	1.00005	1.00009	1.00023	1.00025	1.00023	1.00026	1.0003	1.00042	1.00059	1.00078	1.00072	1.00065	1.0006	1.0005	1.0004	1.00032	1.00027	1.0003	1.00034	1.00037	1.00041	1.00037	1.00031	1.00026	1.00021	1.00018	1.00018	1.00018	1.00018	1.00018	1.00018
1	1.00063	1.00063	1.00063	1.00063	1.00063	1.00069	1.00069	1.00055	1.00061	1.0007	1.00068	1.0007	1.00075	1.00065	1.00066	1.00083	1.00061	1.00045	1.0007	1.001	1.00133	1.00162	1.00189	1.00204	1.00202	1.00217	1.0032	1.00441	1.00558	1.00586	1.00615	1.00644	1.00598	1.00536	1.00477	1.00423	1.00387	1.00357	1.00328	1.00301	1.00284	1.00281	1.00278	1.00274	1.00271	1.00271	1.00271	1.00271	1.00271
1	1.00193	1.00193	1.00193	1.00193	1.00193	1.00156	1.00081	1.00089	1.00126	1.00201	1.00129	1.00077	1.00078	1.00076	1.00077	1.00101	1.00097	1.00075	1.00112	1.00157	1.00211	1.0025	1.00258	1.00251	1.00226	1.00201	1.00201	1.002	1.00188	1.00162	1.00137	1.00115	1.00143	1.00175	1.00209	1.00247	1.00264	1.00281	1.00298	1.00316	1.00284	1.00242	1.00204	1.00169	1.00144	1.00144	1.00144	1.00144	1.00144
1	1.00004	1.00004	1.00004	1.00004	1.00004	1.0001	1.00037	1.00045	1.00061	1.00095	1.00105	1.00103	1.00084	1.00133	1.00206	1.0026	1.00219	1.00131	1.00144	1.00155	1.00156	1.00132	1.00082	1.0006	1.00069	1.00079	1.00068	1.00056	1.00058	1.0012	1.00202	1.00304	1.00254	1.00208	1.00166	1.00129	1.00134	1.0014	1.00145	1.00151	1.00146	1.00138	1.00131	1.00123	1.00119	1.00119	1.00119	1.00119	1.00119
1	1.0024	1.0024	1.0024	1.0024	1.0024	1.00186	1.00148	1.00188	1.00213	1.0022	1.00175	1.0019	1.00249	1.00132	1.00084	1.00066	1.00081	1.00081	1.00061	1.00118	1.00226	1.00185	1.00149	1.00142	1.00136	1.00204	1.00311	1.0042	1.0046	1.00503	1.00547	1.00416	1.00302	1.00207	1.0014	1.00128	1.00117	1.00106	1.00095	1.00102	1.00114	1.00126	1.00139	1.00147	1.00147	1.00147	1.00147	1.00147	1.00147
1	1.00304	1.00304	1.00304	1.00304	1.00304	1.00304	1.00251	1.00213	1.00209	1.00188	1.00169	1.0017	1.00235	1.00325	1.00273	1.00303	1.00394	1.00394	1.00364	1.00292	1.00287	1.00323	1.00342	1.0035	1.00385	1.00467	1.00559	1.00574	1.00589	1.00605	1.00559	1.00516	1.00475	1.00453	1.00458	1.00462	1.00467	1.00469	1.00466	1.00463	1.0046	1.00458	1.00493	1.00529	1.00566	1.00604	1.00611	1.00611	1.00611
1	1.02069	1.02069	1.02069	1.02069	1.02069	1.00678	1.00014	1.00072	1.0004	1.00012	1.00017	1.00014	1.00006	1.00021	1.00048	1.00091	1.00086	1.0009	1.00106	1.00062	1.00012	1.00015	1.00031	1.00084	1.00161	1.00186	1.00195	1.00204	1.00248	1.00295	1.0033	1.00302	1.00275	1.0025	1.00259	1.00293	1.00328	1.00366	1.00428	1.0059	1.0077	1.00967	1.01179	1.01223	1.01223	1.01223	1.01223	1.01223	1.01223
1	1.0004	1.0004	1.0004	1.0004	1.0004	1.0004	1.00056	1.00078	1.00094	1.00122	1.0015	1.00136	1.00137	1.00149	1.00128	1.00093	1.00055	1.00062	1.00081	1.00127	1.00167	1.002	1.002	1.00178	1.00172	1.00176	1.00187	1.0023	1.00277	1.00313	1.00284	1.00257	1.00231	1.00225	1.00232	1.00238	1.00245	1.00234	1.00212	1.00191	1.0017	1.00158	1.00172	1.00186	1.00201	1.00216	1.00216	1.00216	1.00216
1	1.00472	1.00472	1.00472	1.00472	1.00472	1.00478	1.00408	1.00251	1.00293	1.00365	1.00346	1.00397	1.00505	1.00334	1.00282	1.00378	1.00405	1.00381	1.00418	1.00494	1.00751	1.01006	1.01064	1.01137	1.01272	1.01417	1.0156	1.01706	1.0186	1.01897	1.01904	1.0191	1.01917	1.0175	1.01589	1.01434	1.01285	1.01154	1.01034	1.00919	1.00811	1.0075	1.0075	1.0075	1.0075	1.0075	1.0075	1.0075	1.0075
1	1.00108	1.00108	1.00108	1.00108	1.00108	1.00086	1.00055	1.00053	1.00059	1.00079	1.00074	1.00068	1.00084	1.00094	1.00101	1.00174	1.00266	1.00277	1.00332	1.00465	1.00595	1.00725	1.00879	1.01067	1.01222	1.01179	1.01136	1.01237	1.01446	1.01671	1.01774	1.01675	1.0158	1.01487	1.01424	1.01379	1.01335	1.0129	1.01199	1.00939	1.00711	1.00515	1.00351	1.00294	1.00294	1.00294	1.00294	1.00294	1.00294
1	1.00047	1.00047	1.00047	1.00047	1.00047	1.0005	1.00047	1.00037	1.00036	1.00036	1.00033	1.00031	1.00031	1.0004	1.0005	1.00059	1.00109	1.00186	1.00254	1.00363	1.00645	1.00947	1.01052	1.01188	1.0145	1.01736	1.01936	1.02117	1.02304	1.02458	1.02605	1.02756	1.02883	1.02902	1.02922	1.02941	1.02961	1.02837	1.02716	1.02597	1.02481	1.02408	1.02399	1.02389	1.0238	1.0237	1.02366	1.02366	1.02366
1	1.00024	1.00024	1.00024	1.00024	1.00024	1.00029	1.00043	1.0004	1.00035	1.00036	1.00036	1.00038	1.00044	1.0007	1.00074	1.00038	1.0005	1.00075	1.00087	1.00073	1.00044	1.00022	1.00007	1.00005	1.00005	1.00008	1.00017	1.00029	1.00039	1.0005	1.00063	1.00073	1.00084	1.00095	1.00107	1.00098	1.0009	1.00082	1.00074	1.00074	1.00076	1.00078	1.0008	1.00081	1.00081	1.00081	1.00081	1.00081	1.00081
1	1.00037	1.00037	1.00037	1.00037	1.00037	1.00037	1.00051	1.0007	1.0007	1.00055	1.00025	1.00022	1.00023	1.0002	1.00029	1.00052	1.00067	1.00081	1.00081	1.00103	1.00171	1.0023	1.00279	1.00311	1.00314	1.00316	1.00397	1.00488	1.00564	1.0055	1.00537	1.00523	1.00486	1.00444	1.00404	1.00366	1.00319	1.00273	1.00231	1.00193	1.00169	1.00159	1.0015	1.00142	1.00134	1.0013	1.0013	1.0013	1.0013
1	1.00135	1.00135	1.00135	1.00135	1.00135	1.00132	1.00115	1.00057	1.00012	1.00006	1.00014	1.00045	1.00014	1.00012	1.00025	1.00047	1.00062	1.00026	1.00028	1.00056	1.00085	1.00119	1.00072	1.00037	1.00054	1.00076	1.00095	1.00113	1.00132	1.00153	1.00175	1.00199	1.00213	1.00186	1.00161	1.00137	1.00115	1.00128	1.00141	1.00154	1.00168	1.00165	1.00157	1.00149	1.00141	1.00136	1.00136	1.00136	1.00136
1	1.00255	1.00255	1.00255	1.00255	1.00255	1.00255	1.00161	1.00079	1.00042	1.00035	1.00031	1.00018	1.00015	1.00013	1.00012	1.00011	1.00011	1.0001	1.00015	1.00034	1.00035	1.00021	1.00064	1.00154	1.00201	1.00201	1.00209	1.00248	1.00291	1.00336	1.00375	1.00417	1.0046	1.00478	1.00478	1.00479	1.0048	1.00494	1.00517	1.00541	1.00564	1.00607	1.00679	1.00756	1.00837	1.00923	1.00941	1.00941	1.00941
1	1.00094	1.00094	1.00094	1.00094	1.00094	1.00094	1.00215	1.0017	1.0005	1.00037	1.00034	1.00044	1.00057	1.00075	1.00102	1.00051	1.00027	1.00023	1.00025	1.0003	1.00032	1.00038	1.0007	1.00112	1.00102	1.00093	1.00106	1.00137	1.00171	1.0017	1.00159	1.00149	1.00143	1.00143	1.00143	1.00143	1.00155	1.00188	1.00223	1.00261	1.00302	1.00352	1.00405	1.00462	1.00522	1.00547	1.00547	1.00547	1.00547
1	1.00864	1.00864	1.00864	1.00864	1.00864	1.00852	1.00822	1.00917	1.00985	1.00797	1.00816	1.00941	1.00948	1.00938	1.00904	1.00749	1.00657	1.00644	1.00709	1.00836	1.00691	1.00506	1.00555	1.00608	1.00626	1.00635	1.00661	1.00759	1.00865	1.00912	1.00861	1.00812	1.00764	1.0068	1.00578	1.00485	1.004	1.00374	1.00381	1.00388	1.00396	1.00411	1.00456	1.00502	1.0055	1.006	1.00621	1.00621	1.00621
1	1.0092	1.0092	1.0092	1.0092	1.0092	1.00944	1.01068	1.01034	1.00899	1.00964	1.00943	1.00797	1.00798	1.00826	1.00822	1.00682	1.00476	1.00527	1.00516	1.00415	1.00346	1.00297	1.00214	1.00126	1.0009	1.00079	1.00074	1.00088	1.00104	1.0013	1.00204	1.00292	1.00394	1.00496	1.006	1.00714	1.00837	1.00939	1.01	1.01063	1.01127	1.01193	1.01253	1.01313	1.01373	1.01434	1.01458	1.01458	1.01458
1	1.00124	1.00124	1.00124	1.00124	1.00124	1.00124	1.00127	1.00135	1.00152	1.00108	1.00066	1.00049	1.00039	1.00035	1.0004	1.00037	1.0003	1.00037	1.00044	1.00049	1.00059	1.00079	1.00122	1.00188	1.00236	1.00242	1.00247	1.00279	1.00319	1.00362	1.00371	1.0037	1.0037	1.00363	1.00329	1.00297	1.00267	1.00238	1.00214	1.00192	1.00172	1.00153	1.00138	1.00138	1.00138	1.00138	1.00138	1.00138	1.00138
1	1.00139	1.00139	1.00139	1.00139	1.00139	1.00131	1.00126	1.00131	1.00118	1.00094	1.001	1.00094	1.0007	1.00084	1.00119	1.00207	1.00236	1.00215	1.00259	1.00301	1.00323	1.00365	1.00495	1.00646	1.00713	1.00783	1.00853	1.00924	1.00998	1.01039	1.01071	1.01104	1.01118	1.01058	1.01	1.00943	1.00888	1.00899	1.00911	1.00922	1.00933	1.0093	1.00918	1.00905	1.00893	1.00881	1.00881	1.00881	1.00881
1	1.0027	1.0027	1.0027	1.0027	1.0027	1.00274	1.00292	1.00269	1.00222	1.00317	1.00333	1.00227	1.00206	1.00233	1.00262	1.00261	1.00214	1.00262	1.00342	1.00316	1.00308	1.00375	1.0044	1.00474	1.00509	1.00557	1.00612	1.00666	1.00709	1.00755	1.00801	1.00768	1.00735	1.00704	1.00656	1.00541	1.00435	1.0034	1.00256	1.00247	1.00255	1.00263	1.00272	1.00278	1.00278	1.00278	1.00278	1.00278	1.00278
1	1.00107	1.00107	1.00107	1.00107	1.00107	1.00149	1.00235	1.00194	1.00161	1.00138	1.00122	1.00114	1.00125	1.00098	1.00082	1.00215	1.00251	1.00108	1.00133	1.00206	1.00225	1.00243	1.00248	1.00253	1.00365	1.00496	1.00528	1.00487	1.00447	1.00487	1.00584	1.00689	1.0075	1.00617	1.00497	1.00389	1.00305	1.00272	1.00241	1.00211	1.00184	1.0018	1.00183	1.00186	1.00188	1.0019	1.0019	1.0019	1.0019
1	1.00073	1.00073	1.00073	1.00073	1.00073	1.00072	1.00066	1.00062	1.00062	1.00076	1.0007	1.00063	1.00108	1.00132	1.00138	1.00129	1.00136	1.00171	1.00184	1.00191	1.00208	1.00232	1.00288	1.0035	1.00369	1.00388	1.00407	1.00426	1.00446	1.00411	1.00365	1.00321	1.00301	1.00311	1.00322	1.00333	1.0032	1.00274	1.00232	1.00193	1.00158	1.00183	1.0021	1.00238	1.00269	1.00281	1.00281	1.00281	1.00281
1	1.05346	1.05346	1.05346	1.05346	1.05346	1.05346	1.06476	1.08217	1.08183	1.07675	1.06552	1.06881	1.08255	1.07348	1.06575	1.06056	1.05872	1.0616	1.06579	1.07104	1.07353	1.07402	1.07357	1.07175	1.06999	1.08307	1.09763	1.10711	1.10705	1.10699	1.10657	1.10478	1.10306	1.10138	1.09976	1.09735	1.09372	1.0901	1.08647	1.08285	1.0787	1.07469	1.07082	1.06708	1.06418	1.06418	1.06418	1.06418	1.06418
1	1.0006	1.0006	1.0006	1.0006	1.0006	1.00121	1.00187	1.00203	1.00203	1.00189	1.00142	1.00161	1.00229	1.00246	1.00255	1.00252	1.00251	1.00276	1.00424	1.00546	1.00594	1.00553	1.00458	1.00394	1.00348	1.00341	1.00392	1.00447	1.00526	1.00626	1.00734	1.00787	1.00747	1.00708	1.00671	1.00625	1.00567	1.00513	1.00461	1.00414	1.00379	1.00345	1.00313	1.00283	1.00272	1.00272	1.00272	1.00272	1.00272
1	1.00004	1.00004	1.00004	1.00004	1.00004	1.00005	1.00009	1.00017	1.00021	1.0003	1.00071	1.00083	1.00063	1.00029	1.00052	1.00143	1.00144	1.00158	1.00193	1.0016	1.00095	1.00168	1.00262	1.00218	1.0015	1.00151	1.00199	1.00252	1.00235	1.00219	1.00203	1.00209	1.00221	1.00234	1.00247	1.00216	1.00188	1.00162	1.00137	1.00151	1.00175	1.00201	1.00229	1.00246	1.00246	1.00246	1.00246	1.00246	1.00246
1	1.00345	1.00345	1.00345	1.00345	1.00345	1.00296	1.00222	1.00177	1.00149	1.00142	1.00093	1.0006	1.00086	1.00117	1.00153	1.00094	1.00069	1.00075	1.00158	1.00359	1.00351	1.00284	1.00489	1.00743	1.0061	1.0049	1.00475	1.00614	1.00771	1.009	1.01005	1.01116	1.01233	1.01179	1.01086	1.00996	1.0091	1.00898	1.00904	1.0091	1.00916	1.00905	1.00831	1.00761	1.00693	1.00629	1.00604	1.00604	1.00604
1	1.00141	1.00141	1.00141	1.00141	1.00141	1.00079	1.00099	1.00187	1.00162	1.00144	1.00136	1.00133	1.00121	1.00099	1.0008	1.00091	1.00153	1.00114	1.00082	1.00155	1.00195	1.00163	1.00142	1.00136	1.00137	1.00172	1.0021	1.00239	1.00266	1.00295	1.00283	1.00262	1.00241	1.00222	1.00231	1.00241	1.00251	1.00261	1.00258	1.00255	1.00251	1.00248	1.00247	1.00247	1.00247	1.00247	1.00247	1.00247	1.00247
1	1.00171	1.00171	1.00171	1.00171	1.00171	1.00182	1.002	1.00246	1.00139	1.00017	1.00162	1.00279	1.00189	1.00231	1.00345	1.00623	1.0067	1.00534	1.00417	1.0033	1.00271	1.00257	1.00252	1.00265	1.00291	1.00324	1.00391	1.00464	1.00548	1.00642	1.00743	1.00842	1.00913	1.00986	1.01061	1.01025	1.00834	1.00659	1.00501	1.00402	1.00466	1.00537	1.00612	1.00693	1.00693	1.00693	1.00693	1.00693	1.00693
1	1.00008	1.00008	1.00008	1.00008	1.00008	1.00008	1.00051	1.00106	1.00097	1.001	1.00111	1.00055	1.00031	1.00031	1.00104	1.00251	1.00441	1.00532	1.00535	1.00702	1.00934	1.00998	1.01066	1.01175	1.01289	1.01394	1.01494	1.01595	1.01682	1.01772	1.01866	1.0189	1.01866	1.01841	1.01817	1.01723	1.01588	1.0146	1.01339	1.01225	1.01124	1.01025	1.00931	1.0084	1.00805	1.00805	1.00805	1.00805	1.00805
1	1.0017	1.0017	1.0017	1.0017	1.0017	1.00123	1.00067	1.00054	1.00039	1.00025	1.00024	1.00044	1.0012	1.00049	1.00032	1.00067	1.00052	1.00028	1.00054	1.00085	1.00119	1.00178	1.00283	1.00355	1.00351	1.00347	1.00389	1.00433	1.0047	1.00461	1.00453	1.00445	1.00437	1.00429	1.00421	1.00412	1.00384	1.00345	1.00308	1.00273	1.00245	1.00239	1.00234	1.00229	1.00224	1.00223	1.00223	1.00223	1.00223
1	1.00092	1.00092	1.00092	1.00092	1.00092	1.00092	1.00109	1.00117	1.00076	1.00076	1.00083	1.00085	1.00074	1.00057	1.00037	1.00038	1.00075	1.0008	1.00076	1.00082	1.00095	1.00135	1.00184	1.0024	1.00304	1.00338	1.00374	1.00403	1.00418	1.00434	1.00439	1.0043	1.00421	1.00412	1.00388	1.00354	1.00322	1.00292	1.00257	1.00216	1.0018	1.00146	1.00116	1.00111	1.00111	1.00111	1.00111	1.00111	1.00111
1	1.00107	1.00107	1.00107	1.00107	1.00107	1.00097	1.00055	1.00037	1.00036	1.00054	1.00085	1.00131	1.00138	1.00143	1.00146	1.00128	1.00125	1.0021	1.0025	1.0025	1.00184	1.00115	1.00185	1.00323	1.00243	1.00131	1.00113	1.00218	1.00353	1.00423	1.00363	1.00307	1.00254	1.00215	1.00181	1.0015	1.00122	1.001	1.00081	1.00065	1.0005	1.0005	1.00072	1.00098	1.00128	1.00162	1.00162	1.00162	1.00162
1	1.00098	1.00098	1.00098	1.00098	1.00098	1.00091	1.00081	1.00105	1.00138	1.00151	1.00172	1.00199	1.0016	1.00165	1.00238	1.00214	1.00169	1.00385	1.00597	1.00467	1.00446	1.00582	1.0073	1.00879	1.01043	1.01225	1.01421	1.01555	1.0164	1.01727	1.01737	1.01629	1.01525	1.01423	1.01333	1.01251	1.01171	1.01093	1.01017	1.00943	1.00873	1.00807	1.00744	1.0072	1.0072	1.0072	1.0072	1.0072	1.0072
1	1.00255	1.00255	1.00255	1.00255	1.00255	1.00255	1.00167	1.00139	1.00184	1.002	1.00193	1.00178	1.00186	1.00233	1.00212	1.00151	1.00157	1.00176	1.00255	1.00323	1.00359	1.00402	1.00457	1.00507	1.00526	1.00545	1.00526	1.00482	1.0044	1.00466	1.00509	1.00554	1.0058	1.00523	1.00469	1.00417	1.00369	1.00316	1.00267	1.00221	1.00179	1.00148	1.00148	1.00148	1.00148	1.00148	1.00148	1.00148	1.00148
1	1.00054	1.00054	1.00054	1.00054	1.00054	1.00046	1.00046	1.00087	1.00094	1.00075	1.00027	1.00011	1.00014	1.00011	1.00009	1.00021	1.00053	1.00113	1.00102	1.0009	1.00074	1.00078	1.00116	1.00192	1.00342	1.00533	1.00496	1.00402	1.00319	1.00323	1.00326	1.0033	1.00337	1.00347	1.00357	1.00366	1.00345	1.00305	1.00267	1.00232	1.0021	1.00231	1.00253	1.00275	1.00299	1.00308	1.00308	1.00308	1.00308
1	1.00457	1.00457	1.00457	1.00457	1.00457	1.00479	1.00516	1.00438	1.00418	1.00642	1.00581	1.00455	1.00505	1.00594	1.0075	1.00826	1.00869	1.00869	1.00895	1.00962	1.01074	1.01225	1.0138	1.01536	1.01659	1.01722	1.01786	1.01879	1.01981	1.02085	1.02144	1.02191	1.02239	1.02242	1.02068	1.019	1.01738	1.01582	1.01414	1.01256	1.01108	1.00969	1.00891	1.00891	1.00891	1.00891	1.00891	1.00891	1.00891
1	1.0035	1.0035	1.0035	1.0035	1.0035	1.00355	1.00366	1.00371	1.00444	1.00651	1.00466	1.00294	1.00365	1.00311	1.00215	1.00225	1.00244	1.0027	1.00168	1.00097	1.00064	1.00041	1.00037	1.00036	1.00047	1.0006	1.00055	1.00046	1.00037	1.00098	1.00187	1.00305	1.00381	1.00418	1.00457	1.00496	1.00531	1.00563	1.00595	1.00628	1.00659	1.00675	1.00692	1.00709	1.00727	1.0073	1.0073	1.0073	1.0073
1	1.04316	1.04316	1.04316	1.04316	1.04316	1.04316	1.04334	1.04425	1.04631	1.04717	1.04771	1.04827	1.04841	1.04827	1.04837	1.0484	1.04791	1.04852	1.0508	1.05131	1.04911	1.04868	1.05093	1.05265	1.05219	1.05174	1.05334	1.05548	1.05768	1.0583	1.05786	1.05742	1.05687	1.05583	1.05478	1.05372	1.05266	1.05013	1.04767	1.04529	1.04297	1.04169	1.04189	1.04209	1.04229	1.04249	1.04258	1.04258	1.04258
1	1.00003	1.00003	1.00003	1.00003	1.00003	1.00003	1.00002	1.00006	1.00012	1.00012	1.00014	1.00017	1.00014	1.00017	1.00029	1.00029	1.00031	1.00057	1.00088	1.00117	1.00153	1.00199	1.00221	1.00224	1.00255	1.00337	1.0043	1.00497	1.00541	1.00588	1.00626	1.00656	1.00686	1.00717	1.00663	1.00592	1.00524	1.0046	1.00425	1.00428	1.00431	1.00433	1.00436	1.00436	1.00436	1.00436	1.00436	1.00436	1.00436
1	1.00261	1.00261	1.00261	1.00261	1.00261	1.00302	1.00267	1.00143	1.00135	1.00153	1.00176	1.00129	1.00086	1.00086	1.001	1.00126	1.00119	1.00135	1.00194	1.00179	1.00146	1.00206	1.00276	1.00291	1.00291	1.00283	1.00269	1.00256	1.00313	1.00396	1.00488	1.00543	1.00571	1.006	1.0063	1.00596	1.00548	1.00502	1.00459	1.00391	1.00293	1.00211	1.00142	1.00087	1.00077	1.00077	1.00077	1.00077	1.00077
1	1.00104	1.00104	1.00104	1.00104	1.00104	1.00098	1.00095	1.00108	1.00131	1.00164	1.00188	1.00214	1.00242	1.00249	1.00243	1.00218	1.0017	1.00114	1.00189	1.00242	1.00243	1.00232	1.00206	1.00208	1.00252	1.00302	1.00323	1.00345	1.00369	1.00338	1.00309	1.00281	1.00257	1.00235	1.00214	1.00194	1.00175	1.00158	1.00141	1.00126	1.00108	1.00081	1.00059	1.00039	1.00024	1.00019	1.00019	1.00019	1.00019
1	1.00067	1.00067	1.00067	1.00067	1.00067	1.00063	1.00055	1.00193	1.00331	1.00443	1.00125	1.00023	1.00076	1.00075	1.00067	1.00097	1.00108	1.0009	1.00063	1.00051	1.00093	1.00175	1.00343	1.00489	1.00527	1.00567	1.00645	1.00727	1.00811	1.00743	1.00678	1.00617	1.0058	1.00576	1.00573	1.0057	1.00684	1.00893	1.0112	1.01361	1.01475	1.01384	1.01295	1.01209	1.01124	1.01124	1.01124	1.01124	1.01124
1	1.0019	1.0019	1.0019	1.0019	1.0019	1.00185	1.00173	1.00227	1.00264	1.00149	1.00112	1.00112	1.00192	1.00284	1.0038	1.0046	1.0054	1.00667	1.00746	1.00739	1.00736	1.00736	1.00734	1.00728	1.00777	1.01074	1.01416	1.01584	1.01707	1.01837	1.0175	1.01613	1.01483	1.01359	1.01251	1.01148	1.01049	1.00953	1.00865	1.00786	1.00711	1.0064	1.00573	1.00573	1.00573	1.00573	1.00573	1.00573	1.00573
1	1.00102	1.00102	1.00102	1.00102	1.00102	1.00113	1.00181	1.00168	1.00105	1.00138	1.00161	1.00167	1.00158	1.00146	1.00116	1.00107	1.00128	1.0017	1.00234	1.00358	1.00512	1.00563	1.00616	1.00664	1.00711	1.0081	1.00997	1.01206	1.01371	1.01529	1.01694	1.01678	1.01395	1.01137	1.00903	1.00751	1.00693	1.00636	1.00582	1.00531	1.00451	1.00379	1.00313	1.00255	1.00213	1.00213	1.00213	1.00213	1.00213
1	1.0027	1.0027	1.0027	1.0027	1.0027	1.00209	1.00138	1.0007	1.00069	1.00111	1.00235	1.00275	1.00156	1.00128	1.00144	1.00057	1.00022	1.00078	1.00099	1.0008	1.00096	1.00142	1.00132	1.00087	1.00068	1.00078	1.00088	1.0009	1.0009	1.0009	1.0009	1.0009	1.0009	1.0009	1.00072	1.00055	1.00041	1.00029	1.00025	1.00023	1.00021	1.0002	1.00018	1.00018	1.00018	1.00018	1.00018	1.00018	1.00018
1	1.00085	1.00085	1.00085	1.00085	1.00085	1.00094	1.00109	1.00148	1.0017	1.00159	1.00132	1.00113	1.00136	1.00161	1.00189	1.00187	1.00187	1.00194	1.00226	1.0028	1.00319	1.00363	1.00394	1.00426	1.00472	1.00521	1.00564	1.00598	1.00632	1.00653	1.00664	1.00676	1.00687	1.00643	1.00599	1.00558	1.00518	1.00485	1.00455	1.00426	1.00399	1.00364	1.00319	1.00276	1.00236	1.00199	1.00192	1.00192	1.00192
1	1.00125	1.00125	1.00125	1.00125	1.00125	1.00098	1.00062	1.00341	1.00552	1.00387	1.00429	1.00422	1.00349	1.00533	1.00678	1.00497	1.00566	1.00668	1.00625	1.00521	1.0035	1.00388	1.00577	1.00612	1.00532	1.00486	1.00563	1.00648	1.00725	1.00794	1.00865	1.00918	1.009	1.00881	1.00862	1.00898	1.00972	1.01048	1.01127	1.01165	1.01142	1.01119	1.01095	1.01077	1.01077	1.01077	1.01077	1.01077	1.01077
1	1.00034	1.00034	1.00034	1.00034	1.00034	1.00048	1.00061	1.00028	1.00059	1.00172	1.0013	1.00113	1.00129	1.00132	1.00138	1.00167	1.00169	1.00152	1.00222	1.00333	1.00375	1.00432	1.00555	1.00694	1.00707	1.0072	1.00785	1.00889	1.01	1.01016	1.00966	1.00918	1.0087	1.00791	1.00716	1.00646	1.0058	1.00528	1.00481	1.00437	1.00394	1.0035	1.00302	1.00258	1.00217	1.0018	1.00166	1.00166	1.00166
1	1.00239	1.00239	1.00239	1.00239	1.00239	1.00193	1.00164	1.00152	1.00181	1.00215	1.00215	1.00182	1.00133	1.0011	1.00088	1.00068	1.00089	1.00119	1.00127	1.00134	1.00139	1.00156	1.00183	1.00218	1.00263	1.00314	1.00374	1.00438	1.00491	1.00522	1.00554	1.00587	1.00524	1.00464	1.00408	1.00356	1.00304	1.00256	1.00211	1.00171	1.00148	1.00135	1.00123	1.00111	1.001	1.001	1.001	1.001	1.001
1	1.00589	1.00589	1.00589	1.00589	1.00589	1.00589	1.00216	1.001	1.00158	1.00138	1.00158	1.00212	1.00251	1.00297	1.00387	1.00335	1.00231	1.00241	1.0025	1.00251	1.00264	1.00281	1.00364	1.00511	1.0062	1.00644	1.00668	1.00558	1.00457	1.00366	1.00331	1.0033	1.00329	1.00328	1.00349	1.00385	1.00421	1.00458	1.00443	1.00416	1.0039	1.00365	1.00351	1.00351	1.00351	1.00351	1.00351	1.00351	1.00351
1	1.00089	1.00089	1.00089	1.00089	1.00089	1.00086	1.00069	1.00066	1.00067	1.00132	1.0015	1.00128	1.00144	1.00156	1.00162	1.00147	1.00129	1.00201	1.00258	1.00275	1.0033	1.00419	1.00478	1.00512	1.0057	1.00668	1.00774	1.00927	1.01095	1.01278	1.01097	1.0093	1.00776	1.0066	1.0064	1.00621	1.00602	1.00584	1.00535	1.0049	1.00446	1.00405	1.00389	1.00389	1.00389	1.00389	1.00389	1.00389	1.00389
1	1.00004	1.00004	1.00004	1.00004	1.00004	1.00004	1.00017	1.00041	1.00044	1.00056	1.00076	1.00033	1.00015	1.00006	1.00006	1.00004	1.00002	1.00013	1.00044	1.0011	1.00133	1.0007	1.00038	1.00029	1.00026	1.00043	1.00064	1.00114	1.002	1.00311	1.00341	1.00309	1.00279	1.0025	1.00253	1.00256	1.00259	1.00261	1.00243	1.00219	1.00197	1.00176	1.00164	1.00164	1.00164	1.00164	1.00164	1.00164	1.00164
1	1.00692	1.00692	1.00692	1.00692	1.00692	1.00559	1.00489	1.00496	1.00447	1.00388	1.00317	1.00225	1.0015	1.00108	1.00094	1.00094	1.00128	1.00164	1.00199	1.00262	1.00341	1.003	1.00261	1.00257	1.00254	1.00301	1.0039	1.00492	1.00523	1.00556	1.0059	1.00622	1.00654	1.00688	1.00729	1.00803	1.0088	1.0096	1.01043	1.01043	1.01043	1.01043	1.01043	1.01043	1.01043	1.01043	1.01043	1.01043	1.01043
1	1.00627	1.00627	1.00627	1.00627	1.00627	1.00627	1.00555	1.00479	1.00441	1.0041	1.00409	1.00531	1.00528	1.00438	1.00393	1.00417	1.00555	1.00618	1.0068	1.00732	1.00791	1.0086	1.00985	1.01206	1.01416	1.01499	1.01584	1.0168	1.01782	1.01888	1.02007	1.02139	1.02274	1.02414	1.02289	1.02167	1.0205	1.01937	1.0189	1.01884	1.01878	1.01872	1.01867	1.01867	1.01867	1.01867	1.01867	1.01867	1.01867
1	1.00164	1.00164	1.00164	1.00164	1.00164	1.0012	1.00087	1.00106	1.00098	1.00073	1.00052	1.00044	1.00076	1.00099	1.00099	1.00138	1.00196	1.00249	1.00287	1.00295	1.00353	1.0051	1.0062	1.00685	1.00782	1.01011	1.0127	1.01438	1.01535	1.01634	1.01644	1.01594	1.01544	1.01495	1.01484	1.01483	1.01482	1.0148	1.01354	1.01158	1.00977	1.00812	1.00662	1.00634	1.00634	1.00634	1.00634	1.00634	1.00634
1	1.00079	1.00079	1.00079	1.00079	1.00079	1.00042	1.00037	1.00079	1.00094	1.00101	1.00107	1.0012	1.00146	1.00177	1.00203	1.0019	1.00188	1.00202	1.00186	1.00163	1.002	1.0024	1.0028	1.00324	1.00538	1.00804	1.00994	1.01006	1.01018	1.0102	1.01009	1.00998	1.00987	1.00931	1.00866	1.00805	1.00746	1.00664	1.0057	1.00484	1.00404	1.00321	1.00209	1.00121	1.00057	1.00017	1.00007	1.00007	1.00007
1	1.00399	1.00399	1.00399	1.00399	1.00399	1.00316	1.00198	1.0027	1.00305	1.00273	1.00267	1.00269	1.00282	1.00286	1.00286	1.00251	1.0021	1.00162	1.00127	1.001	1.00132	1.00188	1.00143	1.00105	1.00173	1.00259	1.00334	1.00372	1.00411	1.00454	1.00502	1.00551	1.00603	1.00554	1.00507	1.00462	1.00419	1.0043	1.00441	1.00453	1.00464	1.00469	1.00471	1.00472	1.00473	1.00475	1.00475	1.00475	1.00475
1	1.00183	1.00183	1.00183	1.00183	1.00183	1.00185	1.00194	1.00154	1.00094	1.00094	1.00124	1.00217	1.00299	1.00325	1.00257	1.00192	1.00134	1.00216	1.00276	1.00281	1.00274	1.00258	1.00289	1.00357	1.00446	1.00567	1.00703	1.0078	1.00843	1.00908	1.00912	1.009	1.00888	1.00876	1.00691	1.00527	1.00385	1.00264	1.00211	1.00174	1.0014	1.00111	1.00095	1.00095	1.00095	1.00095	1.00095	1.00095	1.00095
1	1.00033	1.00033	1.00033	1.00033	1.00033	1.0004	1.00085	1.00454	1.00889	1.0075	1.00571	1.00362	1.00197	1.00144	1.00206	1.00177	1.00162	1.00309	1.00355	1.00219	1.00149	1.00099	1.00123	1.00171	1.0023	1.00298	1.00368	1.00433	1.00503	1.00557	1.00528	1.005	1.00472	1.00429	1.00379	1.00332	1.0029	1.0026	1.00235	1.00211	1.00188	1.00171	1.00171	1.00171	1.00171	1.00171	1.00171	1.00171	1.00171
1	1.00028	1.00028	1.00028	1.00028	1.00028	1.00028	1.00032	1.00037	1.00037	1.00026	1.00011	1.00041	1.00049	1.00016	1.00046	1.00105	1.00114	1.00121	1.00126	1.00141	1.00157	1.00198	1.00244	1.00244	1.00243	1.00301	1.00412	1.00543	1.00517	1.00492	1.00468	1.00455	1.00445	1.00434	1.00424	1.00411	1.00398	1.00385	1.00372	1.00327	1.00265	1.00209	1.00161	1.00127	1.00127	1.00127	1.00127	1.00127	1.00127
1	1.01921	1.01921	1.01921	1.01921	1.01921	1.01921	1.0065	1.00118	1.00116	1.00229	1.00419	1.00214	1.00087	1.0002	1.00038	1.00061	1.00086	1.00111	1.00138	1.00244	1.00405	1.0039	1.00442	1.0083	1.01328	1.01649	1.00972	1.00457	1.00723	1.01049	1.01434	1.01518	1.01518	1.01517	1.01475	1.0127	1.01078	1.00901	1.00739	1.00688	1.00705	1.00722	1.00739	1.00756	1.00767	1.00767	1.00767	1.00767	1.00767
1	1.00028	1.00028	1.00028	1.00028	1.00028	1.00062	1.00102	1.00074	1.00081	1.00111	1.00166	1.00251	1.00386	1.00225	1.00116	1.00275	1.00458	1.0066	1.00633	1.00549	1.00514	1.00479	1.00674	1.00902	1.00801	1.0063	1.00613	1.00821	1.01062	1.0118	1.01203	1.01226	1.01249	1.01136	1.00996	1.00864	1.0074	1.00565	1.00384	1.00238	1.00129	1.00068	1.00082	1.00097	1.00113	1.0013	1.00133	1.00133	1.00133
1	1.00168	1.00168	1.00168	1.00168	1.00168	1.00112	1.00023	1.00019	1.00038	1.0008	1.00081	1.00115	1.00171	1.00243	1.00332	1.00302	1.00315	1.00452	1.00692	1.0052	1.00376	1.00271	1.00187	1.00128	1.0008	1.00129	1.00223	1.00341	1.00481	1.00641	1.00819	1.01015	1.00953	1.00891	1.00831	1.00773	1.0077	1.00804	1.00838	1.00872	1.00906	1.00933	1.00955	1.00976	1.00998	1.01021	1.01029	1.01029	1.01029
1	1.00075	1.00075	1.00075	1.00075	1.00075	1.00055	1.00037	1.00031	1.00024	1.00016	1.00038	1.00039	1.00024	1.00027	1.00032	1.00028	1.00037	1.00058	1.00095	1.00125	1.00092	1.00098	1.00167	1.00252	1.00338	1.00433	1.0044	1.00423	1.00406	1.00431	1.00468	1.00506	1.0051	1.00462	1.00416	1.00373	1.00325	1.0027	1.00221	1.00176	1.00136	1.00135	1.00142	1.0015	1.00157	1.00163	1.00163	1.00163	1.00163
1	1.00287	1.00287	1.00287	1.00287	1.00287	1.00324	1.00389	1.00329	1.00315	1.00365	1.00397	1.00417	1.00471	1.00473	1.00396	1.00408	1.00444	1.00428	1.00458	1.00564	1.00618	1.00631	1.00667	1.0074	1.00813	1.00869	1.00928	1.00988	1.01049	1.01111	1.01124	1.01105	1.01085	1.01066	1.0098	1.0088	1.00786	1.00696	1.0066	1.007	1.0074	1.00781	1.00822	1.0083	1.0083	1.0083	1.0083	1.0083	1.0083
1	1.03494	1.03494	1.03494	1.03494	1.03494	1.03444	1.0332	1.03122	1.03021	1.03372	1.03436	1.03656	1.04251	1.04491	1.04423	1.04043	1.03855	1.03789	1.03927	1.03951	1.038	1.03858	1.04242	1.0444	1.04333	1.04229	1.0409	1.03952	1.03804	1.03615	1.03429	1.03248	1.03067	1.02887	1.02711	1.02537	1.02172	1.01829	1.01509	1.01215	1.00842	1.0047	1.00193	1.00032	1.00015	1.00015	1.00015	1.00015	1.00015
1	1.0027	1.0027	1.0027	1.0027	1.0027	1.0027	1.00101	1.00085	1.00146	1.00169	1.00171	1.00141	1.00108	1.00077	1.0005	1.0007	1.00138	1.00095	1.00076	1.00081	1.00096	1.00121	1.00168	1.00239	1.00288	1.00292	1.00296	1.00338	1.00393	1.00454	1.00514	1.00577	1.00643	1.0068	1.00591	1.00508	1.00431	1.0036	1.00467	1.00586	1.00715	1.00854	1.00912	1.00912	1.00912	1.00912	1.00912	1.00912	1.00912
1	1.00104	1.00104	1.00104	1.00104	1.00104	1.00101	1.00096	1.00094	1.00099	1.00128	1.00117	1.00092	1.00054	1.00053	1.00074	1.00156	1.00198	1.0015	1.00231	1.00374	1.00369	1.00369	1.00393	1.00414	1.00421	1.00428	1.00483	1.00555	1.00631	1.00625	1.00619	1.00613	1.00595	1.0056	1.00526	1.00494	1.00486	1.00495	1.00504	1.00513	1.00514	1.00484	1.00455	1.00427	1.004	1.0039	1.0039	1.0039	1.0039
1	1.00718	1.00718	1.00718	1.00718	1.00718	1.00718	1.00907	1.01486	1.0058	1.00081	1.00123	1.00299	1.00081	1.00072	1.00175	1.00463	1.0099	1.00597	1.00178	1.00235	1.00222	1.00167	1.00277	1.00474	1.006	1.0056	1.00522	1.00652	1.00846	1.01066	1.01125	1.01066	1.01009	1.00952	1.00915	1.00892	1.0087	1.0085	1.00752	1.0061	1.00478	1.00357	1.00249	1.00157	1.00141	1.00141	1.00141	1.00141	1.00141
1	1.00025	1.00025	1.00025	1.00025	1.00025	1.00025	1.00018	1.00015	1.00014	1.00009	1.00018	1.00044	1.00055	1.00039	1.00005	1.00003	1.00005	1.00011	1.0001	1.00005	1.00013	1.00024	1.00046	1.00075	1.00058	1.00043	1.00035	1.00031	1.00028	1.0003	1.00034	1.00038	1.0004	1.0004	1.00039	1.00038	1.00033	1.00023	1.00015	1.00009	1.00008	1.00033	1.00076	1.00133	1.00207	1.00207	1.00207	1.00207	1.00207
1	1.00264	1.00264	1.00264	1.00264	1.00264	1.0022	1.00186	1.00224	1.00226	1.00174	1.00253	1.00341	1.00421	1.00399	1.00314	1.00333	1.00387	1.00473	1.00568	1.00672	1.00712	1.00647	1.0061	1.00611	1.00612	1.00679	1.0075	1.00802	1.00821	1.00841	1.00869	1.00929	1.00991	1.01055	1.0106	1.00977	1.00897	1.00819	1.00746	1.00697	1.00655	1.00614	1.00574	1.00544	1.00544	1.00544	1.00544	1.00544	1.00544
1	1.00322	1.00322	1.00322	1.00322	1.00322	1.00322	1.00332	1.00399	1.00515	1.00967	1.01355	1.01007	1.00954	1.00897	1.01315	1.01402	1.01501	1.01633	1.01521	1.01238	1.0095	1.00666	1.0167	1.02405	1.02568	1.01987	1.01453	1.00978	1.00832	1.01884	1.02667	1.02917	1.03174	1.0344	1.03712	1.03197	1.02703	1.02233	1.01793	1.01385	1.01188	1.01049	1.00922	1.00805	1.00719	1.00719	1.00719	1.00719	1.00719
1	1.00361	1.00361	1.00361	1.00361	1.00361	1.00312	1.00267	1.00277	1.00324	1.00386	1.0034	1.00408	1.00569	1.00583	1.00598	1.00618	1.00668	1.00728	1.00686	1.00731	1.0092	1.01127	1.01356	1.01547	1.01658	1.01772	1.02024	1.02283	1.02492	1.02482	1.02473	1.02463	1.0242	1.02377	1.02334	1.02291	1.02325	1.02378	1.02432	1.02485	1.02346	1.02093	1.01855	1.01633	1.01425	1.01386	1.01386	1.01386	1.01386
1	1.0006	1.0006	1.0006	1.0006	1.0006	1.0006	1.00078	1.00086	1.00031	1.00054	1.00085	1.00085	1.00121	1.0016	1.00179	1.00182	1.00205	1.00272	1.00243	1.00211	1.0025	1.00292	1.00338	1.00393	1.00457	1.00498	1.00495	1.00493	1.00519	1.00567	1.00616	1.00643	1.00636	1.0063	1.00623	1.00581	1.00517	1.00458	1.00403	1.00381	1.00404	1.00428	1.00452	1.00477	1.00482	1.00482	1.00482	1.00482	1.00482
1	1.00013	1.00013	1.00013	1.00013	1.00013	1.00032	1.00054	1.00039	1.00041	1.00057	1.00051	1.00047	1.00048	1.00069	1.00096	1.00119	1.00107	1.00075	1.00045	1.00028	1.00037	1.00048	1.0006	1.0007	1.00073	1.00075	1.00105	1.00149	1.002	1.00235	1.00273	1.00313	1.00285	1.00217	1.00158	1.00108	1.00098	1.00112	1.00125	1.0014	1.00155	1.00146	1.00137	1.00129	1.00121	1.00117	1.00117	1.00117	1.00117
1	1.0011	1.0011	1.0011	1.0011	1.0011	1.0011	1.00143	1.00163	1.00156	1.00141	1.00125	1.00073	1.0006	1.00069	1.00081	1.001	1.00143	1.00196	1.0026	1.00318	1.00375	1.00429	1.00485	1.01061	1.02112	1.03604	1.02404	1.01514	1.01273	1.01346	1.01421	1.0148	1.01467	1.01454	1.01441	1.01406	1.01285	1.01169	1.01059	1.00954	1.01008	1.01064	1.0112	1.01178	1.01225	1.01225	1.01225	1.01225	1.01225
1	1.0019	1.0019	1.0019	1.0019	1.0019	1.0019	1.00216	1.00214	1.00171	1.00163	1.00176	1.00169	1.0016	1.00143	1.00139	1.00154	1.00177	1.00205	1.00219	1.00235	1.00241	1.00247	1.00288	1.00333	1.0035	1.0036	1.00382	1.00451	1.00526	1.00606	1.00534	1.00466	1.00402	1.0035	1.00327	1.00304	1.00282	1.00262	1.00242	1.00223	1.00204	1.00186	1.00169	1.00169	1.00169	1.00169	1.00169	1.00169	1.00169
1	1.00525	1.00525	1.00525	1.00525	1.00525	1.00525	1.00747	1.01145	1.01739	1.01947	1.02382	1.02925	1.03138	1.03448	1.03832	1.04117	1.04345	1.04482	1.0476	1.05082	1.04897	1.04716	1.05488	1.06308	1.06455	1.06427	1.06415	1.06469	1.06523	1.06577	1.06515	1.06453	1.0639	1.0635	1.064	1.0645	1.06501	1.06551	1.06214	1.05885	1.05562	1.05247	1.05062	1.05062	1.05062	1.05062	1.05062	1.05062	1.05062
1	1.00302	1.00302	1.00302	1.00302	1.00302	1.00482	1.00701	1.00703	1.00745	1.00815	1.00855	1.00878	1.00876	1.00943	1.01008	1.00983	1.00962	1.00945	1.01023	1.01088	1.0109	1.01132	1.0135	1.01587	1.0164	1.01695	1.01702	1.01677	1.01653	1.01635	1.01617	1.01599	1.01548	1.0137	1.01203	1.01046	1.009	1.00768	1.00647	1.00535	1.00434	1.00397	1.00398	1.00398	1.00399	1.00399	1.00399	1.00399	1.00399
1	1.01383	1.01383	1.01383	1.01383	1.01383	1.01398	1.01423	1.01802	1.01962	1.01806	1.01672	1.00991	1.00809	1.00882	1.00978	1.01173	1.01542	1.00974	1.00377	1.00175	1.0007	1.00032	1.00012	1.00091	1.003	1.00642	1.0114	1.01565	1.01256	1.00967	1.00705	1.00473	1.00415	1.00362	1.00314	1.00339	1.00415	1.00497	1.00586	1.00663	1.00717	1.00772	1.00829	1.00887	1.00899	1.00899	1.00899	1.00899	1.00899
1	1.00066	1.00066	1.00066	1.00066	1.00066	1.00067	1.00074	1.00107	1.00165	1.0015	1.00115	1.00061	1.00102	1.00152	1.00088	1.00105	1.00145	1.00131	1.00137	1.00175	1.00205	1.00228	1.00249	1.00268	1.0029	1.00317	1.00346	1.00352	1.00353	1.00353	1.00319	1.0028	1.00243	1.00209	1.00223	1.00237	1.00251	1.00266	1.00236	1.00198	1.00163	1.00132	1.0011	1.0011	1.0011	1.0011	1.0011	1.0011	1.0011
1	1.00965	1.00965	1.00965	1.00965	1.00965	1.00965	1.01111	1.01322	1.0091	1.00595	1.00558	1.00582	1.00884	1.01061	1.00995	1.01113	1.01282	1.00792	1.00393	1.0088	1.01609	1.0129	1.01267	1.01436	1.01659	1.02084	1.02548	1.02882	1.03117	1.03358	1.03606	1.03218	1.02843	1.02483	1.02231	1.02127	1.02025	1.01927	1.01832	1.01695	1.01564	1.01438	1.01317	1.01247	1.01247	1.01247	1.01247	1.01247	1.01247
1	1.00056	1.00056	1.00056	1.00056	1.00056	1.00056	1.00099	1.00169	1.00122	1.00098	1.00098	1.00064	1.00045	1.00104	1.00146	1.00133	1.00192	1.00279	1.00358	1.00479	1.00675	1.00857	1.00985	1.01111	1.01198	1.01287	1.01567	1.01928	1.02327	1.0236	1.02393	1.02427	1.02406	1.02305	1.02207	1.02111	1.02001	1.01825	1.01656	1.01494	1.01339	1.01392	1.01498	1.01606	1.01717	1.01829	1.01851	1.01851	1.01851
1	1.00994	1.00994	1.00994	1.00994	1.00994	1.00994	1.00892	1.00655	1.00405	1.00288	1.00315	1.00138	1.00061	1.00095	1.00129	1.00165	1.00201	1.00229	1.00438	1.01135	1.01139	1.00193	1.011	1.0254	1.0375	1.04161	1.04587	1.05016	1.05455	1.05906	1.06106	1.06242	1.06378	1.06482	1.06454	1.06427	1.06399	1.06372	1.06229	1.06088	1.05948	1.05811	1.05729	1.05729	1.05729	1.05729	1.05729	1.05729	1.05729
1	1.0002	1.0002	1.0002	1.0002	1.0002	1.0002	1.00019	1.00017	1.00017	1.00015	1.00012	1.00029	1.00052	1.00045	1.00067	1.00121	1.00126	1.00133	1.00214	1.0026	1.00234	1.00248	1.00326	1.00406	1.00481	1.00561	1.00634	1.00708	1.00788	1.00858	1.00931	1.01007	1.00946	1.00803	1.00673	1.00553	1.00475	1.0042	1.00369	1.00321	1.00277	1.00234	1.00196	1.0016	1.00129	1.00106	1.00106	1.00106	1.00106
1	1.00033	1.00033	1.00033	1.00033	1.00033	1.00037	1.00062	1.00063	1.00046	1.00075	1.00103	1.0005	1.00034	1.00034	1.0007	1.0009	1.00072	1.00078	1.00101	1.00168	1.00264	1.00384	1.00526	1.00583	1.00617	1.007	1.00823	1.00957	1.0105	1.01133	1.0122	1.01231	1.01129	1.01032	1.00939	1.00873	1.00841	1.00809	1.00779	1.00749	1.00706	1.00665	1.00624	1.00585	1.00554	1.00554	1.00554	1.00554	1.00554
1	1.00314	1.00314	1.00314	1.00314	1.00314	1.00285	1.00159	1.00177	1.00227	1.00261	1.0027	1.0026	1.00235	1.00221	1.00221	1.00231	1.00245	1.00266	1.00275	1.00276	1.00276	1.00276	1.00367	1.005	1.00543	1.00518	1.0051	1.00569	1.00631	1.00676	1.00642	1.00608	1.00575	1.00544	1.00513	1.00484	1.00455	1.00438	1.00438	1.00438	1.00438	1.00438	1.00465	1.00493	1.00521	1.0055	1.00562	1.00562	1.00562
1	1.00252	1.00252	1.00252	1.00252	1.00252	1.00277	1.0028	1.00177	1.00158	1.00184	1.00115	1.00078	1.00067	1.00096	1.00131	1.00121	1.00109	1.00095	1.00166	1.00226	1.00249	1.00263	1.00264	1.00299	1.00392	1.00498	1.00528	1.00537	1.00545	1.00622	1.00705	1.00793	1.00751	1.00678	1.0061	1.00545	1.00516	1.00496	1.00476	1.00456	1.00447	1.00453	1.00459	1.00466	1.00472	1.00472	1.00472	1.00472	1.00472
1	1.0025	1.0025	1.0025	1.0025	1.0025	1.00251	1.00252	1.00202	1.00129	1.00046	1.00056	1.00081	1.00074	1.00065	1.00054	1.00047	1.00057	1.00103	1.00078	1.00052	1.0002	1.00009	1.0004	1.00062	1.00043	1.00028	1.00033	1.00038	1.00051	1.00079	1.00113	1.00149	1.0017	1.00193	1.00217	1.00227	1.00176	1.00132	1.00094	1.00074	1.00104	1.00138	1.00177	1.0022	1.0022	1.0022	1.0022	1.0022	1.0022
1	1.00325	1.00325	1.00325	1.00325	1.00325	1.00319	1.00291	1.00381	1.00491	1.00286	1.00213	1.00204	1.0025	1.00253	1.00191	1.00179	1.00196	1.00289	1.00307	1.00269	1.00263	1.00265	1.00298	1.00342	1.00371	1.0039	1.00398	1.00365	1.00334	1.00297	1.00236	1.00183	1.00137	1.00157	1.00197	1.00241	1.0029	1.00296	1.00272	1.00249	1.00227	1.00216	1.00242	1.0027	1.00299	1.0033	1.00336	1.00336	1.00336
1	1.00071	1.00071	1.00071	1.00071	1.00071	1.00045	1.00028	1.00019	1.00125	1.00194	1.00109	1.00108	1.00118	1.00101	1.00142	1.00239	1.00169	1.00146	1.00185	1.00218	1.00246	1.0026	1.00272	1.00227	1.00173	1.00174	1.00211	1.00252	1.00233	1.00215	1.00198	1.00174	1.00149	1.00126	1.00105	1.00151	1.00206	1.00269	1.0034	1.00338	1.00287	1.00239	1.00196	1.00171	1.00171	1.00171	1.00171	1.00171	1.00171
1	1.00015	1.00015	1.00015	1.00015	1.00015	1.00015	1.00019	1.00032	1.00093	1.00096	1.00077	1.00047	1.0004	1.00036	1.00026	1.00018	1.00012	1.00011	1.00012	1.00014	1.00018	1.00024	1.00009	1.00001	1.00016	1.00067	1.00088	1.00039	1.0001	1.00009	1.00021	1.00039	1.00062	1.00061	1.00061	1.00061	1.00066	1.00094	1.00127	1.00165	1.00206	1.00186	1.00154	1.00124	1.00098	1.0008	1.0008	1.0008	1.0008
1	1.00108	1.00108	1.00108	1.00108	1.00108	1.00108	1.0009	1.00078	1.00105	1.00093	1.00059	1.00095	1.00136	1.00086	1.00065	1.00059	1.00061	1.00076	1.00165	1.00238	1.00251	1.00256	1.00247	1.00257	1.00348	1.00454	1.00499	1.00545	1.00593	1.00502	1.00417	1.0034	1.0034	1.00391	1.00445	1.00502	1.00526	1.00414	1.00314	1.00227	1.00154	1.0011	1.00083	1.00059	1.0004	1.00024	1.00022	1.00022	1.00022
1	1.00584	1.00584	1.00584	1.00584	1.00584	1.00581	1.00621	1.00694	1.00635	1.00611	1.00609	1.00674	1.0059	1.00327	1.00398	1.00426	1.00384	1.00405	1.00443	1.00336	1.00294	1.00336	1.0039	1.00463	1.00536	1.0058	1.00627	1.00593	1.00541	1.00492	1.00474	1.00464	1.00454	1.00454	1.00491	1.00531	1.00573	1.00604	1.00585	1.00566	1.00548	1.0053	1.00539	1.00555	1.00572	1.00588	1.00595	1.00595	1.00595
1	1.00164	1.00164	1.00164	1.00164	1.00164	1.0013	1.0009	1.00092	1.00113	1.00152	1.00152	1.00156	1.00166	1.00136	1.0011	1.00102	1.00151	1.00229	1.00282	1.00335	1.00388	1.00429	1.00445	1.00468	1.00504	1.00541	1.006	1.00663	1.00691	1.00662	1.00634	1.00607	1.00649	1.00694	1.0074	1.00788	1.00803	1.00817	1.00832	1.00846	1.00807	1.00735	1.00665	1.006	1.0055	1.0055	1.0055	1.0055	1.0055
1	1.00201	1.00201	1.00201	1.00201	1.00201	1.00201	1.00286	1.00414	1.0038	1.00351	1.00327	1.00263	1.00213	1.00228	1.00262	1.00334	1.00462	1.00623	1.00577	1.0058	1.00792	1.00995	1.01048	1.01103	1.01246	1.01398	1.01541	1.01662	1.01789	1.01885	1.01928	1.01971	1.02015	1.01898	1.01747	1.01604	1.01467	1.01367	1.01291	1.01217	1.01146	1.01077	1.01077	1.01077	1.01077	1.01077	1.01077	1.01077	1.01077
1	1.01548	1.01548	1.01548	1.01548	1.01548	1.0116	1.00903	1.00979	1.0101	1.0101	1.00841	1.00714	1.00612	1.00456	1.00416	1.00536	1.0044	1.00379	1.00434	1.0043	1.00384	1.0031	1.00237	1.00227	1.0023	1.00256	1.00301	1.00349	1.00337	1.00325	1.00313	1.00479	1.00737	1.01046	1.01342	1.01407	1.01472	1.01537	1.01603	1.01665	1.01727	1.0179	1.01854	1.0188	1.0188	1.0188	1.0188	1.0188	1.0188
1	1.00083	1.00083	1.00083	1.00083	1.00083	1.00059	1.00028	1.00019	1.00008	1	1.00004	1.00008	1.0001	1.0002	1.00036	1.0006	1.00035	1.00003	1.00003	1.00004	1.00014	1.00025	1.00027	1.00031	1.00044	1.0006	1.00081	1.00104	1.00131	1.00111	1.00092	1.00076	1.00075	1.00086	1.00097	1.00109	1.00106	1.00095	1.00085	1.00075	1.00066	1.00072	1.00078	1.00084	1.0009	1.00092	1.00092	1.00092	1.00092
1	1.00543	1.00543	1.00543	1.00543	1.00543	1.00543	1.0048	1.00428	1.00462	1.00504	1.00554	1.00658	1.00739	1.00776	1.00728	1.00687	1.00671	1.00755	1.00918	1.01024	1.01118	1.01118	1.01118	1.01187	1.01259	1.01204	1.01069	1.00941	1.01178	1.01444	1.01741	1.0179	1.01666	1.01547	1.01434	1.01322	1.0121	1.01103	1.01	1.00923	1.0088	1.00837	1.00795	1.00754	1.00738	1.00738	1.00738	1.00738	1.00738
1	1.00051	1.00051	1.00051	1.00051	1.00051	1.00047	1.00038	1.00044	1.00051	1.00064	1.00029	1.00011	1.00013	1.00009	1.00007	1.00026	1.00045	1.00061	1.0005	1.00049	1.0009	1.00121	1.00123	1.00125	1.00131	1.00136	1.0016	1.0019	1.00223	1.00217	1.0021	1.00204	1.00171	1.00126	1.00087	1.00056	1.00045	1.00044	1.00044	1.00044	1.00044	1.00044	1.00045	1.00045	1.00046	1.00046	1.00046	1.00046	1.00046
1	1.00007	1.00007	1.00007	1.00007	1.00007	1.00009	1.00013	1.00054	1.00199	1.02248	1.0214	1.0111	1.00298	1.00047	1.00005	1.00036	1.00087	1.001	1.0013	1.00191	1.00197	1.00164	1.00116	1.00073	1.00061	1.00087	1.00118	1.00162	1.00213	1.00272	1.0033	1.00391	1.00456	1.00525	1.00453	1.00385	1.00322	1.00265	1.00371	1.00491	1.00625	1.00769	1.0083	1.0083	1.0083	1.0083	1.0083	1.0083	1.0083
1	1.00146	1.00146	1.00146	1.00146	1.00146	1.00182	1.00408	1.00758	1.0124	1.01899	1.02557	1.03109	1.03045	1.03486	1.04203	1.04441	1.04392	1.03928	1.03907	1.03993	1.04532	1.0499	1.05005	1.05021	1.04875	1.04733	1.04729	1.04817	1.04907	1.04906	1.04845	1.04784	1.04724	1.04758	1.04793	1.04829	1.04822	1.04643	1.04468	1.04296	1.04127	1.04034	1.0396	1.03886	1.03812	1.03768	1.03768	1.03768	1.03768
1	1.00626	1.00626	1.00626	1.00626	1.00626	1.00626	1.00578	1.00534	1.00548	1.00566	1.00589	1.00589	1.00589	1.00588	1.00499	1.00416	1.00416	1.00428	1.00448	1.0058	1.00765	1.00866	1.00971	1.00885	1.00757	1.00738	1.0079	1.00844	1.00973	1.01133	1.01305	1.01358	1.01327	1.01297	1.01267	1.01127	1.00931	1.00755	1.00598	1.00475	1.00416	1.0036	1.00308	1.0026	1.00242	1.00242	1.00242	1.00242	1.00242
1	1.00155	1.00155	1.00155	1.00155	1.00155	1.0014	1.00143	1.00175	1.00133	1.00087	1.00041	1.00068	1.00092	1.00107	1.00148	1.00175	1.00165	1.00185	1.00213	1.00212	1.00215	1.00231	1.00236	1.00198	1.00163	1.00194	1.00228	1.00237	1.00209	1.00182	1.00166	1.00186	1.00208	1.00231	1.00234	1.00207	1.00183	1.0016	1.00144	1.00152	1.00161	1.00169	1.00178	1.00182	1.00182	1.00182	1.00182	1.00182	1.00182
1	1.00138	1.00138	1.00138	1.00138	1.00138	1.00068	1.00036	1.00051	1.00133	1.00241	1.00112	1.00068	1.00105	1.00106	1.00104	1.00095	1.00047	1.00005	1.0001	1.0002	1.00053	1.00089	1.00081	1.00083	1.00124	1.00172	1.00302	1.00487	1.00593	1.00537	1.00483	1.00432	1.00431	1.00443	1.00455	1.00466	1.0044	1.00405	1.00372	1.0034	1.00289	1.00216	1.00153	1.001	1.00059	1.00045	1.00045	1.00045	1.00045
1	1.00272	1.00272	1.00272	1.00272	1.00272	1.00174	1.00023	1.00012	1.00005	1.00001	1.00107	1.0037	1.00042	1.00052	1.0013	1.0014	1.00232	1.00418	1.00342	1.00244	1.00268	1.00354	1.0057	1.00763	1.00674	1.00593	1.00455	1.00315	1.00195	1.00123	1.00096	1.00073	1.00052	1.00147	1.00338	1.00598	1.00859	1.00904	1.00947	1.0099	1.00969	1.00718	1.00501	1.00319	1.00175	1.00073	1.00057	1.00057	1.00057
1	1.00045	1.00045	1.00045	1.00045	1.00045	1.0003	1.00006	1.00013	1.0003	1.00031	1.0002	1.00006	1.00008	1.00013	1.00011	1.00008	1.00004	1.0001	1.00023	1.00035	1.00044	1.00037	1.0004	1.00096	1.00177	1.00284	1.00414	1.00567	1.00613	1.00661	1.0071	1.00711	1.00701	1.0069	1.0068	1.00613	1.00537	1.00466	1.00401	1.00347	1.00307	1.0027	1.00235	1.00202	1.0019	1.0019	1.0019	1.0019	1.0019
1	1.00164	1.00164	1.00164	1.00164	1.00164	1.00213	1.00242	1.00173	1.00154	1.00163	1.00163	1.00169	1.00185	1.00152	1.00113	1.00064	1.00067	1.00157	1.00202	1.00234	1.00177	1.00129	1.00154	1.00181	1.00207	1.00233	1.00301	1.00451	1.00628	1.00707	1.00614	1.00526	1.00444	1.00407	1.00381	1.00356	1.00331	1.00287	1.00235	1.0019	1.0015	1.0013	1.00133	1.00136	1.00139	1.00143	1.00143	1.00143	1.00143
1	1.00004	1.00004	1.00004	1.00004	1.00004	1.00097	1.00842	1.00427	1.00106	1.00091	1.00162	1.00277	1.00166	1.00172	1.00255	1.00455	1.00618	1.00473	1.00231	1.00039	1.0007	1.0011	1.00074	1.00044	1.00124	1.00291	1.00428	1.00438	1.00448	1.00459	1.0047	1.00482	1.00494	1.00466	1.00431	1.00397	1.00365	1.00365	1.00372	1.0038	1.00387	1.00408	1.00448	1.0049	1.00534	1.0058	1.0059	1.0059	1.0059
1	1.00636	1.00636	1.00636	1.00636	1.00636	1.00528	1.00405	1.00338	1.00234	1.00105	1.00084	1.00072	1.00084	1.00078	1.00088	1.00209	1.00275	1.00281	1.00424	1.00587	1.00728	1.00862	1.00897	1.00962	1.01154	1.01362	1.01644	1.01966	1.02312	1.0247	1.02634	1.02803	1.02859	1.02837	1.02816	1.02795	1.02784	1.02788	1.02793	1.02797	1.02811	1.02862	1.02913	1.02964	1.03015	1.03046	1.03046	1.03046	1.03046
1	1.00226	1.00226	1.00226	1.00226	1.00226	1.00221	1.00196	1.00211	1.00255	1.00348	1.00397	1.00365	1.00367	1.00335	1.00249	1.00224	1.00246	1.00427	1.00492	1.00456	1.00482	1.00526	1.00589	1.00661	1.00635	1.00586	1.00598	1.00704	1.0082	1.00907	1.00942	1.00977	1.01014	1.00912	1.00784	1.00665	1.00557	1.00484	1.00433	1.00386	1.00342	1.00306	1.00294	1.00283	1.00272	1.00262	1.00257	1.00257	1.00257
1	1.00273	1.00273	1.00273	1.00273	1.00273	1.00273	1.0035	1.00427	1.00388	1.00362	1.00344	1.00237	1.00265	1.00393	1.00369	1.00333	1.00407	1.00473	1.00531	1.00608	1.00695	1.00791	1.00895	1.00941	1.00987	1.011	1.01235	1.01376	1.01458	1.01542	1.01629	1.01506	1.01338	1.01179	1.01029	1.00958	1.0089	1.00824	1.00762	1.00672	1.00569	1.00474	1.00388	1.00311	1.00311	1.00311	1.00311	1.00311	1.00311
1	1.00304	1.00304	1.00304	1.00304	1.00304	1.00283	1.00187	1.00155	1.00156	1.00148	1.00141	1.00136	1.00093	1.00066	1.0011	1.00174	1.0026	1.00299	1.00362	1.00465	1.00562	1.00634	1.00675	1.00662	1.00699	1.00954	1.01251	1.01518	1.0176	1.02017	1.02068	1.01974	1.01882	1.01792	1.01734	1.01684	1.01635	1.01587	1.01478	1.01334	1.01197	1.01068	1.00971	1.00971	1.00971	1.00971	1.00971	1.00971	1.00971
1	1.00053	1.00053	1.00053	1.00053	1.00053	1.00052	1.00082	1.00183	1.0016	1.00112	1.00079	1.00097	1.00118	1.00121	1.00088	1.00063	1.00075	1.00079	1.00077	1.00081	1.00084	1.00078	1.00086	1.00168	1.00282	1.00219	1.00164	1.00135	1.00179	1.00231	1.00284	1.00319	1.00356	1.00394	1.00406	1.00375	1.00346	1.00318	1.00284	1.00227	1.00177	1.00133	1.00096	1.00089	1.00089	1.00089	1.00089	1.00089	1.00089
1	1.00356	1.00356	1.00356	1.00356	1.00356	1.00356	1.00258	1.00164	1.00115	1.00171	1.00334	1.0038	1.00389	1.00343	1.00395	1.00452	1.00405	1.00403	1.00431	1.00571	1.00765	1.00843	1.00888	1.01028	1.01202	1.01295	1.01329	1.01364	1.01409	1.01459	1.0151	1.01584	1.01695	1.01809	1.01926	1.01912	1.01709	1.01521	1.01345	1.01183	1.01118	1.01055	1.00993	1.00933	1.00898	1.00898	1.00898	1.00898	1.00898
1	1.00537	1.00537	1.00537	1.00537	1.00537	1.00318	1.00171	1.00265	1.00186	1.00099	1.00062	1.00058	1.00058	1.00015	1.00033	1.00131	1.00131	1.00137	1.00153	1.00144	1.00129	1.00302	1.00567	1.0105	1.01657	1.01037	1.00538	1.00241	1.0024	1.00238	1.00237	1.00298	1.00366	1.0044	1.00494	1.00443	1.00396	1.0035	1.00308	1.00308	1.00308	1.00308	1.00308	1.00308	1.00308	1.00308	1.00308	1.00308	1.00308
1	1.00041	1.00041	1.00041	1.00041	1.00041	1.0003	1.00028	1.00038	1.00012	1.00018	1.00103	1.00281	1.00569	1.00982	1.0149	1.01995	1.02178	1.04177	1.05339	1.04434	1.03891	1.04191	1.04438	1.04587	1.04756	1.04998	1.05244	1.05476	1.05687	1.05904	1.05987	1.05865	1.05743	1.05622	1.05424	1.05182	1.04948	1.04722	1.04523	1.04405	1.04286	1.04168	1.0405	1.04003	1.04003	1.04003	1.04003	1.04003	1.04003
1	1.00032	1.00032	1.00032	1.00032	1.00032	1.00047	1.00159	1.00172	1.00119	1.00145	1.00111	1.00074	1.00144	1.00118	1.00053	1.00034	1.00063	1.00225	1.00203	1.00134	1.00127	1.00126	1.00152	1.0018	1.00219	1.00262	1.00266	1.00242	1.00219	1.0017	1.00112	1.00066	1.00042	1.00065	1.00095	1.00129	1.0017	1.00176	1.00183	1.00189	1.00196	1.0018	1.00152	1.00125	1.00102	1.00084	1.00084	1.00084	1.00084
1	1.00082	1.00082	1.00082	1.00082	1.00082	1.00112	1.00109	1.00062	1.00063	1.00064	1.00028	1.0004	1.00065	1.00068	1.00052	1.00029	1.00074	1.00134	1.00191	1.0024	1.00282	1.00286	1.00279	1.00347	1.00482	1.00611	1.00633	1.00656	1.00673	1.00687	1.00701	1.00694	1.00607	1.00526	1.00449	1.00377	1.00358	1.00339	1.00321	1.00304	1.00295	1.0029	1.00286	1.00282	1.00279	1.00279	1.00279	1.00279	1.00279
1	1.00086	1.00086	1.00086	1.00086	1.00086	1.00077	1.00058	1.00031	1.0002	1.00013	1.00005	1.00009	1.00014	1.00012	1.00006	1.00001	1.00005	1.00009	1.00011	1.00009	1.00006	1.00018	1.00038	1.00043	1.00048	1.00056	1.00066	1.00082	1.00133	1.00196	1.0027	1.00274	1.00279	1.00283	1.00271	1.00196	1.00133	1.00082	1.00043	1.00056	1.0007	1.00086	1.00103	1.00114	1.00114	1.00114	1.00114	1.00114	1.00114
1	1.00255	1.00255	1.00255	1.00255	1.00255	1.00255	1.00246	1.00245	1.00255	1.00304	1.00385	1.0022	1.00255	1.00445	1.00442	1.00398	1.00404	1.00488	1.00723	1.0077	1.00764	1.00866	1.01005	1.0108	1.01138	1.01151	1.01096	1.01042	1.01112	1.01219	1.01331	1.01352	1.01234	1.01121	1.01015	1.00905	1.00789	1.0068	1.00579	1.00485	1.00447	1.00411	1.00377	1.00344	1.00319	1.00319	1.00319	1.00319	1.00319
1	1.00009	1.00009	1.00009	1.00009	1.00009	1.00021	1.00037	1.00029	1.00017	1.00006	1.00032	1.00058	1.0006	1.00049	1.00037	1.0003	1.00035	1.00048	1.00103	1.00157	1.00131	1.00135	1.00187	1.00255	1.00369	1.00502	1.00566	1.00577	1.00587	1.00677	1.00795	1.0092	1.01002	1.00886	1.00778	1.00676	1.00611	1.00674	1.0074	1.00808	1.00877	1.00893	1.00872	1.00851	1.00831	1.0081	1.00806	1.00806	1.00806
1	1.001	1.001	1.001	1.001	1.001	1.001	1.0009	1.00093	1.00113	1.00061	1.00035	1.0003	1.00024	1.00033	1.00073	1.00083	1.00081	1.0007	1.00089	1.00135	1.00089	1.00052	1.00091	1.0014	1.00179	1.00218	1.00243	1.00242	1.00241	1.00242	1.00244	1.00245	1.00247	1.0025	1.00252	1.00255	1.00261	1.0028	1.003	1.00321	1.00342	1.00294	1.0025	1.00209	1.00172	1.00158	1.00158	1.00158	1.00158
1	1.00044	1.00044	1.00044	1.00044	1.00044	1.0005	1.00068	1.00081	1.0009	1.0009	1.00087	1.00085	1.00088	1.00097	1.00108	1.00148	1.0022	1.00356	1.00402	1.00421	1.00442	1.00478	1.00573	1.00677	1.00625	1.00575	1.00605	1.00689	1.0078	1.00814	1.00833	1.00853	1.00846	1.00735	1.00632	1.00538	1.0046	1.00424	1.00389	1.00355	1.00322	1.00343	1.00377	1.00413	1.0045	1.00472	1.00472	1.00472	1.00472
1	1.00022	1.00022	1.00022	1.00022	1.00022	1.00029	1.00019	1.00006	1.00039	1.00034	1.00006	1.00005	1.00007	1.00011	1.00004	1.00002	1.00003	1.00004	1.00006	1.0002	1.00032	1.00032	1.00026	1.00013	1.00012	1.0003	1.00055	1.00068	1.00077	1.00087	1.00065	1.0004	1.00022	1.00013	1.00024	1.00038	1.00056	1.00077	1.00073	1.00069	1.00066	1.00062	1.00062	1.00062	1.00062	1.00062	1.00062	1.00062	1.00062
1	1.00002	1.00002	1.00002	1.00002	1.00002	1.00007	1.00037	1.00046	1.0004	1.00014	1.00018	1.00044	1.00044	1.00039	1.0003	1.0005	1.00083	1.00107	1.0014	1.00182	1.00237	1.00301	1.00329	1.00348	1.00442	1.00608	1.0077	1.00817	1.00865	1.0091	1.00936	1.00962	1.00989	1.00992	1.00979	1.00966	1.00954	1.00933	1.00903	1.00874	1.00845	1.00817	1.00817	1.00817	1.00817	1.00817	1.00817	1.00817	1.00817
1	1.00036	1.00036	1.00036	1.00036	1.00036	1.00053	1.0011	1.00108	1.00138	1.00239	1.00148	1.0011	1.00126	1.00137	1.00124	1.0008	1.00116	1.00167	1.0016	1.00165	1.00192	1.0017	1.0012	1.00116	1.00141	1.00148	1.00128	1.00109	1.00093	1.00079	1.00066	1.00054	1.00044	1.00035	1.00027	1.00028	1.00042	1.00059	1.00078	1.00091	1.00067	1.00047	1.00031	1.00018	1.00016	1.00016	1.00016	1.00016	1.00016
1	1.0009	1.0009	1.0009	1.0009	1.0009	1.00115	1.00133	1.00088	1.00064	1.00054	1.00054	1.00081	1.00138	1.00108	1.00086	1.00072	1.00102	1.0014	1.00134	1.0015	1.00184	1.00146	1.00077	1.00083	1.00142	1.00209	1.00272	1.00344	1.00351	1.0034	1.00329	1.00324	1.0033	1.00335	1.00341	1.0034	1.00334	1.00329	1.00323	1.00318	1.00315	1.00311	1.00307	1.00304	1.00303	1.00303	1.00303	1.00303	1.00303
1	1.0015	1.0015	1.0015	1.0015	1.0015	1.002	1.00298	1.00494	1.00701	1.00889	1.00912	1.0101	1.01164	1.01215	1.01381	1.01642	1.01828	1.01997	1.02061	1.02188	1.02413	1.02629	1.02826	1.03041	1.03315	1.03602	1.03846	1.04085	1.04332	1.04346	1.04301	1.04256	1.04222	1.04226	1.0423	1.04234	1.0418	1.03897	1.03622	1.03355	1.03097	1.02902	1.02749	1.02601	1.02457	1.02318	1.02291	1.02291	1.02291
1	1.00277	1.00277	1.00277	1.00277	1.00277	1.00305	1.0029	1.00115	1.0008	1.00201	1.0031	1.0041	1.00471	1.0043	1.00328	1.00406	1.00481	1.00328	1.00278	1.00355	1.00389	1.00351	1.00321	1.00315	1.00308	1.00288	1.00261	1.00234	1.00218	1.00207	1.00197	1.00188	1.00176	1.00166	1.00155	1.00145	1.00125	1.00101	1.00081	1.00062	1.00047	1.00055	1.00084	1.00118	1.00159	1.00206	1.00227	1.00227	1.00227
1	1.00055	1.00055	1.00055	1.00055	1.00055	1.00055	1.00058	1.00062	1.00042	1.00035	1.00044	1.00057	1.0007	1.00071	1.00082	1.00102	1.00117	1.00148	1.00211	1.00288	1.00381	1.00447	1.0049	1.00625	1.00847	1.01065	1.01149	1.01236	1.01323	1.01405	1.01491	1.01579	1.01579	1.01557	1.01535	1.01514	1.01452	1.01382	1.01313	1.01246	1.01144	1.00995	1.00858	1.00732	1.00618	1.00575	1.00575	1.00575	1.00575
1	1.00277	1.00277	1.00277	1.00277	1.00277	1.00448	1.00387	1.00201	1.00218	1.0025	1.00235	1.00185	1.00144	1.00148	1.00162	1.00183	1.00135	1.00147	1.00265	1.00248	1.00196	1.00168	1.00146	1.00216	1.00328	1.00453	1.0059	1.00745	1.00739	1.00733	1.00727	1.00687	1.00626	1.00569	1.00514	1.00521	1.00544	1.00567	1.0059	1.00624	1.00675	1.00726	1.00779	1.00832	1.00843	1.00843	1.00843	1.00843	1.00843
1	1.00058	1.00058	1.00058	1.00058	1.00058	1.00058	1.00908	1.03997	1.0455	1.01617	1.0005	1.00061	1.00052	1.00021	1.00055	1.00127	1.00176	1.00243	1.00323	1.00168	1.00065	1.00127	1.00199	1.00269	1.0032	1.00264	1.00215	1.00206	1.00223	1.0024	1.00276	1.00329	1.00386	1.00448	1.00558	1.00683	1.00826	1.00986	1.01117	1.01062	1.01012	1.00966	1.00958	1.00958	1.00958	1.00958	1.00958	1.00958	1.00958
1	1.0002	1.0002	1.0002	1.0002	1.0002	1.00042	1.00269	1.00209	1.00022	1.00011	1.00049	1.00199	1.00125	1.00127	1.00179	1.00205	1.00184	1.0005	1.00043	1.00056	1.00085	1.00118	1.00151	1.00188	1.00157	1.0013	1.00177	1.00299	1.00455	1.00382	1.00317	1.00259	1.00241	1.00277	1.00315	1.00356	1.00404	1.00459	1.00517	1.00579	1.00604	1.00573	1.00542	1.00513	1.0049	1.0049	1.0049	1.0049	1.0049
1	1.00042	1.00042	1.00042	1.00042	1.00042	1.00061	1.00123	1.00148	1.00133	1.00069	1.00092	1.00096	1.00085	1.00039	1.00033	1.00048	1.0007	1.0008	1.00066	1.00068	1.00074	1.00078	1.00081	1.00081	1.00081	1.00087	1.00096	1.00104	1.00112	1.0012	1.00128	1.0012	1.00108	1.00097	1.00086	1.00087	1.00088	1.00089	1.0009	1.00087	1.00084	1.0008	1.00076	1.00074	1.00074	1.00074	1.00074	1.00074	1.00074
1	1.00889	1.00889	1.00889	1.00889	1.00889	1.00838	1.00607	1.00314	1.00048	1.00014	1.00014	1.00084	1.00104	1.0007	1.00131	1.00224	1.00369	1.00425	1.00469	1.00576	1.0068	1.00771	1.00869	1.00982	1.01104	1.01292	1.01496	1.0171	1.01929	1.02161	1.02363	1.02402	1.02441	1.02479	1.0254	1.02698	1.02862	1.03031	1.03206	1.0317	1.03135	1.031	1.03066	1.03039	1.03039	1.03039	1.03039	1.03039	1.03039
1	1.00011	1.00011	1.00011	1.00011	1.00011	1.00012	1.00018	1.00042	1.00094	1.00085	1.00111	1.00209	1.00171	1.00141	1.0012	1.00155	1.00242	1.00285	1.00272	1.00183	1.0018	1.00191	1.00184	1.00177	1.00273	1.00388	1.00447	1.00458	1.0047	1.00457	1.00438	1.0042	1.00424	1.00526	1.00638	1.00761	1.00848	1.00762	1.00681	1.00606	1.00535	1.00487	1.00441	1.00397	1.00354	1.00314	1.00314	1.00314	1.00314
1	1.00264	1.00264	1.00264	1.00264	1.00264	1.00264	1.0026	1.00255	1.00248	1.00203	1.00178	1.0026	1.00262	1.00257	1.00311	1.00361	1.00395	1.00358	1.00379	1.00496	1.00384	1.0024	1.00238	1.0027	1.0031	1.00354	1.00391	1.00416	1.00441	1.00489	1.00557	1.00629	1.00704	1.00659	1.00615	1.00571	1.00529	1.00502	1.00475	1.0045	1.00425	1.00448	1.00548	1.00656	1.00773	1.00898	1.00898	1.00898	1.00898
1	1.00087	1.00087	1.00087	1.00087	1.00087	1.00087	1.00094	1.0011	1.00171	1.00222	1.00263	1.00328	1.00396	1.00445	1.00441	1.00361	1.00416	1.00571	1.00827	1.00953	1.00437	1.00122	1.00097	1.00077	1.0012	1.00233	1.00382	1.00371	1.00319	1.00272	1.0028	1.00328	1.0038	1.00437	1.00385	1.00337	1.00293	1.00252	1.00229	1.00216	1.00204	1.00193	1.00181	1.00179	1.00179	1.00179	1.00179	1.00179	1.00179
1	1.04146	1.04146	1.04146	1.04146	1.04146	1.04344	1.0486	1.04618	1.04314	1.04472	1.04594	1.04548	1.03199	1.01343	1.00183	1.0006	1.00235	1.00261	1.003	1.00397	1.00577	1.00917	1.01286	1.01679	1.02091	1.02521	1.02909	1.03199	1.0349	1.03697	1.03886	1.0408	1.04252	1.04388	1.04525	1.04662	1.04758	1.04842	1.04925	1.05006	1.05105	1.05208	1.05312	1.05415	1.05457	1.05457	1.05457	1.05457	1.05457
1	1.00152	1.00152	1.00152	1.00152	1.00152	1.00128	1.00112	1.00107	1.00157	1.00158	1.00126	1.00096	1.00191	1.00331	1.00354	1.00408	1.00489	1.00521	1.0059	1.00724	1.00823	1.00893	1.00936	1.00961	1.00985	1.0101	1.01035	1.0121	1.01396	1.01591	1.01526	1.01462	1.01399	1.01322	1.01194	1.01073	1.00959	1.00852	1.00838	1.00824	1.00811	1.00797	1.00789	1.00789	1.00789	1.00789	1.00789	1.00789	1.00789
1	1.00065	1.00065	1.00065	1.00065	1.00065	1.00065	1.00013	1.00011	1.00036	1.00028	1.0003	1.00049	1.00044	1.0003	1.00013	1.00018	1.00036	1.00097	1.00137	1.00151	1.00166	1.00182	1.00161	1.00141	1.00179	1.00222	1.00233	1.00193	1.00156	1.00149	1.00161	1.00173	1.00185	1.00197	1.0021	1.00224	1.00225	1.00182	1.00144	1.00109	1.00079	1.00076	1.00079	1.00082	1.00084	1.00086	1.00086	1.00086	1.00086
1	1.00344	1.00344	1.00344	1.00344	1.00344	1.00331	1.00301	1.00422	1.00611	1.00509	1.00449	1.00441	1.00378	1.00308	1.00526	1.00698	1.00736	1.008	1.00884	1.00792	1.00661	1.00743	1.00828	1.00876	1.00917	1.01027	1.01255	1.01506	1.0163	1.01658	1.01687	1.01678	1.01516	1.01362	1.01214	1.01076	1.00955	1.00841	1.00735	1.00636	1.0062	1.00658	1.00697	1.00736	1.00775	1.00783	1.00783	1.00783	1.00783
1	1.00091	1.00091	1.00091	1.00091	1.00091	1.00091	1.00076	1.00202	1.00705	1.00793	1.00907	1.01071	1.01614	1.02112	1.02247	1.02404	1.026	1.0294	1.03278	1.03623	1.03838	1.04018	1.04369	1.0478	1.04991	1.05061	1.05131	1.05445	1.05765	1.06093	1.06247	1.06356	1.06467	1.06579	1.06335	1.06094	1.05858	1.05625	1.0543	1.05259	1.05088	1.0492	1.04752	1.04752	1.04752	1.04752	1.04752	1.04752	1.04752
1	1.00057	1.00057	1.00057	1.00057	1.00057	1.00057	1.00052	1.00049	1.00049	1.00048	1.00051	1.00074	1.00045	1.00023	1.00039	1.00047	1.00046	1.00056	1.00075	1.0011	1.00149	1.00191	1.00206	1.00202	1.00211	1.00245	1.00281	1.00261	1.00242	1.00224	1.00228	1.00232	1.00237	1.00231	1.00211	1.00192	1.00174	1.00159	1.00147	1.00135	1.00124	1.00114	1.00142	1.00174	1.00209	1.00246	1.00262	1.00262	1.00262
1	1.03916	1.03916	1.03916	1.03916	1.03916	1.03916	1.01344	1.00214	1.00318	1.00402	1.00465	1.00383	1.00361	1.00423	1.00412	1.00434	1.00598	1.00649	1.00612	1.00604	1.00602	1.00586	1.00569	1.0066	1.00789	1.00861	1.0089	1.00919	1.01095	1.01284	1.01486	1.01573	1.01576	1.0158	1.01583	1.01602	1.01632	1.01661	1.01691	1.01596	1.01329	1.01087	1.00869	1.00676	1.0064	1.0064	1.0064	1.0064	1.0064
1	1.01358	1.01358	1.01358	1.01358	1.01358	1.00399	1.00044	1.0008	1.00085	1.00092	1.001	1.00127	1.00189	1.00259	1.00302	1.00212	1.00185	1.00192	1.00134	1.00092	1.00132	1.00193	1.00343	1.00534	1.0058	1.00628	1.00658	1.00676	1.00695	1.00731	1.00778	1.00826	1.00845	1.00749	1.00655	1.00565	1.00479	1.00457	1.00475	1.00492	1.00509	1.00516	1.0052	1.00525	1.0053	1.00535	1.00537	1.00537	1.00537
1	1.00088	1.00088	1.00088	1.00088	1.00088	1.00072	1.00017	1.00012	1.00026	1.00012	1.00008	1.00008	1.00004	1.00013	1.00072	1.00079	1.0011	1.00195	1.00184	1.00148	1.00199	1.00256	1.00314	1.00378	1.00412	1.00448	1.00463	1.00465	1.00467	1.00528	1.00608	1.00693	1.00767	1.00781	1.00796	1.0081	1.00793	1.00654	1.00531	1.00421	1.00325	1.00263	1.00212	1.00165	1.00124	1.00102	1.00102	1.00102	1.00102
1	1.00197	1.00197	1.00197	1.00197	1.00197	1.00211	1.00248	1.00324	1.00349	1.00336	1.00336	1.00361	1.00426	1.00516	1.00621	1.00696	1.00766	1.00829	1.00936	1.0108	1.01211	1.01343	1.01403	1.01445	1.01627	1.01919	1.02231	1.02222	1.02213	1.02205	1.02262	1.02336	1.02412	1.02454	1.02353	1.02255	1.02159	1.02066	1.01961	1.01855	1.01753	1.01653	1.01557	1.01557	1.01557	1.01557	1.01557	1.01557	1.01557
1	1.00057	1.00057	1.00057	1.00057	1.00057	1.00057	1.0005	1.00038	1.00023	1.00186	1.00621	1.01434	1.01748	1.02383	1.03125	1.03679	1.04205	1.04751	1.05132	1.05479	1.05795	1.06101	1.0636	1.06622	1.07103	1.0759	1.07934	1.08183	1.08439	1.0849	1.08489	1.08488	1.08471	1.08388	1.08306	1.08225	1.08146	1.07865	1.07588	1.07314	1.07044	1.06907	1.06965	1.07023	1.07082	1.07141	1.07165	1.07165	1.07165
1	1.00206	1.00206	1.00206	1.00206	1.00206	1.00206	1.00173	1.00146	1.00137	1.00103	1.00083	1.00128	1.00138	1.00131	1.00095	1.00068	1.00048	1.00028	1.0002	1.00023	1.0004	1.00076	1.00076	1.00052	1.00048	1.00072	1.00102	1.00102	1.00102	1.00102	1.0011	1.00119	1.00128	1.00139	1.00154	1.0017	1.00186	1.00188	1.00169	1.0015	1.00133	1.00117	1.00117	1.00117	1.00117	1.00117	1.00117	1.00117	1.00117
1	1.00134	1.00134	1.00134	1.00134	1.00134	1.00136	1.0014	1.00129	1.00127	1.00139	1.00172	1.00218	1.00295	1.0036	1.00414	1.00474	1.00539	1.00618	1.00769	1.00986	1.01098	1.01183	1.01279	1.0138	1.016	1.02031	1.02515	1.02762	1.02946	1.03135	1.03274	1.03378	1.03482	1.03587	1.03371	1.03084	1.02808	1.02543	1.02355	1.0227	1.02188	1.02108	1.0203	1.02014	1.02014	1.02014	1.02014	1.02014	1.02014
1	1.00135	1.00135	1.00135	1.00135	1.00135	1.00135	1.00129	1.00122	1.00114	1.00109	1.00107	1.00195	1.00194	1.00131	1.00102	1.00095	1.00155	1.00201	1.0021	1.00222	1.00236	1.0032	1.00439	1.00543	1.00648	1.00781	1.0096	1.01159	1.01216	1.0117	1.01124	1.01065	1.00963	1.00866	1.00776	1.00706	1.00702	1.00697	1.00693	1.00689	1.00667	1.00642	1.00617	1.00593	1.00574	1.00574	1.00574	1.00574	1.00574
1	1.00162	1.00162	1.00162	1.00162	1.00162	1.00186	1.0021	1.00231	1.00203	1.00147	1.00153	1.00145	1.00118	1.00122	1.00147	1.00128	1.00137	1.00194	1.00253	1.00314	1.00375	1.00439	1.00524	1.00618	1.00749	1.00944	1.01163	1.01087	1.01013	1.0094	1.01078	1.01284	1.01507	1.01746	1.01542	1.01351	1.01172	1.01007	1.00918	1.00877	1.00836	1.00797	1.00766	1.00766	1.00766	1.00766	1.00766	1.00766	1.00766
1	1.00028	1.00028	1.00028	1.00028	1.00028	1.00034	1.00067	1.00437	1.01008	1.01594	1.01967	1.02166	1.02294	1.02383	1.001	1.00314	1.00677	1.00701	1.00675	1.0097	1.01328	1.01162	1.00712	1.00376	1.006	1.01067	1.01335	1.0116	1.01001	1.01097	1.01263	1.0144	1.02233	1.04108	1.05467	1.04487	1.03567	1.02718	1.01951	1.01281	1.02021	1.02876	1.03825	1.04853	1.02299	1.0051	1.00124	1.00124	1.00124
1	1.00136	1.00136	1.00136	1.00136	1.00136	1.00136	1.001	1.00065	1.00046	1.0006	1.00082	1.00087	1.00077	1.0006	1.00113	1.00121	1.00094	1.0012	1.00156	1.00225	1.0023	1.00189	1.00241	1.00379	1.00466	1.00506	1.00548	1.00516	1.00484	1.00453	1.00416	1.00381	1.00347	1.00327	1.00327	1.00326	1.00325	1.00334	1.00358	1.00384	1.0041	1.00436	1.0042	1.00405	1.0039	1.00375	1.00369	1.00369	1.00369
1	1.00204	1.00204	1.00204	1.00204	1.00204	1.00228	1.0022	1.00167	1.00176	1.00168	1.00136	1.00126	1.00118	1.00098	1.00143	1.00259	1.00102	1.00074	1.00103	1.00148	1.00204	1.00217	1.00231	1.00303	1.00384	1.00378	1.00349	1.00342	1.00419	1.00505	1.00598	1.00539	1.00483	1.0043	1.00383	1.00353	1.00323	1.00295	1.00269	1.00318	1.00372	1.00429	1.0049	1.00528	1.00528	1.00528	1.00528	1.00528	1.00528
1	1.00067	1.00067	1.00067	1.00067	1.00067	1.00067	1.0008	1.00097	1.00119	1.00141	1.00159	1.00155	1.0018	1.0023	1.00195	1.0023	1.00321	1.00299	1.00277	1.00376	1.0046	1.0051	1.0059	1.00722	1.00841	1.00864	1.00887	1.00919	1.00958	1.00998	1.01011	1.01007	1.01003	1.00998	1.00973	1.00942	1.00911	1.00882	1.00819	1.00738	1.00661	1.00587	1.00518	1.00518	1.00518	1.00518	1.00518	1.00518	1.00518
1	1.00059	1.00059	1.00059	1.00059	1.00059	1.00059	1.00073	1.00107	1.00163	1.00145	1.00141	1.0016	1.00116	1.00088	1.00156	1.00171	1.00165	1.00142	1.0011	1.00076	1.0019	1.00424	1.00468	1.00451	1.00415	1.00375	1.00402	1.00537	1.0069	1.00713	1.00535	1.00383	1.00255	1.00233	1.00234	1.00235	1.00236	1.00236	1.00235	1.00235	1.00234	1.00233	1.00229	1.00225	1.00222	1.00218	1.00218	1.00218	1.00218
1	1.00076	1.00076	1.00076	1.00076	1.00076	1.00076	1.00089	1.0009	1.00035	1.00039	1.00055	1.00056	1.00049	1.00048	1.00104	1.00128	1.00084	1.00149	1.00221	1.0026	1.0026	1.00202	1.00209	1.00318	1.00451	1.00459	1.00468	1.00543	1.00736	1.00956	1.01061	1.00964	1.00873	1.00786	1.00718	1.00663	1.0061	1.00559	1.00511	1.00463	1.00417	1.00374	1.00332	1.00324	1.00324	1.00324	1.00324	1.00324	1.00324
1	1.00433	1.00433	1.00433	1.00433	1.00433	1.00433	1.00129	1.00038	1.00051	1.00076	1.00081	1.00049	1.00034	1.00053	1.00156	1.00087	1.00035	1.001	1.0011	1.00075	1.00061	1.00053	1.00104	1.00194	1.00301	1.00431	1.00508	1.00478	1.00449	1.00416	1.00382	1.00349	1.00317	1.00292	1.00269	1.00246	1.00224	1.00282	1.00345	1.00414	1.00489	1.00491	1.00473	1.00456	1.00439	1.00429	1.00429	1.00429	1.00429
1	1.00142	1.00142	1.00142	1.00142	1.00142	1.00145	1.00154	1.00041	1.00725	1.01582	1.00626	1.00148	1.00169	1.001	1.00052	1.00086	1.00108	1.0012	1.00208	1.00203	1.00073	1.00103	1.00284	1.00419	1.00373	1.00337	1.00333	1.00328	1.0039	1.00574	1.00786	1.00886	1.0079	1.00699	1.00613	1.00583	1.00635	1.00688	1.00743	1.00801	1.00686	1.0058	1.00482	1.00392	1.00358	1.00358	1.00358	1.00358	1.00358
1	1.00047	1.00047	1.00047	1.00047	1.00047	1.00047	1.00135	1.0017	1.00152	1.0013	1.0012	1.00125	1.0014	1.00132	1.00091	1.00076	1.00067	1.00049	1.00039	1.0004	1.00024	1.00007	1.00007	1.0001	1.0002	1.00038	1.00058	1.0007	1.00084	1.00096	1.00098	1.00101	1.00104	1.00109	1.00116	1.00122	1.00129	1.00136	1.00144	1.00152	1.0016	1.00168	1.00168	1.00168	1.00168	1.00168	1.00168	1.00168	1.00168
1	1.0003	1.0003	1.0003	1.0003	1.0003	1.00032	1.00042	1.00042	1.00034	1.0004	1.00047	1.00056	1.00053	1.00055	1.00095	1.00115	1.00116	1.00168	1.0021	1.00182	1.00182	1.00226	1.00272	1.00319	1.00378	1.00474	1.00579	1.00642	1.00674	1.00706	1.00724	1.00718	1.00712	1.00705	1.00643	1.00549	1.00463	1.00385	1.00358	1.00402	1.00448	1.00496	1.00546	1.00556	1.00556	1.00556	1.00556	1.00556	1.00556
1	1.00378	1.00378	1.00378	1.00378	1.00378	1.00168	1.00017	1.00018	1.00023	1.00034	1.0005	1.00437	1.00499	1.00236	1.00069	1.0002	1.0117	1.0433	1.07351	1.05992	1.06848	1.08341	1.0904	1.09165	1.09183	1.09046	1.08909	1.09124	1.09427	1.09729	1.09802	1.09817	1.09833	1.09849	1.09956	1.10087	1.10217	1.10346	1.10325	1.10081	1.09838	1.09597	1.09358	1.0931	1.0931	1.0931	1.0931	1.0931	1.0931
1	1.00199	1.00199	1.00199	1.00199	1.00199	1.00199	1.0012	1.00108	1.0019	1.00184	1.00165	1.00128	1.00123	1.00116	1.00079	1.00121	1.00246	1.00214	1.002	1.00212	1.0025	1.0031	1.0037	1.00434	1.00486	1.00529	1.00574	1.00675	1.00785	1.00882	1.009	1.00919	1.00938	1.00903	1.00791	1.00685	1.00586	1.00544	1.00578	1.00613	1.00648	1.00684	1.00684	1.00684	1.00684	1.00684	1.00684	1.00684	1.00684
1	1.02795	1.02795	1.02795	1.02795	1.02795	1.02359	1.00606	1.00792	1.00542	1.00041	1.00005	1.00009	1.00032	1.0007	1.00111	1.00123	1.0011	1.00067	1.00106	1.00183	1.00175	1.00159	1.00118	1.00094	1.00116	1.0014	1.00184	1.00238	1.00297	1.00372	1.00458	1.00553	1.00642	1.00727	1.00815	1.00907	1.00863	1.00734	1.00616	1.00507	1.00429	1.00437	1.00446	1.00455	1.00463	1.00465	1.00465	1.00465	1.00465
1	1.0013	1.0013	1.0013	1.0013	1.0013	1.00147	1.00168	1.00192	1.00184	1.00174	1.00189	1.00214	1.00249	1.00188	1.00204	1.00354	1.00479	1.006	1.00699	1.00693	1.0032	1.00305	1.00514	1.00772	1.0108	1.0144	1.01236	1.01054	1.009	1.00772	1.00653	1.00542	1.00736	1.00956	1.01202	1.01436	1.01539	1.01643	1.01748	1.01852	1.01805	1.01543	1.01297	1.01068	1.00982	1.00982	1.00982	1.00982	1.00982
1	1.00026	1.00026	1.00026	1.00026	1.00026	1.00026	1.00035	1.00054	1.00087	1.00099	1.00095	1.00074	1.0009	1.0018	1.0013	1.00079	1.00103	1.00112	1.00096	1.00156	1.00257	1.00224	1.00163	1.00237	1.00373	1.00491	1.00584	1.00684	1.00814	1.00963	1.01128	1.01114	1.00981	1.00859	1.00747	1.00756	1.00795	1.00836	1.00877	1.0083	1.0073	1.00637	1.00551	1.00471	1.00471	1.00471	1.00471	1.00471	1.00471
1	1.00037	1.00037	1.00037	1.00037	1.00037	1.00078	1.00181	1.00123	1.00069	1.00022	1.00054	1.00083	1.00093	1.00121	1.00119	1.00071	1.00072	1.00086	1.00109	1.00101	1.00073	1.00055	1.0004	1.00064	1.00107	1.00115	1.00095	1.00077	1.0009	1.00112	1.00137	1.0013	1.00116	1.00103	1.0009	1.00101	1.00113	1.00125	1.00138	1.00112	1.00081	1.00056	1.00035	1.00029	1.00029	1.00029	1.00029	1.00029	1.00029
1	1.00075	1.00075	1.00075	1.00075	1.00075	1.00037	1.00003	1.00005	1.00011	1.00026	1.00022	1.00019	1.00045	1.00059	1.00059	1.00047	1.00041	1.00039	1.00107	1.0022	1.00286	1.00364	1.00478	1.00585	1.00609	1.00633	1.00773	1.01015	1.0129	1.01291	1.01222	1.01155	1.0111	1.01141	1.01173	1.01206	1.01239	1.01233	1.01228	1.01223	1.01217	1.01228	1.0125	1.01272	1.01295	1.01317	1.01321	1.01321	1.01321
1	1.00462	1.00462	1.00462	1.00462	1.00462	1.00448	1.00412	1.00471	1.00508	1.00472	1.00458	1.00458	1.00494	1.00409	1.00266	1.00391	1.00342	1.00196	1.00287	1.00353	1.00261	1.00248	1.00347	1.00348	1.00209	1.00134	1.00203	1.00285	1.00388	1.00523	1.00679	1.00797	1.00692	1.00596	1.00507	1.00457	1.00541	1.00633	1.00731	1.00806	1.00758	1.00711	1.00664	1.0062	1.00611	1.00611	1.00611	1.00611	1.00611
1	1.00229	1.00229	1.00229	1.00229	1.00229	1.00241	1.00273	1.00254	1.00226	1.00206	1.00176	1.00143	1.00147	1.00149	1.00149	1.00149	1.00152	1.00167	1.00173	1.00173	1.0021	1.00261	1.00364	1.00498	1.00613	1.00713	1.00816	1.00913	1.01016	1.01098	1.01145	1.01192	1.01239	1.01175	1.01086	1.01	1.00917	1.00948	1.01009	1.01071	1.01134	1.01184	1.01176	1.01167	1.01159	1.0115	1.01147	1.01147	1.01147
1	1.00454	1.00454	1.00454	1.00454	1.00454	1.00454	1.07015	1.03134	1.00399	1.00273	1.00225	1.00267	1.00375	1.00471	1.00382	1.00186	1.00124	1.00622	1.01068	1.00286	1.00245	1.0033	1.00875	1.0162	1.0187	1.0123	1.00726	1.00461	1.00257	1.0029	1.00753	1.01399	1.02204	1.02669	1.0246	1.02261	1.02072	1.01925	1.01915	1.01905	1.01895	1.01885	1.01902	1.01925	1.01948	1.01971	1.0198	1.0198	1.0198
1	1.00047	1.00047	1.00047	1.00047	1.00047	1.00045	1.00037	1.00031	1.00026	1.00025	1.00034	1.00068	1.00074	1.00065	1.00041	1.00058	1.00178	1.0018	1.00146	1.00274	1.00411	1.00449	1.00488	1.00544	1.00604	1.00681	1.00772	1.00869	1.00975	1.01089	1.0121	1.01192	1.01082	1.00978	1.00879	1.00816	1.00775	1.00735	1.00696	1.00637	1.00506	1.0039	1.00288	1.00202	1.00172	1.00172	1.00172	1.00172	1.00172
1	1.00135	1.00135	1.00135	1.00135	1.00135	1.00209	1.00322	1.00327	1.0035	1.00402	1.00371	1.00329	1.00312	1.00366	1.00477	1.005	1.00541	1.00661	1.00781	1.00893	1.00918	1.00884	1.00959	1.01114	1.01227	1.0126	1.01294	1.01426	1.01587	1.01756	1.01843	1.01873	1.01903	1.01935	1.01731	1.01486	1.01261	1.01054	1.00991	1.01015	1.01038	1.01062	1.01086	1.01086	1.01086	1.01086	1.01086	1.01086	1.01086
1	1.00153	1.00153	1.00153	1.00153	1.00153	1.0018	1.00201	1.00168	1.00135	1.00105	1.00135	1.00134	1.00089	1.00131	1.00197	1.00219	1.00175	1.00101	1.00129	1.00189	1.00171	1.0016	1.00178	1.00197	1.0028	1.00379	1.00413	1.00398	1.00382	1.0037	1.0036	1.00349	1.00326	1.00256	1.00194	1.00141	1.00096	1.00061	1.00033	1.00014	1.00003	1.00009	1.00025	1.00048	1.00079	1.00109	1.00109	1.00109	1.00109
1	1.00168	1.00168	1.00168	1.00168	1.00168	1.00206	1.0022	1.0018	1.00137	1.0011	1.0013	1.00144	1.00153	1.00155	1.00168	1.00197	1.00246	1.0029	1.00271	1.00277	1.00321	1.00378	1.00446	1.00491	1.00518	1.00555	1.00628	1.00706	1.00754	1.00752	1.0075	1.00747	1.00666	1.00589	1.00517	1.0045	1.00414	1.00379	1.00346	1.00315	1.00304	1.00306	1.00308	1.0031	1.00312	1.00312	1.00312	1.00312	1.00312
1	1.00531	1.00531	1.00531	1.00531	1.00531	1.00531	1.00468	1.00392	1.003	1.00291	1.00304	1.00332	1.00372	1.00421	1.00481	1.0052	1.00542	1.00534	1.00527	1.0055	1.00563	1.00561	1.00554	1.00525	1.00497	1.00539	1.00583	1.00626	1.00669	1.00712	1.00714	1.00652	1.00593	1.00537	1.00479	1.00424	1.00373	1.00325	1.00317	1.00366	1.00419	1.00474	1.00533	1.00533	1.00533	1.00533	1.00533	1.00533	1.00533
1	1.00085	1.00085	1.00085	1.00085	1.00085	1.001	1.00127	1.0014	1.00137	1.00109	1.00135	1.00166	1.0018	1.00188	1.00194	1.00185	1.00209	1.00259	1.00342	1.00434	1.00485	1.00552	1.0068	1.00823	1.00836	1.00849	1.00996	1.01192	1.01405	1.01435	1.01416	1.01397	1.01367	1.01293	1.01221	1.0115	1.01078	1.01003	1.00932	1.00863	1.00798	1.00789	1.00817	1.00845	1.00873	1.00902	1.00902	1.00902	1.00902
1	1.00009	1.00009	1.00009	1.00009	1.00009	1.00009	1.00045	1.00065	1.00031	1.00031	1.00044	1.00087	1.00144	1.00181	1.0017	1.00203	1.00236	1.00214	1.00226	1.00262	1.00261	1.00251	1.00271	1.00292	1.00302	1.0031	1.00369	1.00523	1.00704	1.00767	1.00628	1.00503	1.00392	1.00323	1.00267	1.00217	1.00172	1.00163	1.00163	1.00162	1.00162	1.00154	1.00142	1.00131	1.0012	1.00112	1.00112	1.00112	1.00112
1	1.00837	1.00837	1.00837	1.00837	1.00837	1.00775	1.00631	1.00443	1.00343	1.00356	1.00336	1.00306	1.00266	1.00217	1.00167	1.00149	1.00162	1.00231	1.00194	1.00138	1.00321	1.00518	1.00518	1.00518	1.00521	1.00524	1.00575	1.00642	1.00714	1.00805	1.00901	1.01001	1.01039	1.00979	1.0092	1.00864	1.0082	1.00793	1.00768	1.00743	1.00719	1.0075	1.00782	1.00814	1.00848	1.00862	1.00862	1.00862	1.00862
1	1.00134	1.00134	1.00134	1.00134	1.00134	1.00134	1.00191	1.00229	1.0011	1.00104	1.00165	1.00152	1.00132	1.00106	1.00097	1.00094	1.00104	1.00128	1.0018	1.00217	1.00242	1.00252	1.00257	1.00357	1.00501	1.00585	1.00552	1.00519	1.00566	1.00672	1.00787	1.00807	1.00683	1.00569	1.00466	1.00373	1.00288	1.00214	1.00151	1.001	1.00092	1.00085	1.00078	1.00072	1.00068	1.00068	1.00068	1.00068	1.00068
1	1.00042	1.00042	1.00042	1.00042	1.00042	1.00042	1.00306	1.00325	1.00137	1.00099	1.00056	1.00014	1.00033	1.00047	1.00021	1.00014	1.00016	1.00008	1.00011	1.00044	1.0004	1.00025	1.00044	1.0008	1.00106	1.00129	1.00154	1.00177	1.00201	1.00235	1.00287	1.00345	1.00407	1.00447	1.00489	1.00535	1.00583	1.00556	1.00481	1.00413	1.00349	1.00291	1.00291	1.00291	1.00291	1.00291	1.00291	1.00291	1.00291
1	1.00386	1.00386	1.00386	1.00386	1.00386	1.00402	1.00443	1.00747	1.01263	1.01025	1.00391	1.00201	1.00201	1.00275	1.0036	1.00371	1.00422	1.00508	1.00471	1.00509	1.00894	1.0082	1.0047	1.00506	1.0264	1.03225	1.02365	1.01591	1.00928	1.00907	1.01031	1.01161	1.01257	1.01194	1.01134	1.01076	1.01052	1.01075	1.01099	1.01125	1.01152	1.01209	1.01384	1.01566	1.01754	1.01947	1.01986	1.01986	1.01986
1	1.00437	1.00437	1.00437	1.00437	1.00437	1.00409	1.00397	1.00419	1.00375	1.00328	1.00317	1.00378	1.00497	1.00457	1.00455	1.00512	1.00593	1.00685	1.0079	1.00949	1.01348	1.01594	1.01525	1.0157	1.01794	1.02029	1.02117	1.02206	1.02284	1.02309	1.02334	1.02359	1.02379	1.024	1.0242	1.02441	1.02441	1.02437	1.02433	1.02428	1.02382	1.02274	1.02169	1.02066	1.01965	1.01926	1.01926	1.01926	1.01926
1	1.00778	1.00778	1.00778	1.00778	1.00778	1.00649	1.00459	1.00521	1.00502	1.00371	1.00344	1.0028	1.00174	1.00316	1.00469	1.00605	1.00477	1.00277	1.00283	1.00272	1.00252	1.00329	1.00449	1.00486	1.005	1.00524	1.00561	1.00599	1.00654	1.00711	1.00769	1.00812	1.00844	1.00876	1.00908	1.00884	1.00848	1.00813	1.00778	1.0084	1.00972	1.0111	1.01254	1.01314	1.01314	1.01314	1.01314	1.01314	1.01314
1	1.01085	1.01085	1.01085	1.01085	1.01085	1.01085	1.0078	1.00436	1.00113	1.00034	1.00016	1.00019	1.00009	1.00049	1.002	1.00673	1.0104	1.01224	1.01932	1.02537	1.02242	1.0226	1.02754	1.03182	1.03177	1.03173	1.031	1.03028	1.03016	1.03255	1.03504	1.03765	1.03713	1.03585	1.03458	1.03335	1.03185	1.03032	1.02883	1.02738	1.02695	1.02802	1.02911	1.03021	1.03134	1.03157	1.03157	1.03157	1.03157
1	1.00113	1.00113	1.00113	1.00113	1.00113	1.00113	1.00112	1.00115	1.00117	1.00117	1.00114	1.00114	1.00119	1.00132	1.00141	1.00126	1.00142	1.00185	1.00218	1.00252	1.00384	1.00503	1.0048	1.00456	1.00553	1.00656	1.00754	1.00839	1.00928	1.00958	1.00946	1.00934	1.00922	1.00821	1.00727	1.00639	1.00557	1.005	1.00445	1.00394	1.00345	1.00314	1.00307	1.00299	1.00292	1.00285	1.00283	1.00283	1.00283
1	1.00208	1.00208	1.00208	1.00208	1.00208	1.00196	1.00142	1.00115	1.00104	1.00112	1.0011	1.00084	1.00078	1.00075	1.00073	1.00083	1.00113	1.00129	1.00142	1.0016	1.00178	1.00195	1.00222	1.00291	1.00369	1.00421	1.00468	1.00514	1.00551	1.0059	1.0063	1.00589	1.0055	1.00513	1.00476	1.00443	1.00411	1.00381	1.00352	1.00321	1.00289	1.00259	1.0023	1.00204	1.00199	1.00199	1.00199	1.00199	1.00199
1	1.00094	1.00094	1.00094	1.00094	1.00094	1.00097	1.00055	1.00011	1.00015	1.0002	1.00026	1.00011	1.00006	1.00008	1.00029	1.00048	1.00048	1.00038	1.00035	1.00079	1.00125	1.00156	1.00139	1.00096	1.00086	1.00123	1.00164	1.00181	1.00199	1.00219	1.00211	1.00203	1.00196	1.00174	1.00134	1.001	1.0007	1.00055	1.00057	1.00059	1.0006	1.00062	1.00071	1.0008	1.0009	1.001	1.00104	1.00104	1.00104
1	1.00252	1.00252	1.00252	1.00252	1.00252	1.00253	1.00257	1.00195	1.00149	1.00191	1.00112	1.00047	1.00036	1.00035	1.00038	1.00038	1.00036	1.00029	1.00066	1.00113	1.00076	1.0005	1.00043	1.00048	1.00126	1.00239	1.00313	1.00379	1.00453	1.00495	1.0053	1.00567	1.00526	1.00384	1.00263	1.00165	1.00123	1.00142	1.00161	1.00182	1.00205	1.00202	1.00199	1.00197	1.00194	1.00193	1.00193	1.00193	1.00193
1	1.00051	1.00051	1.00051	1.00051	1.00051	1.00056	1.00065	1.00036	1.00032	1.00041	1.00033	1.00043	1.0009	1.00095	1.00089	1.00088	1.00116	1.00171	1.00114	1.00079	1.00095	1.00115	1.00143	1.00169	1.00175	1.0018	1.00215	1.00261	1.00312	1.00301	1.00291	1.0028	1.00243	1.00193	1.00148	1.0011	1.0009	1.00081	1.00072	1.00064	1.00057	1.0005	1.00044	1.00038	1.00033	1.00032	1.00032	1.00032	1.00032
1	1.0027	1.0027	1.0027	1.0027	1.0027	1.00272	1.00278	1.00171	1.00093	1.00116	1.00181	1.00253	1.00181	1.00182	1.00229	1.00229	1.00272	1.00392	1.00542	1.0072	1.00692	1.00679	1.00727	1.00778	1.00873	1.00974	1.01102	1.01241	1.01389	1.01352	1.01271	1.01193	1.01149	1.01156	1.01162	1.01169	1.01167	1.01152	1.01138	1.01123	1.01117	1.01141	1.01165	1.0119	1.01214	1.01224	1.01224	1.01224	1.01224
1	1.00045	1.00045	1.00045	1.00045	1.00045	1.00037	1.00021	1.00054	1.00069	1.00042	1.00028	1.00026	1.00037	1.00015	1.00005	1.00036	1.00031	1.00006	1.00009	1.00014	1.00031	1.00056	1.00092	1.00132	1.0017	1.00212	1.00237	1.00264	1.00295	1.00339	1.00386	1.00434	1.00423	1.00412	1.00401	1.0039	1.004	1.0041	1.0042	1.0043	1.00426	1.00402	1.00379	1.00357	1.00335	1.00335	1.00335	1.00335	1.00335
1	1.00083	1.00083	1.00083	1.00083	1.00083	1.00077	1.00049	1.00029	1.00015	1.00086	1.00199	1.00336	1.0042	1.00506	1.00588	1.00997	1.01447	1.01713	1.02113	1.0258	1.02868	1.03116	1.03159	1.03202	1.03635	1.04091	1.04519	1.04889	1.0527	1.05399	1.05358	1.05317	1.05276	1.05307	1.05338	1.0537	1.05401	1.05188	1.04819	1.04461	1.04116	1.03781	1.03781	1.03781	1.03781	1.03781	1.03781	1.03781	1.03781
1	1.00329	1.00329	1.00329	1.00329	1.00329	1.0027	1.00228	1.00209	1.00168	1.00123	1.00084	1.00097	1.00123	1.00136	1.00127	1.00106	1.00146	1.00167	1.00151	1.0014	1.00131	1.00166	1.00244	1.00347	1.00476	1.00581	1.00518	1.00458	1.00543	1.00751	1.00991	1.01207	1.01212	1.01217	1.01222	1.01199	1.01066	1.00942	1.00827	1.0072	1.00653	1.00596	1.00542	1.00491	1.00452	1.00452	1.00452	1.00452	1.00452
1	1.00004	1.00004	1.00004	1.00004	1.00004	1.00031	1.0006	1.0006	1.00093	1.00119	1.0006	1.00052	1.0007	1.00028	1.00014	1.00017	1.00035	1.00065	1.00093	1.00076	1.00038	1.00049	1.00076	1.00113	1.00159	1.00173	1.00163	1.00152	1.00178	1.00206	1.00236	1.00206	1.00165	1.00129	1.00106	1.00121	1.00137	1.00155	1.00173	1.0015	1.00128	1.00108	1.0009	1.00083	1.00083	1.00083	1.00083	1.00083	1.00083
1	1.0006	1.0006	1.0006	1.0006	1.0006	1.00068	1.00112	1.00155	1.00195	1.00156	1.00145	1.00173	1.00128	1.00105	1.00105	1.0014	1.0017	1.00122	1.00149	1.00241	1.00262	1.00262	1.00296	1.0034	1.00331	1.00308	1.00292	1.00298	1.00304	1.00317	1.00342	1.00367	1.00394	1.00357	1.00308	1.00262	1.0022	1.00197	1.00184	1.00172	1.0016	1.00153	1.00164	1.00175	1.00186	1.00197	1.002	1.002	1.002
1	1.00011	1.00011	1.00011	1.00011	1.00011	1.00019	1.00029	1.00039	1.00046	1.00053	1.00066	1.00063	1.00051	1.00051	1.00051	1.00051	1.00056	1.00062	1.00065	1.00088	1.00154	1.00227	1.00293	1.00367	1.0045	1.00542	1.00601	1.00664	1.00728	1.00791	1.00857	1.00924	1.00886	1.00824	1.00764	1.00707	1.00655	1.00607	1.00561	1.00516	1.00478	1.00458	1.00438	1.00419	1.004	1.00393	1.00393	1.00393	1.00393
1	1.00107	1.00107	1.00107	1.00107	1.00107	1.00107	1.00107	1.00112	1.00141	1.00159	1.00166	1.00116	1.00077	1.00049	1.0006	1.0007	1.0007	1.00063	1.00052	1.00046	1.00051	1.00109	1.00182	1.00243	1.00312	1.00346	1.00381	1.00422	1.00479	1.00541	1.00568	1.00441	1.00328	1.00231	1.00179	1.00175	1.00171	1.00167	1.00163	1.00164	1.00164	1.00165	1.00166	1.00166	1.00166	1.00166	1.00166	1.00166	1.00166
1	1.00547	1.00547	1.00547	1.00547	1.00547	1.00502	1.00503	1.00585	1.00454	1.0033	1.00337	1.00337	1.00333	1.00251	1.00239	1.00269	1.00415	1.0046	1.00335	1.00341	1.00379	1.003	1.00231	1.0026	1.00292	1.00346	1.00417	1.00498	1.00605	1.00719	1.00841	1.00865	1.00889	1.00913	1.00934	1.00939	1.00944	1.00948	1.00967	1.01042	1.01118	1.01195	1.01272	1.01288	1.01288	1.01288	1.01288	1.01288	1.01288
1	1.00138	1.00138	1.00138	1.00138	1.00138	1.00157	1.00151	1.00038	1.00025	1.00028	1.00048	1.00058	1.00067	1.00085	1.00097	1.00105	1.00112	1.00096	1.00052	1.00114	1.00251	1.00265	1.00182	1.00208	1.00236	1.00243	1.00246	1.00248	1.00264	1.00282	1.003	1.00414	1.00546	1.00695	1.00664	1.00518	1.00388	1.00275	1.0018	1.0026	1.00352	1.00455	1.00569	1.00569	1.00569	1.00569	1.00569	1.00569	1.00569
1	1.00096	1.00096	1.00096	1.00096	1.00096	1.00069	1.00047	1.00033	1.0005	1.00066	1.00062	1.00061	1.00051	1.00029	1.00044	1.00078	1.00131	1.00116	1.00077	1.00106	1.00149	1.00219	1.00283	1.00325	1.00372	1.00424	1.00479	1.00578	1.00697	1.00825	1.00855	1.00815	1.00777	1.0074	1.0066	1.00584	1.00512	1.00444	1.00374	1.0031	1.00251	1.00198	1.0017	1.0017	1.0017	1.0017	1.0017	1.0017	1.0017
1	1.00241	1.00241	1.00241	1.00241	1.00241	1.00241	1.002	1.00153	1.00101	1.00139	1.00166	1.00132	1.00091	1.00067	1.00095	1.00136	1.00178	1.00173	1.00212	1.00337	1.00397	1.00402	1.0047	1.0056	1.00686	1.00846	1.01015	1.01167	1.01331	1.01469	1.01464	1.0146	1.01455	1.01404	1.01344	1.01285	1.01228	1.01213	1.01223	1.01234	1.01245	1.01256	1.01197	1.01139	1.01083	1.01028	1.01006	1.01006	1.01006
1	1.00123	1.00123	1.00123	1.00123	1.00123	1.00098	1.00089	1.001	1.00229	1.00267	1.00137	1.00197	1.00284	1.00319	1.00334	1.00343	1.00351	1.00357	1.00362	1.00436	1.00539	1.0058	1.00623	1.00509	1.00374	1.00404	1.00552	1.00722	1.00765	1.00771	1.00778	1.00755	1.00713	1.00672	1.00631	1.00554	1.00458	1.00371	1.00293	1.00236	1.00201	1.00168	1.00139	1.00112	1.00107	1.00107	1.00107	1.00107	1.00107
1	1.00192	1.00192	1.00192	1.00192	1.00192	1.00192	1.00192	1.00223	1.00223	1.00176	1.00114	1.0007	1.0007	1.00088	1.00122	1.00119	1.00117	1.00116	1.00182	1.00288	1.00296	1.00276	1.00288	1.003	1.00292	1.00278	1.00295	1.00364	1.00439	1.00479	1.00459	1.00439	1.00419	1.00364	1.00305	1.00251	1.00201	1.0017	1.0015	1.00132	1.00115	1.00123	1.00176	1.00237	1.00308	1.00387	1.00404	1.00404	1.00404
1	1.00198	1.00198	1.00198	1.00198	1.00198	1.00219	1.00341	1.00414	1.0038	1.00313	1.00285	1.00403	1.00392	1.00292	1.00331	1.00358	1.00368	1.00451	1.00596	1.00507	1.00425	1.00663	1.00954	1.01086	1.01229	1.0132	1.01398	1.01478	1.01698	1.01932	1.02181	1.02125	1.01994	1.01867	1.01745	1.01638	1.01541	1.01448	1.0136	1.01283	1.01228	1.01176	1.01125	1.01076	1.01048	1.01048	1.01048	1.01048	1.01048
1	1.00538	1.00538	1.00538	1.00538	1.00538	1.00538	1.00637	1.00708	1.00685	1.00701	1.00724	1.00735	1.00703	1.00644	1.00731	1.00798	1.0083	1.00801	1.00786	1.00882	1.00961	1.01006	1.01061	1.01151	1.01246	1.01257	1.01268	1.01285	1.01308	1.01332	1.01345	1.0132	1.01294	1.01269	1.01231	1.01175	1.01119	1.01065	1.0102	1.01007	1.00993	1.0098	1.00966	1.00961	1.00961	1.00961	1.00961	1.00961	1.00961
1	1.00117	1.00117	1.00117	1.00117	1.00117	1.00126	1.00177	1.00099	1.0002	1.00022	1.0006	1.00162	1.00175	1.00139	1.00055	1.00048	1.00046	1.0005	1.00061	1.00075	1.00178	1.00326	1.00233	1.00156	1.00156	1.00155	1.00199	1.00283	1.00383	1.00391	1.00334	1.00282	1.0024	1.00225	1.00209	1.00195	1.00184	1.00185	1.00186	1.00187	1.00188	1.00182	1.00172	1.00162	1.00153	1.00145	1.00145	1.00145	1.00145
1	1.0012	1.0012	1.0012	1.0012	1.0012	1.00105	1.00092	1.00128	1.00184	1.00264	1.00301	1.00308	1.00271	1.00266	1.00246	1.00154	1.00133	1.0015	1.00069	1.0001	1.00136	1.00324	1.00238	1.00164	1.00184	1.00205	1.00221	1.00237	1.00252	1.00274	1.00297	1.00321	1.0033	1.00316	1.00303	1.0029	1.00279	1.00271	1.00263	1.00255	1.00247	1.00278	1.00311	1.00346	1.00383	1.00398	1.00398	1.00398	1.00398
1	1.00052	1.00052	1.00052	1.00052	1.00052	1.00052	1.00069	1.00081	1.00029	1.00021	1.00032	1.00123	1.00168	1.00088	1.00136	1.00157	1.00082	1.00046	1.00024	1.00052	1.00085	1.00099	1.00101	1.00058	1.00028	1.00084	1.00172	1.00227	1.00244	1.00262	1.00229	1.00168	1.00116	1.00074	1.00075	1.00087	1.001	1.00114	1.00125	1.00134	1.00143	1.00153	1.00159	1.00159	1.00159	1.00159	1.00159	1.00159	1.00159
1	1.00066	1.00066	1.00066	1.00066	1.00066	1.00066	1.00123	1.00136	1.00077	1.00088	1.00114	1.00127	1.0011	1.00077	1.00085	1.00105	1.00124	1.00164	1.00225	1.00267	1.00306	1.00367	1.00434	1.00523	1.00625	1.00699	1.0075	1.00803	1.00912	1.01042	1.01179	1.01253	1.01223	1.01193	1.01164	1.01109	1.01039	1.00973	1.00909	1.00847	1.00855	1.00862	1.00869	1.00876	1.0088	1.0088	1.0088	1.0088	1.0088
1	1.00095	1.00095	1.00095	1.00095	1.00095	1.00079	1.00059	1.00034	1.00023	1.00019	1.00027	1.00051	1.00118	1.00247	1.00354	1.00188	1.00145	1.00159	1.00145	1.00125	1.00089	1.00081	1.00194	1.00356	1.00333	1.00311	1.0033	1.00381	1.00435	1.00481	1.00527	1.00574	1.00595	1.00505	1.00421	1.00345	1.00279	1.00228	1.00182	1.00142	1.00107	1.00103	1.00119	1.00136	1.00153	1.00172	1.00172	1.00172	1.00172
1	1.00043	1.00043	1.00043	1.00043	1.00043	1.00054	1.00087	1.0009	1.00084	1.00073	1.0008	1.00101	1.00091	1.00116	1.00213	1.00196	1.0011	1.00184	1.00278	1.00387	1.00499	1.00557	1.00628	1.00741	1.00862	1.01096	1.01358	1.01559	1.01416	1.01276	1.0114	1.01216	1.01294	1.01375	1.01457	1.0127	1.01099	1.00942	1.00799	1.0072	1.00721	1.00722	1.00723	1.00724	1.00725	1.00725	1.00725	1.00725	1.00725
1	1.00436	1.00436	1.00436	1.00436	1.00436	1.00477	1.00549	1.00575	1.0059	1.0059	1.00667	1.00727	1.00757	1.00875	1.01002	1.01041	1.00935	1.00748	1.00906	1.01058	1.01135	1.01204	1.01235	1.01276	1.01353	1.01432	1.01517	1.01609	1.01704	1.01758	1.01801	1.01845	1.01849	1.01701	1.01557	1.01417	1.01294	1.01219	1.01146	1.01075	1.01007	1.00939	1.0087	1.00804	1.00741	1.0068	1.0068	1.0068	1.0068
1	1.00063	1.00063	1.00063	1.00063	1.00063	1.00063	1.00049	1.00085	1.00259	1.00137	1.00061	1.00077	1.00094	1.00107	1.00097	1.00084	1.00069	1.00122	1.00174	1.00174	1.00172	1.00168	1.00172	1.0019	1.00231	1.00383	1.00576	1.00613	1.00607	1.006	1.00568	1.0053	1.00493	1.00457	1.00442	1.00428	1.00414	1.00401	1.00393	1.00386	1.0038	1.00373	1.00369	1.00369	1.00369	1.00369	1.00369	1.00369	1.00369
1	1.00237	1.00237	1.00237	1.00237	1.00237	1.00241	1.00227	1.00148	1.00141	1.00152	1.00172	1.0018	1.0018	1.002	1.00201	1.00174	1.00181	1.00197	1.00244	1.0027	1.0026	1.00253	1.0025	1.00268	1.00319	1.00375	1.0039	1.00405	1.00421	1.00436	1.00452	1.00468	1.00443	1.00394	1.00348	1.00305	1.00271	1.00241	1.00214	1.00187	1.00165	1.00154	1.00144	1.00134	1.00124	1.0012	1.0012	1.0012	1.0012
1	1.00399	1.00399	1.00399	1.00399	1.00399	1.00399	1.00327	1.0025	1.00289	1.0033	1.00372	1.00348	1.0031	1.00278	1.00212	1.00136	1.00202	1.00239	1.00219	1.00239	1.00287	1.00295	1.00274	1.00305	1.00378	1.00435	1.0041	1.00385	1.00372	1.00366	1.00359	1.00358	1.00376	1.00393	1.00411	1.00429	1.00449	1.00468	1.00488	1.00508	1.00431	1.00338	1.00256	1.00186	1.00149	1.00149	1.00149	1.00149	1.00149
1	1.00055	1.00055	1.00055	1.00055	1.00055	1.00052	1.00045	1.00097	1.00126	1.00077	1.00083	1.001	1.00106	1.00082	1.00046	1.00035	1.00032	1.00056	1.00087	1.00122	1.00105	1.00077	1.00084	1.00102	1.00142	1.00194	1.00244	1.00252	1.0026	1.00261	1.00237	1.00215	1.00193	1.00178	1.00168	1.00159	1.00149	1.00152	1.00172	1.00194	1.00217	1.00241	1.00245	1.00245	1.00245	1.00245	1.00245	1.00245	1.00245
1	1.00101	1.00101	1.00101	1.00101	1.00101	1.00101	1.00091	1.00081	1.00084	1.00068	1.00044	1.00089	1.00129	1.00143	1.00156	1.00163	1.00153	1.00177	1.00231	1.00257	1.00294	1.00382	1.00481	1.00528	1.00578	1.00588	1.00588	1.00598	1.00649	1.00703	1.0076	1.00821	1.00884	1.00948	1.00975	1.00853	1.00738	1.00632	1.00534	1.00528	1.00543	1.00559	1.00575	1.00588	1.00588	1.00588	1.00588	1.00588	1.00588
1	1.00219	1.00219	1.00219	1.00219	1.00219	1.00219	1.00328	1.00358	1.00327	1.00281	1.0023	1.00172	1.00182	1.00207	1.00219	1.00216	1.00202	1.00167	1.00163	1.00306	1.00453	1.00561	1.00616	1.0058	1.00574	1.00612	1.00651	1.00688	1.00727	1.00768	1.0084	1.00921	1.01005	1.01092	1.00975	1.00863	1.00757	1.00656	1.00638	1.00671	1.00704	1.00737	1.00764	1.00764	1.00764	1.00764	1.00764	1.00764	1.00764
1	1.00277	1.00277	1.00277	1.00277	1.00277	1.00263	1.002	1.00167	1.00151	1.00151	1.00155	1.00164	1.00156	1.00149	1.00149	1.00149	1.00149	1.00142	1.00169	1.00263	1.00297	1.00281	1.00235	1.00175	1.00178	1.00279	1.004	1.00448	1.00475	1.00503	1.00492	1.0047	1.0045	1.00433	1.00433	1.00433	1.00432	1.00432	1.00434	1.00436	1.00439	1.00441	1.00442	1.00442	1.00442	1.00442	1.00442	1.00442	1.00442
1	1.00021	1.00021	1.00021	1.00021	1.00021	1.00018	1.00007	1.0001	1.00026	1.00011	1.0001	1.00028	1.00066	1.00107	1.00136	1.00152	1.00148	1.00103	1.00116	1.00234	1.00306	1.00363	1.00449	1.0055	1.0065	1.00749	1.00875	1.01099	1.01347	1.01548	1.01475	1.01404	1.01334	1.01261	1.01186	1.01115	1.01045	1.0099	1.00954	1.00919	1.00884	1.00851	1.00851	1.00851	1.00851	1.00851	1.00851	1.00851	1.00851
1	1.0023	1.0023	1.0023	1.0023	1.0023	1.00161	1.00121	1.00111	1.00057	1.00024	1.00015	1.00011	1.00009	1.00008	1.00008	1.00012	1.00042	1.00104	1.00205	1.00223	1.00257	1.00356	1.00484	1.00689	1.00929	1.00962	1.00995	1.01052	1.01207	1.01372	1.01546	1.01477	1.0141	1.01345	1.01291	1.01272	1.01254	1.01236	1.01218	1.01279	1.01342	1.01405	1.01469	1.01508	1.01508	1.01508	1.01508	1.01508	1.01508
1	1.00382	1.00382	1.00382	1.00382	1.00382	1.00344	1.00327	1.00388	1.00363	1.00286	1.0043	1.00432	1.00227	1.0027	1.00357	1.00346	1.00301	1.00239	1.00231	1.00246	1.00305	1.00363	1.00394	1.00422	1.00437	1.00452	1.00514	1.00617	1.00733	1.00719	1.00674	1.00629	1.00581	1.00527	1.00476	1.00429	1.00398	1.0039	1.00382	1.00375	1.00367	1.00408	1.00463	1.00521	1.00581	1.00632	1.00632	1.00632	1.00632
1	1.00314	1.00314	1.00314	1.00314	1.00314	1.00312	1.003	1.00384	1.00499	1.00394	1.00379	1.0042	1.00439	1.00447	1.00437	1.00627	1.0086	1.00926	1.0091	1.0084	1.00732	1.0062	1.00666	1.00754	1.0086	1.00993	1.01138	1.01259	1.01388	1.01523	1.01415	1.01309	1.01207	1.01122	1.0106	1.01001	1.00943	1.00888	1.00892	1.00896	1.00899	1.00903	1.00905	1.00905	1.00905	1.00905	1.00905	1.00905	1.00905
1	1.00128	1.00128	1.00128	1.00128	1.00128	1.00122	1.00092	1.00053	1.00027	1.00043	1.00046	1.00039	1.00006	1.00003	1.00009	1.00029	1.00045	1.00043	1.00067	1.00105	1.00188	1.0027	1.00273	1.00298	1.00422	1.00564	1.00643	1.00705	1.00772	1.00711	1.00653	1.00598	1.00585	1.00633	1.00684	1.00737	1.00723	1.00613	1.00512	1.00421	1.00338	1.00342	1.00345	1.00348	1.00352	1.00354	1.00354	1.00354	1.00354
1	1.00079	1.00079	1.00079	1.00079	1.00079	1.00079	1.00103	1.00115	1.00104	1.00106	1.00122	1.00182	1.00192	1.00164	1.00173	1.00196	1.00241	1.00247	1.00226	1.00333	1.00445	1.00502	1.00569	1.00669	1.00778	1.00863	1.00943	1.01004	1.00981	1.00958	1.00935	1.00899	1.00864	1.00829	1.00791	1.00743	1.00697	1.00653	1.00611	1.00547	1.00482	1.0042	1.00363	1.0032	1.0032	1.0032	1.0032	1.0032	1.0032
1	1.00269	1.00269	1.00269	1.00269	1.00269	1.00269	1.00386	1.00534	1.00589	1.00511	1.00364	1.00321	1.00343	1.00413	1.00498	1.00564	1.00591	1.00612	1.00632	1.007	1.00776	1.00881	1.00929	1.00885	1.00842	1.0106	1.01304	1.01388	1.01351	1.01314	1.01293	1.01293	1.01293	1.01293	1.01252	1.01183	1.01117	1.01052	1.01011	1.01005	1.00998	1.00992	1.00986	1.00986	1.00986	1.00986	1.00986	1.00986	1.00986
1	1.00071	1.00071	1.00071	1.00071	1.00071	1.00061	1.00039	1.00033	1.00032	1.0004	1.00066	1.00105	1.00117	1.0012	1.00116	1.00152	1.00175	1.00172	1.002	1.00238	1.00317	1.00406	1.00335	1.00271	1.00335	1.00406	1.00412	1.00371	1.00332	1.00368	1.00424	1.00484	1.00529	1.00505	1.00481	1.00458	1.00431	1.00391	1.00353	1.00317	1.00282	1.00233	1.00185	1.00141	1.00104	1.00084	1.00084	1.00084	1.00084
1	1.0008	1.0008	1.0008	1.0008	1.0008	1.00075	1.00066	1.00059	1.00069	1.00171	1.00187	1.00066	1.00068	1.00073	1.00092	1.0011	1.00126	1.00128	1.00127	1.00132	1.00138	1.00247	1.00387	1.00567	1.00777	1.0089	1.00928	1.00968	1.0103	1.011	1.01172	1.01199	1.01157	1.01116	1.01075	1.01004	1.0082	1.00657	1.00514	1.0039	1.00337	1.00322	1.00307	1.00292	1.00278	1.00278	1.00278	1.00278	1.00278
1	1.00121	1.00121	1.00121	1.00121	1.00121	1.00115	1.00087	1.0006	1.0005	1.00114	1.00122	1.00087	1.00081	1.00054	1.00013	1.00009	1.00014	1.00042	1.00131	1.00315	1.0028	1.00257	1.00279	1.00302	1.00267	1.00234	1.00308	1.00486	1.00705	1.00619	1.0047	1.00341	1.00283	1.00307	1.00331	1.00356	1.00366	1.00312	1.00263	1.00218	1.00176	1.00162	1.00147	1.00134	1.00122	1.00114	1.00114	1.00114	1.00114
1	1.00001	1.00001	1.00001	1.00001	1.00001	1.00001	1.00133	1.00238	1.00044	1.00038	1.00135	1.00041	1.00019	1.00038	1.00014	1.00008	1.00036	1.00045	1.00034	1.0005	1.00077	1.00151	1.00225	1.00203	1.00182	1.00193	1.00205	1.00227	1.00292	1.00367	1.00452	1.00405	1.00287	1.00192	1.00152	1.0017	1.0019	1.00212	1.00234	1.00339	1.00484	1.00651	1.00837	1.00917	1.00917	1.00917	1.00917	1.00917	1.00917
1	1.00336	1.00336	1.00336	1.00336	1.00336	1.00336	1.00381	1.00377	1.0034	1.00298	1.00324	1.00399	1.00517	1.0059	1.0063	1.00519	1.00436	1.00382	1.00478	1.00632	1.00416	1.00278	1.00287	1.00296	1.00329	1.00364	1.00351	1.00325	1.003	1.00318	1.00348	1.00378	1.0041	1.00445	1.00481	1.00519	1.00503	1.00412	1.00329	1.00256	1.00218	1.00293	1.0038	1.00477	1.00585	1.00608	1.00608	1.00608	1.00608
1	1.0027	1.0027	1.0027	1.0027	1.0027	1.00303	1.00302	1.00251	1.00249	1.00259	1.00286	1.00245	1.00218	1.00231	1.00248	1.0026	1.0024	1.00244	1.00259	1.003	1.00309	1.00268	1.00378	1.00642	1.00732	1.00678	1.0066	1.00782	1.00913	1.01013	1.01055	1.01097	1.01139	1.0106	1.00983	1.00909	1.00844	1.00806	1.00769	1.00733	1.00698	1.00729	1.00777	1.00826	1.00877	1.00918	1.00918	1.00918	1.00918
1	1.00281	1.00281	1.00281	1.00281	1.00281	1.00269	1.0024	1.00725	1.01577	1.02768	1.04172	1.05184	1.04267	1.0404	1.04223	1.04228	1.04347	1.0464	1.04614	1.04505	1.04307	1.04114	1.04207	1.04302	1.04279	1.04226	1.0426	1.04652	1.05057	1.05291	1.05252	1.05214	1.05176	1.0491	1.04595	1.04289	1.03991	1.03787	1.03608	1.03433	1.03261	1.03159	1.03159	1.03159	1.03159	1.03159	1.03159	1.03159	1.03159
1	1.0006	1.0006	1.0006	1.0006	1.0006	1.00047	1.00053	1.00092	1.00099	1.00092	1.00075	1.00079	1.00096	1.00129	1.00133	1.00093	1.00108	1.0014	1.00225	1.0031	1.00321	1.0037	1.00485	1.00595	1.00635	1.00676	1.0077	1.00885	1.0101	1.00948	1.00887	1.00829	1.00753	1.00653	1.00559	1.00473	1.00385	1.00294	1.00215	1.00148	1.00093	1.00139	1.00192	1.00252	1.00319	1.00377	1.00377	1.00377	1.00377
1	1.00416	1.00416	1.00416	1.00416	1.00416	1.00478	1.00593	1.00633	1.00589	1.00435	1.00476	1.00516	1.00478	1.00414	1.00337	1.00383	1.00388	1.00334	1.00408	1.00529	1.00545	1.00563	1.00524	1.00486	1.00539	1.00619	1.00678	1.00698	1.00718	1.00729	1.00735	1.00741	1.00746	1.00699	1.00654	1.0061	1.00568	1.00547	1.0053	1.00514	1.00498	1.00513	1.00573	1.00637	1.00704	1.00774	1.00788	1.00788	1.00788
1	1.00163	1.00163	1.00163	1.00163	1.00163	1.0019	1.00241	1.00112	1.00061	1.00068	1.00046	1.00041	1.00056	1.00027	1.00009	1.00026	1.00053	1.00092	1.00117	1.00138	1.00152	1.00176	1.00239	1.00311	1.00431	1.00568	1.00649	1.00685	1.00724	1.00768	1.00816	1.00866	1.00907	1.00913	1.00919	1.00925	1.0093	1.00794	1.00669	1.00556	1.00454	1.00431	1.00455	1.00479	1.00504	1.0053	1.0053	1.0053	1.0053
1	1.0019	1.0019	1.0019	1.0019	1.0019	1.00252	1.00442	1.00368	1.00281	1.0018	1.00201	1.00245	1.00245	1.00236	1.00221	1.00206	1.00184	1.00153	1.0013	1.0011	1.00134	1.00156	1.00159	1.00163	1.00207	1.00256	1.00327	1.0042	1.00525	1.0053	1.00508	1.00486	1.00474	1.00497	1.00522	1.00547	1.00563	1.00536	1.00511	1.00487	1.00464	1.00467	1.00477	1.00487	1.00496	1.00502	1.00502	1.00502	1.00502
1	1.00028	1.00028	1.00028	1.00028	1.00028	1.00104	1.00346	1.00889	1.01397	1.01725	1.01632	1.01351	1.01006	1.00655	1.00792	1.00867	1.00671	1.01481	1.01654	1.006	1.0028	1.00197	1.00483	1.01362	1.02179	1.01335	1.00718	1.00819	1.00922	1.00961	1.00745	1.00559	1.00402	1.01023	1.02156	1.03555	1.03721	1.0355	1.03381	1.03215	1.03055	1.02915	1.02779	1.02647	1.02518	1.02468	1.02468	1.02468	1.02468
1	1.00313	1.00313	1.00313	1.00313	1.00313	1.00313	1.00306	1.00288	1.00285	1.00309	1.00377	1.0043	1.00416	1.00381	1.00437	1.03815	1.02037	1.00585	1.04903	1.03084	1.01407	1.03545	1.03896	1.02298	1.00932	1.03279	1.04845	1.03678	1.02556	1.01526	1.00667	1.0063	1.00593	1.00557	1.00544	1.00563	1.00583	1.00602	1.0061	1.00599	1.00589	1.00578	1.00568	1.00568	1.00568	1.00568	1.00568	1.00568	1.00568
1	1.00471	1.00471	1.00471	1.00471	1.00471	1.00471	1.00948	1.009	1.00448	1.00526	1.00673	1.0043	1.00361	1.00385	1.00235	1.00167	1.00177	1.0017	1.00153	1.0011	1.00074	1.00288	1.00598	1.00769	1.00959	1.00865	1.0061	1.00399	1.00616	1.00871	1.01163	1.01097	1.00943	1.00798	1.00661	1.00534	1.00535	1.00536	1.00537	1.00538	1.00606	1.00782	1.00965	1.01152	1.0119	1.0119	1.0119	1.0119	1.0119
1	1.0003	1.0003	1.0003	1.0003	1.0003	1.00056	1.00161	1.00167	1.00151	1.00168	1.00165	1.00149	1.00111	1.00083	1.00066	1.00092	1.00125	1.00117	1.00114	1.00113	1.00174	1.00305	1.00334	1.00334	1.00374	1.00449	1.00514	1.00514	1.00514	1.0051	1.00494	1.00478	1.00462	1.00399	1.00313	1.00236	1.0017	1.00135	1.00117	1.00101	1.00086	1.00076	1.00081	1.00086	1.00092	1.00097	1.00099	1.00099	1.00099
1	1.00947	1.00947	1.00947	1.00947	1.00947	1.003	1.00259	1.00146	1.0004	1.00064	1.00138	1.00058	1.00019	1.00005	1.00069	1.00159	1.00115	1.00092	1.0008	1.00132	1.00218	1.00235	1.00254	1.00283	1.00315	1.00357	1.00413	1.00472	1.00513	1.00555	1.00598	1.00573	1.00531	1.00492	1.00454	1.0047	1.00485	1.00501	1.00517	1.00535	1.00562	1.00589	1.00618	1.00648	1.00679	1.00679	1.00679	1.00679	1.00679
1	1.00047	1.00047	1.00047	1.00047	1.00047	1.00072	1.00086	1.00077	1.00059	1.00051	1.0009	1.00101	1.0009	1.00058	1.00047	1.00059	1.00031	1.00007	1.00013	1.00022	1.00036	1.00059	1.00097	1.00131	1.00149	1.00168	1.00219	1.00276	1.0034	1.00328	1.00316	1.00305	1.00291	1.00276	1.00261	1.00246	1.00223	1.00195	1.00169	1.00145	1.00132	1.00155	1.00181	1.00208	1.00236	1.00248	1.00248	1.00248	1.00248
1	1.00153	1.00153	1.00153	1.00153	1.00153	1.00096	1.00087	1.00104	1.00097	1.00074	1.00024	1.00083	1.00186	1.0012	1.00114	1.00139	1.00156	1.00155	1.00126	1.00077	1.00055	1.00138	1.00224	1.00181	1.00142	1.00207	1.00285	1.00308	1.00292	1.00276	1.0028	1.00314	1.0035	1.00387	1.00368	1.00335	1.00303	1.00273	1.00296	1.00359	1.00426	1.00498	1.00543	1.00543	1.00543	1.00543	1.00543	1.00543	1.00543
1	1.00278	1.00278	1.00278	1.00278	1.00278	1.00292	1.00309	1.00306	1.00357	1.00454	1.00282	1.00203	1.00212	1.00151	1.00133	1.00169	1.00219	1.00277	1.00437	1.00498	1.00387	1.00311	1.00275	1.00245	1.00221	1.00198	1.00366	1.00584	1.00731	1.0071	1.00689	1.00668	1.0059	1.00518	1.00451	1.00388	1.00362	1.00336	1.00311	1.00286	1.00293	1.0032	1.00348	1.00377	1.00401	1.00401	1.00401	1.00401	1.00401
1	1.00168	1.00168	1.00168	1.00168	1.00168	1.0017	1.00181	1.00209	1.0025	1.00158	1.00172	1.00266	1.00201	1.00189	1.0025	1.00224	1.00173	1.00107	1.00232	1.00641	1.00523	1.003	1.00285	1.00315	1.00348	1.00382	1.00421	1.00475	1.00534	1.00599	1.00682	1.00769	1.00862	1.00872	1.00826	1.00781	1.00738	1.00694	1.00651	1.0061	1.0057	1.00554	1.00634	1.00719	1.00808	1.009	1.00937	1.00937	1.00937
1	1.01656	1.01656	1.01656	1.01656	1.01656	1.01615	1.01421	1.01034	1.00582	1.00494	1.00482	1.00581	1.00678	1.00827	1.01194	1.00958	1.00623	1.0132	1.01731	1.01844	1.01286	1.00702	1.00584	1.00708	1.00811	1.00868	1.00927	1.00941	1.00955	1.00969	1.00909	1.00851	1.00795	1.00762	1.00823	1.00887	1.00954	1.01023	1.01055	1.01086	1.01118	1.0115	1.01163	1.01163	1.01163	1.01163	1.01163	1.01163	1.01163
1	1.00397	1.00397	1.00397	1.00397	1.00397	1.00405	1.00417	1.00329	1.00281	1.00281	1.00281	1.0028	1.0028	1.0028	1.0028	1.00228	1.00212	1.00244	1.00274	1.00301	1.00279	1.00246	1.00286	1.0035	1.00376	1.00372	1.00367	1.00356	1.00346	1.00342	1.00366	1.00389	1.00413	1.00407	1.00379	1.00353	1.00327	1.00318	1.00373	1.00432	1.00496	1.00564	1.00564	1.00564	1.00564	1.00564	1.00564	1.00564	1.00564
1	1.00093	1.00093	1.00093	1.00093	1.00093	1.00093	1.00108	1.00119	1.00096	1.00087	1.00087	1.00141	1.00165	1.00129	1.00157	1.0019	1.0016	1.00162	1.00186	1.00238	1.00305	1.00232	1.00169	1.00184	1.002	1.0022	1.00242	1.00265	1.00267	1.00269	1.00271	1.00297	1.00323	1.0035	1.00361	1.00309	1.00262	1.00218	1.00179	1.00149	1.00123	1.00099	1.00078	1.00067	1.00067	1.00067	1.00067	1.00067	1.00067
1	1.00223	1.00223	1.00223	1.00223	1.00223	1.00223	1.00313	1.00384	1.00409	1.0046	1.00518	1.00559	1.00602	1.00646	1.00768	1.00846	1.00849	1.00853	1.00857	1.01234	1.01573	1.0151	1.01498	1.01695	1.01908	1.02049	1.02194	1.02352	1.0256	1.02774	1.02996	1.02935	1.02874	1.02814	1.02766	1.02767	1.02768	1.0277	1.02771	1.02543	1.02272	1.02019	1.01783	1.01606	1.01606	1.01606	1.01606	1.01606	1.01606
1	1.00009	1.00009	1.00009	1.00009	1.00009	1.00013	1.00019	1.00021	1.00031	1.00041	1.00034	1.00056	1.00114	1.00087	1.00078	1.00078	1.00059	1.00047	1.00042	1.00046	1.00057	1.00112	1.00229	1.00254	1.0025	1.00263	1.00307	1.00353	1.00344	1.00298	1.00255	1.00237	1.00252	1.00268	1.00284	1.00266	1.00203	1.00147	1.00101	1.00063	1.00058	1.00053	1.00048	1.00043	1.00041	1.00041	1.00041	1.00041	1.00041
1	1.00215	1.00215	1.00215	1.00215	1.00215	1.0019	1.00134	1.00109	1.00084	1.00053	1.00031	1.00021	1.00035	1.00062	1.00105	1.00078	1.00064	1.00064	1.00034	1.0001	1.00033	1.00054	1.00022	1.00004	1.0001	1.0002	1.00036	1.0006	1.00091	1.00081	1.00062	1.00046	1.00037	1.00049	1.00063	1.00079	1.00092	1.00094	1.00096	1.00097	1.00099	1.00114	1.00131	1.00148	1.00166	1.00177	1.00177	1.00177	1.00177
1	1.00393	1.00393	1.00393	1.00393	1.00393	1.00377	1.00301	1.00352	1.0045	1.00332	1.00273	1.00281	1.00307	1.00337	1.00366	1.00398	1.00433	1.00443	1.0046	1.005	1.00522	1.00512	1.00497	1.00476	1.00472	1.00537	1.00605	1.00599	1.00575	1.00551	1.00561	1.0058	1.006	1.0062	1.00607	1.00595	1.00583	1.00571	1.00513	1.00457	1.00405	1.00356	1.00327	1.00327	1.00327	1.00327	1.00327	1.00327	1.00327
1	1.00089	1.00089	1.00089	1.00089	1.00089	1.00089	1.00123	1.0016	1.0015	1.00115	1.0007	1.00079	1.00085	1.00085	1.00142	1.00214	1.00217	1.00255	1.00325	1.00553	1.00882	1.00799	1.0072	1.00845	1.00978	1.01139	1.01318	1.01512	1.01659	1.01813	1.01974	1.01894	1.01758	1.01627	1.01502	1.01463	1.01423	1.01384	1.01345	1.01294	1.01238	1.01183	1.0113	1.01079	1.01079	1.01079	1.01079	1.01079	1.01079
1	1.00034	1.00034	1.00034	1.00034	1.00034	1.00033	1.00029	1.00021	1.00027	1.00039	1.00027	1.00028	1.00038	1.00052	1.00056	1.00042	1.00026	1.00023	1.00036	1.00044	1.00049	1.00079	1.00126	1.00132	1.00127	1.00155	1.00214	1.00281	1.00203	1.00137	1.00084	1.00065	1.00055	1.00045	1.00036	1.00037	1.00038	1.00038	1.00039	1.00043	1.00048	1.00053	1.00058	1.0006	1.0006	1.0006	1.0006	1.0006	1.0006
1	1.06137	1.06137	1.06137	1.06137	1.06137	1.08001	1.09961	1.081	1.06344	1.04714	1.05623	1.10146	1.10294	1.10188	1.00173	1.00326	1.00316	1.00094	1.00092	1.00135	1.00272	1.00395	1.00292	1.00205	1.00251	1.00301	1.00345	1.00384	1.00426	1.0043	1.00408	1.00386	1.00372	1.00383	1.00395	1.00406	1.00418	1.00402	1.00387	1.00372	1.00358	1.00355	1.00358	1.00362	1.00366	1.00369	1.00369	1.00369	1.00369
1	1.00444	1.00444	1.00444	1.00444	1.00444	1.00444	1.00444	1.00284	1.00212	1.00231	1.00203	1.00173	1.00177	1.00159	1.00128	1.00142	1.00164	1.00204	1.00221	1.00221	1.00242	1.00269	1.00275	1.00275	1.00327	1.00426	1.00537	1.00529	1.00521	1.00513	1.00502	1.00491	1.0048	1.0048	1.00498	1.00515	1.00533	1.00551	1.0057	1.00588	1.00607	1.00626	1.00634	1.00634	1.00634	1.00634	1.00634	1.00634	1.00634
1	1.00391	1.00391	1.00391	1.00391	1.00391	1.00391	1.00386	1.00377	1.00363	1.00307	1.00256	1.00243	1.00187	1.00115	1.00113	1.00124	1.00126	1.00125	1.00122	1.00151	1.00191	1.00257	1.00338	1.0041	1.00484	1.00593	1.00761	1.0095	1.01042	1.01107	1.01174	1.012	1.01163	1.01127	1.01091	1.01046	1.00987	1.0093	1.00874	1.00821	1.0084	1.00859	1.00877	1.00896	1.00911	1.00911	1.00911	1.00911	1.00911
1	1.00561	1.00561	1.00561	1.00561	1.00561	1.00561	1.00513	1.00524	1.00629	1.00717	1.00754	1.00663	1.00451	1.0026	1.0043	1.00476	1.00419	1.0034	1.00302	1.00383	1.00516	1.00745	1.00858	1.00745	1.00619	1.00439	1.0029	1.00283	1.0049	1.00751	1.00727	1.00516	1.00342	1.00203	1.00101	1.00096	1.00112	1.00129	1.00147	1.0043	1.0093	1.01558	1.0228	1.03072	1.03916	1.0409	1.0409	1.0409	1.0409
1	1.0012	1.0012	1.0012	1.0012	1.0012	1.0012	1.0012	1.00135	1.00224	1.00266	1.00266	1.00244	1.0024	1.00261	1.00277	1.00278	1.0023	1.00278	1.00406	1.00454	1.00479	1.00451	1.00424	1.00649	1.00923	1.01055	1.01146	1.01241	1.01269	1.01298	1.01327	1.01314	1.01291	1.01269	1.01246	1.01134	1.01028	1.00927	1.00832	1.00802	1.00788	1.00774	1.00761	1.00753	1.00753	1.00753	1.00753	1.00753	1.00753
1	1.00164	1.00164	1.00164	1.00164	1.00164	1.00164	1.00233	1.00456	1.00357	1.00242	1.00295	1.00299	1.00267	1.00212	1.00166	1.00129	1.00168	1.00221	1.00221	1.00272	1.0042	1.0058	1.00731	1.0083	1.00826	1.00823	1.00943	1.0107	1.01178	1.01175	1.01173	1.01171	1.01151	1.01127	1.01103	1.0108	1.01059	1.01039	1.01019	1.01	1.00968	1.00885	1.00807	1.00733	1.00662	1.00635	1.00635	1.00635	1.00635
1	1.0026	1.0026	1.0026	1.0026	1.0026	1.0026	1.00281	1.00273	1.00223	1.00248	1.00286	1.00288	1.00314	1.00366	1.00463	1.00541	1.00576	1.00664	1.00772	1.00811	1.00847	1.00875	1.00919	1.01028	1.01143	1.01348	1.01568	1.01724	1.01767	1.0181	1.01855	1.01741	1.01631	1.01523	1.01438	1.01425	1.01412	1.014	1.01388	1.01408	1.01437	1.01466	1.01495	1.01512	1.01512	1.01512	1.01512	1.01512	1.01512
1	1.0008	1.0008	1.0008	1.0008	1.0008	1.0008	1.00118	1.00171	1.00225	1.00178	1.00154	1.00197	1.00268	1.00334	1.00317	1.0025	1.00203	1.00338	1.00384	1.00269	1.00325	1.00434	1.00367	1.00267	1.00311	1.00398	1.00486	1.00544	1.00605	1.00614	1.00544	1.00478	1.00417	1.00383	1.00351	1.0032	1.0029	1.00271	1.00254	1.00239	1.00223	1.00223	1.00233	1.00244	1.00254	1.00262	1.00262	1.00262	1.00262
1	1.0001	1.0001	1.0001	1.0001	1.0001	1.0001	1.00051	1.00074	1.00038	1.00037	1.0004	1.00026	1.0004	1.0006	1.00061	1.0006	1.00057	1.00108	1.00158	1.0015	1.00159	1.00199	1.00216	1.00197	1.0019	1.00232	1.00277	1.00325	1.00378	1.00434	1.00463	1.00486	1.00509	1.00533	1.00498	1.00464	1.00431	1.004	1.00336	1.00277	1.00225	1.00178	1.00152	1.00152	1.00152	1.00152	1.00152	1.00152	1.00152
1	1.00427	1.00427	1.00427	1.00427	1.00427	1.00408	1.00368	1.00306	1.0042	1.00502	1.00441	1.00334	1.00257	1.00224	1.00294	1.00352	1.00334	1.0029	1.00243	1.00337	1.0041	1.00349	1.00319	1.00327	1.00319	1.00247	1.00184	1.0022	1.00338	1.00483	1.00497	1.00416	1.00342	1.00276	1.00289	1.00302	1.00315	1.00329	1.00366	1.0041	1.00457	1.00506	1.00537	1.00537	1.00537	1.00537	1.00537	1.00537	1.00537
1	1.00233	1.00233	1.00233	1.00233	1.00233	1.00233	1.00227	1.00219	1.00339	1.00439	1.00383	1.00346	1.00332	1.00365	1.00417	1.00501	1.0059	1.00679	1.00932	1.0135	1.01655	1.01859	1.02152	1.02523	1.0286	1.03123	1.034	1.03672	1.03943	1.04224	1.04418	1.04468	1.04519	1.04569	1.04533	1.0437	1.0421	1.04052	1.03898	1.03735	1.03578	1.03427	1.03281	1.03197	1.03197	1.03197	1.03197	1.03197	1.03197
1	1.00335	1.00335	1.00335	1.00335	1.00335	1.00335	1.0031	1.00295	1.00344	1.00457	1.00633	1.00484	1.00449	1.00578	1.00366	1.00201	1.00287	1.00289	1.00233	1.00322	1.00472	1.00425	1.00379	1.00378	1.00388	1.00353	1.00291	1.00234	1.00364	1.00588	1.00865	1.0101	1.009	1.00797	1.00699	1.00577	1.00427	1.00302	1.00199	1.00183	1.00285	1.00406	1.00546	1.00704	1.00771	1.00771	1.00771	1.00771	1.00771
1	1.00089	1.00089	1.00089	1.00089	1.00089	1.00077	1.0003	1.00013	1.00006	1.00006	1.00007	1.0001	1.00019	1.00031	1.00046	1.0006	1.00079	1.00124	1.00185	1.00271	1.00288	1.00253	1.00251	1.00271	1.00292	1.00318	1.00345	1.00385	1.00436	1.0049	1.00591	1.00737	1.009	1.01082	1.00983	1.00824	1.0068	1.0055	1.00435	1.00335	1.00249	1.00176	1.00126	1.00126	1.00126	1.00126	1.00126	1.00126	1.00126
1	1.00089	1.00089	1.00089	1.00089	1.00089	1.00092	1.00112	1.00167	1.0026	1.00417	1.00544	1.00434	1.00346	1.00315	1.00483	1.00637	1.00752	1.00831	1.00904	1.01141	1.01298	1.01071	1.00829	1.00505	1.00324	1.00277	1.00233	1.00256	1.00297	1.00341	1.00343	1.00335	1.00326	1.00349	1.0051	1.00693	1.00893	1.01109	1.01062	1.00951	1.00842	1.00737	1.00717	1.00717	1.00717	1.00717	1.00717	1.00717	1.00717
1	1.00162	1.00162	1.00162	1.00162	1.00162	1.00162	1.00128	1.00115	1.00225	1.00233	1.00166	1.00215	1.00268	1.00324	1.00174	1.00075	1.00131	1.00158	1.00127	1.00145	1.00202	1.00249	1.00295	1.00308	1.00298	1.00281	1.00254	1.00229	1.00245	1.00292	1.00344	1.00383	1.00362	1.00342	1.00323	1.003	1.00265	1.00232	1.002	1.0017	1.00148	1.00129	1.00111	1.00095	1.00083	1.00083	1.00083	1.00083	1.00083
1	1.00123	1.00123	1.00123	1.00123	1.00123	1.00125	1.00119	1.00085	1.00091	1.00099	1.00073	1.0013	1.00212	1.00223	1.00227	1.00197	1.00074	1.00084	1.00187	1.00141	1.00105	1.00083	1.00063	1.00043	1.00027	1.00028	1.00029	1.00033	1.00043	1.00054	1.00067	1.00077	1.00088	1.00099	1.00105	1.00101	1.00097	1.00093	1.0009	1.00059	1.00035	1.00017	1.00005	1.00001	1.00001	1.00001	1.00001	1.00001	1.00001
1	1.00003	1.00003	1.00003	1.00003	1.00003	1.00006	1.00034	1.00023	1.00001	1.0001	1.00028	1.00046	1.00038	1.00033	1.00031	1.00015	1.00013	1.00019	1.00015	1.00016	1.0004	1.00063	1.00039	1.00024	1.00026	1.00029	1.00032	1.00036	1.00041	1.00048	1.00056	1.00065	1.00075	1.00073	1.00067	1.00062	1.00057	1.00052	1.00048	1.00044	1.0004	1.00037	1.00037	1.00037	1.00037	1.00037	1.00037	1.00037	1.00037
1	1.00171	1.00171	1.00171	1.00171	1.00171	1.00179	1.002	1.00151	1.00115	1.00112	1.00132	1.00164	1.00212	1.00233	1.00234	1.00542	1.00751	1.00659	1.00718	1.00819	1.01072	1.01403	1.01456	1.01511	1.01821	1.0223	1.02587	1.02599	1.02611	1.02624	1.02668	1.02713	1.02759	1.02806	1.02577	1.02358	1.0215	1.01953	1.01901	1.01942	1.01982	1.02023	1.02063	1.02063	1.02063	1.02063	1.02063	1.02063	1.02063
1	1.00216	1.00216	1.00216	1.00216	1.00216	1.00154	1.00075	1.00157	1.00144	1.00072	1.00103	1.00099	1.00072	1.00065	1.0005	1.00032	1.00013	1.00012	1.0004	1.00074	1.00117	1.00071	1.00037	1.0006	1.00107	1.00129	1.00129	1.00129	1.00143	1.00161	1.00181	1.00189	1.00179	1.0017	1.00161	1.00157	1.00171	1.00186	1.00201	1.00217	1.00246	1.0028	1.00316	1.00355	1.00387	1.00387	1.00387	1.00387	1.00387
1	1.00235	1.00235	1.00235	1.00235	1.00235	1.00235	1.02881	1.01493	1.00039	1.00126	1.00132	1.00075	1.00213	1.0022	1.00129	1.00096	1.00097	1.00121	1.00062	1.00031	1.00124	1.00227	1.00262	1.00291	1.00289	1.00287	1.02687	1.05649	1.05566	1.05485	1.05406	1.05478	1.05587	1.05698	1.05809	1.05507	1.05113	1.0473	1.0436	1.04166	1.04223	1.04281	1.04342	1.04406	1.04432	1.04432	1.04432	1.04432	1.04432
1	1.00149	1.00149	1.00149	1.00149	1.00149	1.00149	1.00105	1.00065	1.00041	1.00011	1.00002	1.00042	1.0006	1.00059	1.00038	1.00031	1.00031	1.00021	1.00019	1.00029	1.00038	1.0005	1.00048	1.00043	1.0005	1.00066	1.00084	1.00092	1.00101	1.0011	1.0011	1.00109	1.00107	1.00105	1.00099	1.00093	1.00086	1.00081	1.00088	1.001	1.00113	1.00127	1.00138	1.00138	1.00138	1.00138	1.00138	1.00138	1.00138
1	1.00089	1.00089	1.00089	1.00089	1.00089	1.00089	1.00088	1.00085	1.00093	1.00097	1.00069	1.00065	1.00075	1.00066	1.00078	1.00126	1.00156	1.00165	1.00108	1.00111	1.00209	1.00293	1.00318	1.00358	1.00458	1.00572	1.00624	1.00629	1.00634	1.00667	1.00722	1.00779	1.00839	1.00833	1.0081	1.00789	1.00767	1.00755	1.00757	1.00759	1.00761	1.00763	1.00764	1.00764	1.00764	1.00764	1.00764	1.00764	1.00764
1	1.00496	1.00496	1.00496	1.00496	1.00496	1.00496	1.00601	1.00547	1.00395	1.00247	1.00172	1.003	1.00354	1.00389	1.00429	1.00384	1.00294	1.00295	1.00284	1.00227	1.00253	1.00431	1.00621	1.00798	1.00906	1.00883	1.0086	1.00926	1.01056	1.01193	1.01306	1.01291	1.01277	1.01263	1.0121	1.01013	1.00835	1.00673	1.0053	1.00562	1.0064	1.0072	1.00804	1.00891	1.00891	1.00891	1.00891	1.00891	1.00891
1	1.00203	1.00203	1.00203	1.00203	1.00203	1.00203	1.00201	1.00211	1.00284	1.0033	1.00297	1.00053	1.00088	1.00151	1.00044	1.00054	1.0015	1.00122	1.00111	1.00119	1.00159	1.00227	1.0028	1.00321	1.00376	1.00477	1.00589	1.00686	1.00752	1.00821	1.00847	1.00709	1.00584	1.00473	1.00416	1.00427	1.00438	1.0045	1.00461	1.00434	1.00398	1.00364	1.00331	1.00313	1.00313	1.00313	1.00313	1.00313	1.00313
1	1.00031	1.00031	1.00031	1.00031	1.00031	1.00032	1.00034	1.00035	1.00033	1.00026	1.00021	1.00015	1.00008	1.00025	1.00048	1.00026	1.00026	1.00042	1.00074	1.00097	1.00093	1.00097	1.00106	1.00134	1.00199	1.00279	1.00341	1.00409	1.00454	1.00395	1.00339	1.00288	1.00288	1.003	1.00312	1.00324	1.00337	1.00352	1.00367	1.00383	1.00399	1.00345	1.00295	1.00249	1.00207	1.00191	1.00191	1.00191	1.00191
1	1.00803	1.00803	1.00803	1.00803	1.00803	1.00506	1.00185	1.0233	1.0147	1.0075	1.00231	1.00093	1.00135	1.00189	1.00085	1.00071	1.00095	1.00094	1.00064	1.00015	1.00017	1.00052	1.00068	1.00078	1.00101	1.00139	1.00183	1.00201	1.0022	1.00239	1.00235	1.0023	1.00226	1.00236	1.00308	1.00388	1.00475	1.00543	1.00513	1.00484	1.00455	1.00427	1.00422	1.00422	1.00422	1.00422	1.00422	1.00422	1.00422
1	1.00096	1.00096	1.00096	1.00096	1.00096	1.00079	1.00044	1.0009	1.00154	1.0011	1.0017	1.00225	1.00104	1.00077	1.00094	1.00053	1.00049	1.00096	1.00103	1.00098	1.0011	1.00123	1.00176	1.00237	1.00258	1.00267	1.00291	1.00379	1.0048	1.00563	1.00533	1.00504	1.00475	1.00464	1.00479	1.00493	1.00508	1.00523	1.00466	1.00395	1.00331	1.00273	1.00241	1.00241	1.00241	1.00241	1.00241	1.00241	1.00241
1	1.00028	1.00028	1.00028	1.00028	1.00028	1.00024	1.0001	1.00004	1.00002	1.00012	1.00019	1.00029	1.00047	1.00034	1.00052	1.00088	1.00076	1.0009	1.00126	1.00167	1.00204	1.00226	1.00255	1.00295	1.00341	1.00395	1.00452	1.00501	1.00543	1.00588	1.00598	1.00555	1.00514	1.00474	1.00412	1.00325	1.00248	1.00182	1.00126	1.00102	1.00085	1.0007	1.00056	1.00047	1.00047	1.00047	1.00047	1.00047	1.00047
1	1.00147	1.00147	1.00147	1.00147	1.00147	1.00132	1.00097	1.00091	1.00086	1.00059	1.00098	1.00143	1.0009	1.00115	1.00193	1.00212	1.00204	1.0018	1.00184	1.00215	1.00333	1.0044	1.00412	1.00385	1.00528	1.00693	1.00807	1.00879	1.00953	1.01005	1.01042	1.0108	1.01119	1.01025	1.00904	1.00791	1.00687	1.00671	1.00712	1.00753	1.00796	1.00839	1.00839	1.00839	1.00839	1.00839	1.00839	1.00839	1.00839
1	1.00103	1.00103	1.00103	1.00103	1.00103	1.00086	1.00061	1.00072	1.00092	1.00131	1.0016	1.00214	1.00316	1.00258	1.00209	1.0033	1.00382	1.00413	1.00391	1.00371	1.00355	1.00353	1.00408	1.0049	1.00696	1.00936	1.01089	1.01169	1.01253	1.01219	1.01109	1.01003	1.00904	1.008	1.00701	1.00607	1.00518	1.0046	1.00439	1.00419	1.004	1.00381	1.00377	1.00377	1.00377	1.00377	1.00377	1.00377	1.00377
1	1.00034	1.00034	1.00034	1.00034	1.00034	1.00034	1.00022	1.00014	1.00014	1.00006	1.00008	1.00047	1.00073	1.00077	1.00058	1.00025	1.00027	1.00101	1.00061	1.00001	1.00028	1.00093	1.00087	1.0008	1.0009	1.00101	1.00122	1.00162	1.00208	1.00241	1.00263	1.00285	1.00309	1.00297	1.00286	1.00276	1.00265	1.00329	1.0042	1.00521	1.00632	1.00702	1.00697	1.00692	1.00688	1.00683	1.00683	1.00683	1.00683
1	1.00004	1.00004	1.00004	1.00004	1.00004	1.00004	1.00012	1.00013	1.00005	1.00009	1.00015	1.0002	1.00016	1.00014	1.00018	1.00059	1.00112	1.00074	1.00064	1.0007	1.00061	1.00049	1.00042	1.00036	1.00057	1.00093	1.00133	1.0017	1.00211	1.0025	1.00265	1.00279	1.00294	1.00274	1.00232	1.00193	1.00159	1.00129	1.00106	1.00085	1.00067	1.00051	1.00045	1.00045	1.00045	1.00045	1.00045	1.00045	1.00045
1	1.00465	1.00465	1.00465	1.00465	1.00465	1.00508	1.00623	1.00542	1.00448	1.00459	1.00473	1.00465	1.00371	1.0034	1.00346	1.00403	1.0044	1.0044	1.0044	1.0044	1.00478	1.00509	1.00509	1.00509	1.00582	1.00659	1.0064	1.00558	1.00483	1.00476	1.00574	1.0068	1.00797	1.0083	1.00842	1.00854	1.00866	1.0083	1.00764	1.007	1.0064	1.00582	1.00571	1.00571	1.00571	1.00571	1.00571	1.00571	1.00571
1	1.00015	1.00015	1.00015	1.00015	1.00015	1.00004	1.00004	1.00011	1.00007	1.00012	1.00042	1.00031	1.00024	1.00021	1.00026	1.00054	1.00159	1.00164	1.00137	1.00225	1.00316	1.00363	1.00403	1.004	1.00397	1.00523	1.00707	1.00877	1.00904	1.0093	1.00957	1.00916	1.00858	1.00802	1.00748	1.00685	1.00617	1.00553	1.00493	1.00437	1.00441	1.00446	1.00451	1.00455	1.00458	1.00458	1.00458	1.00458	1.00458
1	1.00155	1.00155	1.00155	1.00155	1.00155	1.00155	1.00148	1.00113	1.00124	1.00128	1.00104	1.0025	1.00375	1.00462	1.00546	1.00645	1.00751	1.00857	1.00851	1.00773	1.00737	1.00712	1.00877	1.01058	1.0104	1.00971	1.00922	1.00944	1.00965	1.01095	1.0141	1.01757	1.02136	1.01903	1.01544	1.01221	1.00935	1.00697	1.00536	1.00398	1.0028	1.00184	1.00152	1.00152	1.00152	1.00152	1.00152	1.00152	1.00152
1	1.00117	1.00117	1.00117	1.00117	1.00117	1.00117	1.00123	1.00147	1.00132	1.00094	1.00088	1.00076	1.00059	1.00081	1.00112	1.00112	1.00148	1.00219	1.00238	1.0024	1.00342	1.00463	1.00543	1.00628	1.00683	1.00731	1.00778	1.00815	1.00852	1.0089	1.00939	1.0099	1.01042	1.01053	1.00898	1.00755	1.00625	1.00507	1.00485	1.00524	1.00564	1.00604	1.00646	1.00655	1.00655	1.00655	1.00655	1.00655	1.00655
1	1.00162	1.00162	1.00162	1.00162	1.00162	1.00189	1.0021	1.00175	1.00198	1.00229	1.00131	1.00095	1.00088	1.00111	1.0012	1.00108	1.00158	1.00221	1.00223	1.00222	1.0022	1.00236	1.00265	1.00282	1.0029	1.00306	1.00358	1.00415	1.00457	1.00423	1.0039	1.00358	1.0032	1.00282	1.00247	1.00214	1.00208	1.00217	1.00227	1.00237	1.00247	1.00295	1.00348	1.00405	1.00466	1.00505	1.00505	1.00505	1.00505
1	1.00216	1.00216	1.00216	1.00216	1.00216	1.00121	1.00089	1.00091	1.00115	1.00112	1.00103	1.00151	1.00088	1.00035	1.00027	1.00045	1.0007	1.00072	1.00039	1.00006	1.00011	1.00026	1.00027	1.00027	1.00021	1.00015	1.00013	1.00018	1.00023	1.00028	1.00025	1.00022	1.0002	1.0002	1.00022	1.00025	1.00027	1.00029	1.0003	1.00032	1.00033	1.00034	1.00034	1.00034	1.00034	1.00034	1.00034	1.00034	1.00034
1	1.00111	1.00111	1.00111	1.00111	1.00111	1.00111	1.00109	1.00105	1.00065	1.00047	1.00052	1.00035	1.00013	1.00009	1.00011	1.00024	1.00051	1.00097	1.001	1.00091	1.00048	1.00015	1.00044	1.00118	1.00145	1.00128	1.00111	1.00139	1.00184	1.00235	1.00238	1.00208	1.0018	1.00153	1.00149	1.00158	1.00167	1.00176	1.00186	1.00226	1.00269	1.00317	1.00368	1.00411	1.00411	1.00411	1.00411	1.00411	1.00411
1	1.01757	1.01757	1.01757	1.01757	1.01757	1.00707	1.00406	1.00334	1.00106	1.00078	1.00304	1.00202	1.00143	1.00186	1.00368	1.00716	1.00242	1.00038	1.00054	1.00087	1.00133	1.0016	1.00171	1.00181	1.00191	1.00212	1.00284	1.00366	1.00423	1.0043	1.00436	1.00443	1.00476	1.00529	1.00585	1.00643	1.00656	1.00496	1.0036	1.00245	1.00153	1.00156	1.0018	1.00206	1.00233	1.00256	1.00256	1.00256	1.00256
1	1.00078	1.00078	1.00078	1.00078	1.00078	1.00081	1.00093	1.00095	1.0009	1.00082	1.00068	1.00047	1.00041	1.0004	1.0005	1.0007	1.00098	1.00076	1.00064	1.00084	1.0011	1.0014	1.00175	1.00213	1.00245	1.00238	1.00232	1.00238	1.00266	1.00295	1.00326	1.00272	1.00223	1.00179	1.00139	1.00145	1.00152	1.00158	1.00164	1.00167	1.00157	1.00146	1.00136	1.00126	1.00122	1.00122	1.00122	1.00122	1.00122
1	1.00625	1.00625	1.00625	1.00625	1.00625	1.00963	1.01317	1.00515	1.00154	1.0007	1.00142	1.04992	1.02444	1.00648	1.01131	1.0343	1.01745	1.00481	1.00472	1.00458	1.00423	1.00488	1.00635	1.0077	1.00888	1.01009	1.01029	1.01049	1.01054	1.00997	1.00941	1.00886	1.00983	1.01193	1.01418	1.01657	1.01642	1.01461	1.0129	1.0113	1.00981	1.00868	1.0078	1.00696	1.00617	1.00544	1.00544	1.00544	1.00544
1	1.00193	1.00193	1.00193	1.00193	1.00193	1.0028	1.00437	1.00527	1.00509	1.00423	1.00418	1.00426	1.00453	1.00428	1.00434	1.00508	1.00585	1.00647	1.00622	1.00634	1.00705	1.00749	1.00774	1.00817	1.0089	1.00965	1.00999	1.01032	1.01066	1.01133	1.01203	1.01274	1.0129	1.0122	1.01151	1.01084	1.01008	1.00893	1.00786	1.00686	1.00594	1.00526	1.00473	1.00423	1.00376	1.00331	1.00323	1.00323	1.00323
1	1.00001	1.00001	1.00001	1.00001	1.00001	1.00001	1.0001	1.00032	1.00044	1.00042	1.00031	1.00044	1.00054	1.00059	1.00051	1.00034	1.00014	1.00021	1.00054	1.00074	1.00095	1.00114	1.00136	1.00185	1.00242	1.00251	1.00223	1.00198	1.00211	1.00225	1.00239	1.00274	1.00346	1.00426	1.00513	1.00576	1.00517	1.00462	1.0041	1.00362	1.00365	1.00404	1.00445	1.00487	1.00532	1.00532	1.00532	1.00532	1.00532
1	1.00119	1.00119	1.00119	1.00119	1.00119	1.00062	1.00028	1.00062	1.00088	1.00044	1.00043	1.00108	1.00158	1.00153	1.00229	1.00388	1.00462	1.00462	1.00502	1.0061	1.00713	1.00769	1.00828	1.00916	1.01014	1.01116	1.01295	1.01504	1.01725	1.01805	1.01661	1.01522	1.01389	1.01246	1.01059	1.00884	1.00723	1.00576	1.00627	1.00731	1.0084	1.00955	1.01074	1.01198	1.01198	1.01198	1.01198	1.01198	1.01198
1	1.0017	1.0017	1.0017	1.0017	1.0017	1.00134	1.00123	1.00261	1.00175	1.00094	1.00131	1.00233	1.00327	1.00222	1.00209	1.00236	1.00359	1.00398	1.00371	1.00375	1.00377	1.0037	1.00378	1.00443	1.00514	1.00545	1.00566	1.00587	1.00549	1.00512	1.00477	1.00443	1.00411	1.00379	1.0035	1.00358	1.00391	1.00427	1.00464	1.00471	1.0036	1.00265	1.00184	1.00119	1.00097	1.00097	1.00097	1.00097	1.00097
1	1.00015	1.00015	1.00015	1.00015	1.00015	1.00045	1.00056	1.00028	1.00061	1.00081	1.00066	1.00069	1.00069	1.00043	1.00057	1.00081	1.00094	1.00115	1.00153	1.00162	1.00162	1.00261	1.00419	1.00419	1.00377	1.0038	1.00451	1.0053	1.00552	1.00534	1.00516	1.00498	1.00433	1.00372	1.00316	1.00263	1.00219	1.00182	1.00148	1.00117	1.00091	1.00097	1.00103	1.00109	1.00115	1.0012	1.0012	1.0012	1.0012
1	1.00142	1.00142	1.00142	1.00142	1.00142	1.00163	1.00182	1.00188	1.00174	1.00182	1.00316	1.00336	1.0038	1.00716	1.0087	1.00207	1.00438	1.00448	1.00148	1.00102	1.00334	1.00716	1.00992	1.01321	1.01739	1.02192	1.02544	1.02397	1.02254	1.02072	1.01728	1.01405	1.01107	1.00835	1.00616	1.00435	1.00288	1.00172	1.00086	1.00136	1.0024	1.0037	1.00525	1.00702	1.0074	1.0074	1.0074	1.0074	1.0074
1	1.00351	1.00351	1.00351	1.00351	1.00351	1.00312	1.00269	1.0022	1.00217	1.00213	1.00166	1.00158	1.00164	1.00199	1.00188	1.0015	1.00153	1.00159	1.00177	1.00219	1.00283	1.00326	1.00352	1.00382	1.00416	1.00452	1.00466	1.0048	1.00497	1.0053	1.00564	1.00599	1.00608	1.006	1.00591	1.00583	1.00583	1.00596	1.00609	1.00623	1.00636	1.00557	1.00462	1.00376	1.00299	1.00231	1.00219	1.00219	1.00219
1	1.00033	1.00033	1.00033	1.00033	1.00033	1.00023	1.00007	1.00004	1.00004	1.00008	1.00021	1.00053	1.00031	1.00023	1.00031	1.00018	1.00011	1.00026	1.0003	1.00013	1.00017	1.0004	1.00061	1.00078	1.00095	1.00109	1.00124	1.0015	1.00188	1.00229	1.00258	1.00221	1.00186	1.00155	1.00126	1.00104	1.00083	1.00065	1.00049	1.00042	1.00048	1.00053	1.00058	1.00064	1.00067	1.00067	1.00067	1.00067	1.00067
1	1.00168	1.00168	1.00168	1.00168	1.00168	1.0016	1.00148	1.00142	1.00125	1.00104	1.00298	1.00405	1.00409	1.00446	1.00437	1.00398	1.00457	1.00498	1.0051	1.0054	1.00583	1.00608	1.00628	1.00721	1.00838	1.00944	1.01026	1.01112	1.0122	1.01344	1.01473	1.01605	1.01432	1.01267	1.01112	1.00967	1.0101	1.01054	1.01099	1.01144	1.01141	1.01064	1.0099	1.00918	1.00849	1.00835	1.00835	1.00835	1.00835
1	1.00143	1.00143	1.00143	1.00143	1.00143	1.00143	1.00181	1.00227	1.0027	1.00168	1.00107	1.00119	1.00106	1.00116	1.00176	1.00178	1.00179	1.00244	1.00239	1.00188	1.00222	1.00284	1.00323	1.00358	1.00465	1.00608	1.00741	1.00767	1.00793	1.00812	1.00804	1.00795	1.00787	1.00799	1.00843	1.00889	1.00936	1.00984	1.00948	1.00913	1.00879	1.00845	1.00826	1.00826	1.00826	1.00826	1.00826	1.00826	1.00826
1	1.00101	1.00101	1.00101	1.00101	1.00101	1.00123	1.003	1.00909	1.0158	1.00994	1.00495	1.00143	1.00028	1.00019	1.0014	1.00351	1.00258	1.00127	1.00025	1.0007	1.00102	1.00031	1.00012	1.00025	1.00043	1.00125	1.0025	1.00377	1.00359	1.00341	1.00324	1.00306	1.00289	1.00272	1.00256	1.00311	1.00371	1.00434	1.00502	1.00535	1.00541	1.00548	1.00555	1.00562	1.00562	1.00562	1.00562	1.00562	1.00562
1	1.00095	1.00095	1.00095	1.00095	1.00095	1.00092	1.00082	1.00056	1.00029	1.00016	1.00016	1.00023	1.0002	1.00026	1.00026	1.00004	1.00016	1.00044	1.00043	1.00033	1.00015	1.00023	1.00057	1.00073	1.0007	1.00071	1.00086	1.00103	1.00127	1.00162	1.00202	1.00245	1.00264	1.00276	1.00289	1.00301	1.00304	1.003	1.00296	1.00293	1.00265	1.00207	1.00157	1.00113	1.00076	1.00076	1.00076	1.00076	1.00076
1	1.00081	1.00081	1.00081	1.00081	1.00081	1.0004	1.00043	1.00147	1.00054	1.00009	1.00009	1.00078	1.00156	1.00118	1.00071	1.00084	1.00223	1.00217	1.00168	1.00117	1.00106	1.0015	1.00226	1.00333	1.00402	1.00395	1.00389	1.00355	1.00318	1.00283	1.00314	1.00456	1.00625	1.00819	1.0084	1.00815	1.0079	1.00765	1.00764	1.008	1.00837	1.00874	1.00911	1.00911	1.00911	1.00911	1.00911	1.00911	1.00911
1	1.00115	1.00115	1.00115	1.00115	1.00115	1.00123	1.00166	1.00195	1.00225	1.00318	1.00305	1.00241	1.00245	1.00236	1.00221	1.00476	1.00637	1.00688	1.00613	1.00586	1.00742	1.00878	1.00872	1.00865	1.01013	1.01173	1.0125	1.01265	1.01281	1.01259	1.0118	1.01105	1.01031	1.01018	1.01044	1.01071	1.01097	1.01033	1.00845	1.00673	1.0052	1.00385	1.00336	1.00336	1.00336	1.00336	1.00336	1.00336	1.00336
1	1.00106	1.00106	1.00106	1.00106	1.00106	1.00043	1.00042	1.00047	1.00024	1.00032	1.00057	1.00127	1.0013	1.00084	1.00141	1.00176	1.00164	1.00076	1.00031	1.00119	1.00199	1.00197	1.002	1.00221	1.00242	1.00362	1.00505	1.00627	1.0059	1.00554	1.00515	1.00461	1.0041	1.00361	1.0033	1.00356	1.00383	1.00411	1.0044	1.00428	1.00389	1.00352	1.00317	1.00291	1.00291	1.00291	1.00291	1.00291	1.00291
1	1.00139	1.00139	1.00139	1.00139	1.00139	1.00117	1.00089	1.00083	1.00082	1.00083	1.00109	1.00106	1.00084	1.00081	1.00067	1.00048	1.00077	1.00111	1.0015	1.00133	1.00085	1.00098	1.00129	1.00196	1.00303	1.00394	1.00435	1.00477	1.00512	1.00534	1.00557	1.0058	1.00552	1.00525	1.00498	1.00472	1.00464	1.00469	1.00473	1.00477	1.00481	1.00515	1.00551	1.00587	1.00624	1.00654	1.00654	1.00654	1.00654
1	1.00009	1.00009	1.00009	1.00009	1.00009	1.00023	1.0003	1.0003	1.00027	1.00015	1.00001	1.00001	1.00002	1.00003	1.00013	1.0003	1.00028	1.00036	1.00051	1.00062	1.00071	1.00077	1.00083	1.00106	1.00133	1.00157	1.00181	1.00205	1.00207	1.00203	1.00199	1.00197	1.00198	1.00199	1.002	1.00207	1.00242	1.00279	1.00318	1.00359	1.00363	1.00341	1.00321	1.00301	1.00282	1.00278	1.00278	1.00278	1.00278
1	1.01304	1.01304	1.01304	1.01304	1.01304	1.00337	1.01172	1.01028	1.00654	1.00152	1.00025	1.00077	1.0005	1.00023	1.00011	1.00037	1.00046	1.00017	1.00019	1.00026	1.00036	1.00048	1.00063	1.00081	1.00177	1.00312	1.00357	1.00326	1.00297	1.00352	1.00476	1.00617	1.00774	1.00713	1.00654	1.00597	1.00543	1.0048	1.0042	1.00365	1.00313	1.00308	1.00503	1.00736	1.01002	1.01297	1.01297	1.01297	1.01297
1	1.00094	1.00094	1.00094	1.00094	1.00094	1.00094	1.00065	1.00085	1.0015	1.00064	1.00069	1.00139	1.00106	1.00109	1.00137	1.00118	1.00089	1.00051	1.00092	1.00158	1.0017	1.002	1.00259	1.00301	1.00247	1.00199	1.00222	1.00266	1.00313	1.00314	1.00303	1.00292	1.00281	1.00269	1.00258	1.00246	1.00235	1.0022	1.00205	1.0019	1.00176	1.00175	1.00181	1.00188	1.00195	1.00202	1.00202	1.00202	1.00202
1	1.00177	1.00177	1.00177	1.00177	1.00177	1.0018	1.00188	1.00148	1.00108	1.00094	1.00092	1.00124	1.00221	1.00255	1.00245	1.0015	1.00219	1.00455	1.00419	1.00406	1.00425	1.00447	1.00473	1.0051	1.00593	1.00682	1.00782	1.0089	1.01005	1.01004	1.00974	1.00943	1.00906	1.00842	1.00781	1.00722	1.00666	1.00709	1.00754	1.008	1.00847	1.00873	1.00804	1.00739	1.00676	1.00617	1.00594	1.00594	1.00594
1	1.00086	1.00086	1.00086	1.00086	1.00086	1.00094	1.00122	1.00187	1.00157	1.00139	1.00136	1.00084	1.00038	1.00011	1.00028	1.00056	1.00033	1.0003	1.0004	1.00061	1.00071	1.00032	1.00012	1.00014	1.00015	1.00011	1.00007	1.00006	1.00011	1.00019	1.00028	1.00071	1.00133	1.00212	1.0031	1.00271	1.00235	1.00202	1.00171	1.00172	1.00192	1.00214	1.00237	1.00261	1.00266	1.00266	1.00266	1.00266	1.00266
1	1.00201	1.00201	1.00201	1.00201	1.00201	1.002	1.00194	1.00201	1.00215	1.00233	1.00161	1.00101	1.00241	1.00271	1.0024	1.00355	1.00386	1.00353	1.00366	1.00392	1.00422	1.00457	1.00505	1.00555	1.0051	1.00466	1.00453	1.00458	1.00464	1.00476	1.00492	1.00507	1.00523	1.0049	1.00445	1.00402	1.0036	1.00313	1.00259	1.00211	1.00168	1.00131	1.00131	1.00131	1.00131	1.00131	1.00131	1.00131	1.00131
1	1.00536	1.00536	1.00536	1.00536	1.00536	1.0059	1.00685	1.00995	1.01054	1.00714	1.00952	1.01228	1.01543	1.0158	1.01647	1.01759	1.0201	1.02383	1.02302	1.02248	1.02306	1.0238	1.0248	1.02583	1.02843	1.03114	1.03177	1.03096	1.03016	1.02954	1.02919	1.02884	1.0285	1.02659	1.02253	1.01873	1.01523	1.01203	1.01261	1.01413	1.01569	1.0173	1.01896	1.01896	1.01896	1.01896	1.01896	1.01896	1.01896
1	1.00168	1.00168	1.00168	1.00168	1.00168	1.00168	1.00098	1.00076	1.00107	1.00089	1.00064	1.00034	1.00065	1.001	1.001	1.00114	1.00128	1.0013	1.00114	1.00089	1.00102	1.00127	1.0015	1.00173	1.00246	1.00374	1.0053	1.00526	1.00521	1.00516	1.00468	1.00422	1.00378	1.00354	1.00401	1.00451	1.00503	1.00559	1.00576	1.00583	1.00591	1.00598	1.00604	1.00604	1.00604	1.00604	1.00604	1.00604	1.00604
1	1.00137	1.00137	1.00137	1.00137	1.00137	1.00176	1.0016	1.00111	1.0014	1.00124	1.00083	1.00116	1.00126	1.00099	1.00031	1.00012	1.00036	1.00031	1.00028	1.00076	1.00141	1.00209	1.00286	1.00353	1.00427	1.00529	1.00641	1.00731	1.007	1.00669	1.00639	1.00826	1.01036	1.01269	1.01525	1.01459	1.01316	1.0118	1.01052	1.0094	1.00847	1.00758	1.00675	1.00597	1.00567	1.00567	1.00567	1.00567	1.00567
1	1.00024	1.00024	1.00024	1.00024	1.00024	1.00041	1.001	1.00073	1.00043	1.00032	1.00044	1.0004	1.00011	1.00016	1.00027	1.00034	1.00034	1.00033	1.00038	1.00048	1.00067	1.00087	1.00107	1.00116	1.00108	1.00114	1.00183	1.00268	1.00344	1.00323	1.00302	1.00282	1.00262	1.00243	1.00224	1.00206	1.00238	1.00309	1.00388	1.00475	1.0057	1.00433	1.00315	1.00215	1.00134	1.00095	1.00095	1.00095	1.00095
1	1.00403	1.00403	1.00403	1.00403	1.00403	1.00405	1.00415	1.00363	1.00299	1.00327	1.00353	1.00377	1.00467	1.00514	1.00484	1.00557	1.00639	1.00625	1.00642	1.00708	1.00785	1.00872	1.00997	1.01155	1.01339	1.016	1.01885	1.02051	1.02126	1.02202	1.02238	1.02108	1.01982	1.01859	1.01768	1.01798	1.01828	1.01858	1.01888	1.01777	1.01581	1.01396	1.01222	1.0106	1.01029	1.01029	1.01029	1.01029	1.01029
1	1.00151	1.00151	1.00151	1.00151	1.00151	1.00132	1.00103	1.00111	1.00104	1.00089	1.00044	1.00045	1.00122	1.0021	1.00244	1.00177	1.00102	1.00056	1.00075	1.00083	1.00085	1.00108	1.00139	1.00128	1.00092	1.00075	1.00119	1.00173	1.00195	1.0016	1.00128	1.001	1.00103	1.00114	1.00125	1.00136	1.00122	1.00102	1.00085	1.00069	1.00056	1.00048	1.00041	1.00034	1.00028	1.00027	1.00027	1.00027	1.00027
1	1.00125	1.00125	1.00125	1.00125	1.00125	1.00125	1.00091	1.0006	1.00051	1.0005	1.00058	1.00096	1.00108	1.00099	1.00111	1.00107	1.00092	1.00098	1.00122	1.00214	1.00277	1.00268	1.0027	1.00287	1.00304	1.00356	1.00414	1.00451	1.00452	1.00453	1.00455	1.00468	1.00481	1.00495	1.00508	1.00413	1.00328	1.00252	1.00187	1.00156	1.00168	1.0018	1.00193	1.00205	1.0021	1.0021	1.0021	1.0021	1.0021
1	1.00106	1.00106	1.00106	1.00106	1.00106	1.00141	1.0021	1.0039	1.00423	1.00218	1.00323	1.00406	1.00438	1.00465	1.00526	1.00649	1.00484	1.00384	1.00456	1.00466	1.00433	1.00496	1.00592	1.00645	1.00665	1.00682	1.00694	1.00705	1.00636	1.00463	1.00316	1.00196	1.00266	1.00346	1.00436	1.00534	1.00542	1.00527	1.00512	1.00497	1.00444	1.00341	1.00252	1.00176	1.00114	1.00103	1.00103	1.00103	1.00103
1	1.00009	1.00009	1.00009	1.00009	1.00009	1.00009	1.00058	1.00118	1.00112	1.00042	1.0001	1.00051	1.00048	1.00042	1.00078	1.00096	1.00095	1.00204	1.00319	1.00312	1.00318	1.00342	1.00384	1.00455	1.00518	1.00525	1.00533	1.00579	1.00688	1.00806	1.00887	1.00795	1.00707	1.00625	1.00551	1.00496	1.00444	1.00395	1.00349	1.00361	1.00388	1.00416	1.00445	1.00475	1.00475	1.00475	1.00475	1.00475	1.00475
1	1.00685	1.00685	1.00685	1.00685	1.00685	1.00651	1.00491	1.00551	1.00631	1.00553	1.00508	1.00475	1.00458	1.00364	1.00288	1.00308	1.0031	1.0033	1.00454	1.00516	1.00529	1.00571	1.00637	1.00705	1.00775	1.00844	1.00898	1.00954	1.01026	1.01121	1.01221	1.01323	1.01341	1.01359	1.01377	1.01395	1.01347	1.01284	1.01221	1.01161	1.01081	1.00927	1.00785	1.00655	1.00538	1.00516	1.00516	1.00516	1.00516
1	1.00012	1.00012	1.00012	1.00012	1.00012	1.00012	1.00012	1.00006	1.00012	1.00052	1.00063	1.0006	1.00047	1.00032	1.00017	1.00061	1.00111	1.00088	1.00098	1.00132	1.00192	1.00268	1.00405	1.00584	1.00658	1.00649	1.0064	1.00709	1.00802	1.00901	1.00929	1.00906	1.00884	1.00862	1.00849	1.00842	1.00835	1.00828	1.00822	1.00789	1.00752	1.00716	1.00681	1.00648	1.00648	1.00648	1.00648	1.00648	1.00648
1	1.00153	1.00153	1.00153	1.00153	1.00153	1.00161	1.00181	1.00155	1.00102	1.00041	1.00082	1.00132	1.00126	1.0009	1.00061	1.00065	1.00071	1.00083	1.00125	1.00157	1.00167	1.0016	1.00143	1.00168	1.00269	1.00365	1.00364	1.00363	1.00372	1.00427	1.00485	1.00548	1.00526	1.0045	1.00381	1.00317	1.00301	1.00315	1.00329	1.00344	1.00358	1.00366	1.00372	1.00378	1.00385	1.00391	1.00391	1.00391	1.00391
1	1.00091	1.00091	1.00091	1.00091	1.00091	1.00443	1.00595	1.00131	1.00231	1.00273	1.00264	1.00217	1.00116	1.00028	1.00088	1.00132	1.00148	1.00107	1.00092	1.00108	1.00122	1.00134	1.00176	1.00231	1.00323	1.00486	1.00682	1.00638	1.00596	1.00556	1.00518	1.00482	1.00448	1.0043	1.00474	1.0052	1.00568	1.00618	1.00656	1.00692	1.00728	1.00766	1.00796	1.00796	1.00796	1.00796	1.00796	1.00796	1.00796
1	1.00111	1.00111	1.00111	1.00111	1.00111	1.00142	1.00349	1.00249	1.00004	1.00016	1.00024	1.00032	1.00039	1.00047	1.00055	1.00057	1.00036	1.0001	1.00034	1.00067	1.00101	1.00151	1.00217	1.00257	1.00243	1.00236	1.0025	1.00265	1.0031	1.00406	1.00514	1.00632	1.00652	1.00673	1.00693	1.00714	1.00725	1.00734	1.00742	1.00751	1.00762	1.00775	1.00788	1.00801	1.00812	1.00812	1.00812	1.00812	1.00812
1	1.00219	1.00219	1.00219	1.00219	1.00219	1.00248	1.00291	1.00299	1.00338	1.00382	1.00347	1.00274	1.00217	1.00233	1.00307	1.00397	1.00337	1.00301	1.00279	1.00275	1.00275	1.00353	1.00441	1.0053	1.00626	1.00701	1.0076	1.00821	1.00891	1.00964	1.01039	1.01075	1.01086	1.01096	1.01106	1.01075	1.01018	1.00961	1.00907	1.00864	1.00861	1.00857	1.00854	1.00851	1.00849	1.00849	1.00849	1.00849	1.00849
1	1.01492	1.01492	1.01492	1.01492	1.01492	1.0094	1.004	1.00099	1.00045	1.00042	1.00068	1.00044	1.00039	1.00045	1.00022	1.00025	1.00079	1.00122	1.00145	1.00108	1.00093	1.00159	1.00221	1.00212	1.00203	1.00207	1.00214	1.0023	1.00284	1.00343	1.00408	1.00399	1.00373	1.00347	1.00323	1.00316	1.00314	1.00311	1.00309	1.00299	1.00263	1.00228	1.00196	1.00165	1.00154	1.00154	1.00154	1.00154	1.00154
1	1.00201	1.00201	1.00201	1.00201	1.00201	1.00201	1.00246	1.00231	1.00179	1.00227	1.00225	1.0015	1.00199	1.00256	1.00264	1.00245	1.00239	1.00316	1.00379	1.00431	1.00467	1.00494	1.00533	1.00575	1.00645	1.00764	1.00895	1.00996	1.01091	1.01191	1.01213	1.01183	1.01153	1.01124	1.01022	1.00879	1.00747	1.00625	1.00513	1.00587	1.00664	1.00745	1.0083	1.00883	1.00883	1.00883	1.00883	1.00883	1.00883
1	1.00288	1.00288	1.00288	1.00288	1.00288	1.00313	1.00333	1.00296	1.00409	1.00583	1.00781	1.00962	1.01126	1.00719	1.0042	1.00418	1.00437	1.00491	1.005	1.00478	1.00518	1.00604	1.00648	1.00681	1.00766	1.00938	1.0112	1.01326	1.01553	1.018	1.01803	1.01641	1.01487	1.01342	1.01249	1.0117	1.01094	1.0102	1.00949	1.00872	1.00798	1.00728	1.00661	1.00622	1.00622	1.00622	1.00622	1.00622	1.00622
1	1.00077	1.00077	1.00077	1.00077	1.00077	1.00073	1.00073	1.00095	1.00102	1.00098	1.0005	1.00029	1.0003	1.00024	1.00021	1.0003	1.00069	1.00152	1.00108	1.00092	1.00176	1.00256	1.00297	1.00341	1.00392	1.00447	1.00468	1.00465	1.00462	1.00491	1.00544	1.006	1.00658	1.00604	1.00527	1.00455	1.00389	1.00366	1.00368	1.00371	1.00374	1.00377	1.00377	1.00377	1.00377	1.00377	1.00377	1.00377	1.00377
1	1.00111	1.00111	1.00111	1.00111	1.00111	1.00111	1.00181	1.00291	1.00244	1.00174	1.00103	1.00055	1.00044	1.00052	1.00043	1.00041	1.00045	1.00096	1.0011	1.00057	1.00069	1.00133	1.00186	1.00227	1.00274	1.00328	1.00386	1.00415	1.00436	1.00457	1.00477	1.00494	1.00512	1.0053	1.00541	1.0055	1.00558	1.00567	1.00596	1.00658	1.00722	1.00788	1.00856	1.00884	1.00884	1.00884	1.00884	1.00884	1.00884
1	1.00131	1.00131	1.00131	1.00131	1.00131	1.00132	1.00135	1.00081	1.00048	1.00045	1.00047	1.0005	1.00053	1.00064	1.00082	1.00089	1.001	1.00125	1.00133	1.00129	1.00161	1.00208	1.00261	1.00321	1.0033	1.00303	1.00277	1.00328	1.00384	1.00445	1.00405	1.00344	1.00288	1.00237	1.00195	1.00158	1.00125	1.00096	1.00073	1.00056	1.00041	1.00029	1.00019	1.00017	1.00017	1.00017	1.00017	1.00017	1.00017
1	1.001	1.001	1.001	1.001	1.001	1.001	1.00336	1.00406	1.00084	1.00044	1.00046	1.00072	1.00059	1.0004	1.00027	1.00056	1.00148	1.00103	1.00059	1.00019	1.00061	1.00231	1.00164	1.00106	1.00118	1.00261	1.00457	1.0037	1.00292	1.00223	1.00293	1.00413	1.00551	1.00708	1.00889	1.01086	1.01297	1.01522	1.01457	1.01325	1.01199	1.01081	1.01013	1.01013	1.01013	1.01013	1.01013	1.01013	1.01013
1	1.0021	1.0021	1.0021	1.0021	1.0021	1.0021	1.00123	1.00085	1.00094	1.00077	1.00079	1.00115	1.00135	1.00158	1.00195	1.00195	1.00193	1.00225	1.00323	1.00495	1.00506	1.00474	1.0052	1.0059	1.00628	1.00643	1.00658	1.00677	1.00697	1.00717	1.00709	1.00694	1.00679	1.00665	1.0068	1.00695	1.0071	1.00725	1.00688	1.0062	1.00555	1.00494	1.00437	1.00426	1.00426	1.00426	1.00426	1.00426	1.00426
1	1.00271	1.00271	1.00271	1.00271	1.00271	1.00337	1.00397	1.00441	1.00444	1.00459	1.00493	1.00545	1.0058	1.00582	1.00631	1.00734	1.01028	1.01114	1.01141	1.01156	1.01169	1.0112	1.01073	1.01397	1.01761	1.01822	1.01667	1.01518	1.01626	1.01804	1.0199	1.02087	1.02038	1.01991	1.01944	1.01878	1.01785	1.01694	1.01605	1.01518	1.01461	1.01424	1.01388	1.01352	1.01316	1.01309	1.01309	1.01309	1.01309
1	1.00138	1.00138	1.00138	1.00138	1.00138	1.00178	1.00256	1.00216	1.00162	1.00094	1.00136	1.00174	1.00146	1.00202	1.00277	1.0028	1.00282	1.00285	1.00223	1.00197	1.00302	1.00429	1.00576	1.00703	1.00671	1.0064	1.00628	1.0062	1.00613	1.00583	1.00549	1.00516	1.00483	1.00445	1.00408	1.00373	1.00339	1.00349	1.00371	1.00394	1.00416	1.00435	1.00435	1.00435	1.00435	1.00435	1.00435	1.00435	1.00435
1	1.00056	1.00056	1.00056	1.00056	1.00056	1.00052	1.00034	1.00062	1.00085	1.00066	1.00032	1.00019	1.00086	1.00111	1.00115	1.00114	1.00139	1.00169	1.00178	1.00221	1.0033	1.0043	1.00522	1.00611	1.00688	1.0077	1.00839	1.00911	1.00988	1.01055	1.01123	1.01194	1.01204	1.01123	1.01045	1.0097	1.00901	1.00852	1.00804	1.00758	1.00714	1.00664	1.00604	1.00548	1.00494	1.00443	1.00433	1.00433	1.00433
1	1.00132	1.00132	1.00132	1.00132	1.00132	1.00132	1.00122	1.00093	1.00057	1.00054	1.0008	1.00138	1.00038	1.00031	1.0007	1.00077	1.00075	1.00039	1.00027	1.00025	1.00051	1.00087	1.00088	1.00088	1.00244	1.00538	1.00726	1.00633	1.00546	1.00484	1.00498	1.00511	1.00525	1.00525	1.00505	1.00485	1.00465	1.00446	1.00473	1.005	1.00527	1.00555	1.0056	1.0056	1.0056	1.0056	1.0056	1.0056	1.0056
1	1.00009	1.00009	1.00009	1.00009	1.00009	1.00052	1.00093	1.0009	1.00057	1.0005	1.00056	1.00059	1.00038	1.00011	1.00017	1.00015	1.00005	1.00004	1.00004	1.00006	1.00016	1.00043	1.00062	1.00071	1.00087	1.00116	1.00148	1.00172	1.00195	1.00218	1.002	1.00157	1.00118	1.00085	1.00071	1.00062	1.00053	1.00045	1.00037	1.00029	1.00022	1.00016	1.00011	1.0001	1.0001	1.0001	1.0001	1.0001	1.0001
1	1.00087	1.00087	1.00087	1.00087	1.00087	1.00087	1.00099	1.00086	1.00045	1.00113	1.00108	1.00016	1.00047	1.00059	1.0003	1.00013	1.00016	1.00062	1.00109	1.00163	1.00142	1.00123	1.00164	1.00212	1.00204	1.00195	1.00217	1.00292	1.00377	1.00433	1.00431	1.00429	1.00427	1.00403	1.00366	1.00331	1.00299	1.00282	1.00289	1.00296	1.00303	1.0031	1.00311	1.00311	1.00311	1.00311	1.00311	1.00311	1.00311
1	1.00099	1.00099	1.00099	1.00099	1.00099	1.0009	1.00051	1.00107	1.00194	1.00189	1.00164	1.00129	1.00078	1.00046	1.0003	1.00043	1.00066	1.001	1.00071	1.00062	1.00126	1.00167	1.00145	1.00133	1.00157	1.00184	1.00206	1.00229	1.00254	1.00211	1.00172	1.00137	1.00125	1.00143	1.00162	1.00182	1.00203	1.00219	1.00237	1.00254	1.00273	1.00258	1.00223	1.0019	1.0016	1.00132	1.00132	1.00132	1.00132
1	1.00225	1.00225	1.00225	1.00225	1.00225	1.00248	1.00272	1.00298	1.00271	1.00215	1.00128	1.00092	1.00081	1.00125	1.00113	1.00094	1.00094	1.00107	1.0013	1.00142	1.00159	1.00195	1.00233	1.00267	1.00303	1.00349	1.00401	1.00447	1.00453	1.0046	1.00466	1.00451	1.0043	1.0041	1.00391	1.00373	1.00356	1.00339	1.00323	1.0031	1.00306	1.00303	1.00299	1.00296	1.00294	1.00294	1.00294	1.00294	1.00294
1	1.00074	1.00074	1.00074	1.00074	1.00074	1.00074	1.00096	1.00117	1.00065	1.00082	1.0014	1.00123	1.00164	1.00262	1.00068	1.00031	1.00115	1.00085	1.00061	1.00185	1.00307	1.00206	1.00168	1.00206	1.00259	1.00375	1.00512	1.00642	1.00739	1.00842	1.01093	1.02039	1.0314	1.04345	1.03869	1.03018	1.02241	1.01549	1.00959	1.00802	1.00881	1.00963	1.01047	1.01134	1.01134	1.01134	1.01134	1.01134	1.01134
1	1.00712	1.00712	1.00712	1.00712	1.00712	1.00651	1.00513	1.00496	1.00484	1.00479	1.00533	1.00554	1.00524	1.00663	1.00686	1.00531	1.00564	1.00649	1.00746	1.00807	1.00842	1.00704	1.00485	1.00466	1.00572	1.00673	1.00716	1.0076	1.00773	1.0074	1.00708	1.00676	1.0061	1.00539	1.00471	1.00408	1.00441	1.00502	1.00566	1.00633	1.00683	1.00648	1.00614	1.00581	1.00548	1.00542	1.00542	1.00542	1.00542
1	1.00586	1.00586	1.00586	1.00586	1.00586	1.00391	1.00235	1.00222	1.00256	1.00325	1.00379	1.0032	1.00137	1.00116	1.00088	1.00053	1.00068	1.001	1.00107	1.00123	1.0017	1.0022	1.0025	1.0028	1.00331	1.00386	1.00508	1.00696	1.00913	1.00992	1.00965	1.00939	1.00913	1.00937	1.00975	1.01012	1.0105	1.0106	1.01052	1.01044	1.01036	1.01028	1.01028	1.01028	1.01028	1.01028	1.01028	1.01028	1.01028
1	1.00013	1.00013	1.00013	1.00013	1.00013	1.00012	1.00006	1.00002	1.00002	1.00006	1.00003	1.0001	1.00028	1.00016	1.00012	1.00013	1.00024	1.00021	1.00027	1.00054	1.0006	1.00061	1.00091	1.00127	1.00169	1.00217	1.0026	1.00301	1.00345	1.00374	1.00377	1.00381	1.00384	1.00338	1.00266	1.00202	1.00147	1.0011	1.00117	1.00124	1.00132	1.00139	1.00144	1.00144	1.00144	1.00144	1.00144	1.00144	1.00144
1	1.0029	1.0029	1.0029	1.0029	1.0029	1.00332	1.00586	1.00523	1.00246	1.00249	1.00227	1.00224	1.00254	1.003	1.00355	1.00429	1.00696	1.00793	1.00594	1.00525	1.00607	1.00727	1.00886	1.01023	1.01108	1.01195	1.01209	1.01223	1.01237	1.01425	1.01622	1.01828	1.01883	1.01836	1.01789	1.01742	1.01669	1.01493	1.01329	1.01176	1.01034	1.01065	1.01139	1.01216	1.01294	1.01359	1.01359	1.01359	1.01359
1	1.00562	1.00562	1.00562	1.00562	1.00562	1.00562	1.00429	1.00351	1.0033	1.00328	1.00333	1.00341	1.00225	1.00185	1.00282	1.00328	1.00332	1.00238	1.00193	1.00177	1.00131	1.00086	1.0014	1.00242	1.00217	1.00164	1.00128	1.00134	1.0014	1.00133	1.00081	1.00042	1.00016	1.0001	1.00026	1.0005	1.0008	1.00112	1.00126	1.00142	1.00158	1.00175	1.00182	1.00182	1.00182	1.00182	1.00182	1.00182	1.00182
1	1.00004	1.00004	1.00004	1.00004	1.00004	1.00009	1.00017	1.00022	1.00007	1	1.00001	1.00022	1.00067	1.00006	1.0001	1.00063	1.00095	1.00128	1.00161	1.00174	1.00172	1.00171	1.00171	1.00183	1.00203	1.00224	1.00245	1.00267	1.0029	1.00316	1.00344	1.00371	1.00359	1.00337	1.00315	1.00294	1.0028	1.0027	1.00261	1.00251	1.00242	1.00276	1.00312	1.0035	1.0039	1.00415	1.00415	1.00415	1.00415
1	1.00106	1.00106	1.00106	1.00106	1.00106	1.00106	1.00143	1.00167	1.00164	1.00199	1.0024	1.00249	1.00193	1.00119	1.00034	1.00041	1.00115	1.00115	1.00127	1.00192	1.00224	1.00193	1.00184	1.00204	1.00226	1.00279	1.00337	1.00405	1.00488	1.0058	1.00661	1.00675	1.00689	1.00704	1.00718	1.0069	1.00662	1.00635	1.00608	1.00603	1.00613	1.00622	1.00632	1.00641	1.00643	1.00643	1.00643	1.00643	1.00643
1	1.00372	1.00372	1.00372	1.00372	1.00372	1.00372	1.00377	1.00349	1.00306	1.00282	1.00272	1.00269	1.00168	1.00151	1.00184	1.00142	1.00151	1.00243	1.00298	1.00319	1.00307	1.00287	1.00322	1.00358	1.00405	1.00458	1.00501	1.00487	1.00474	1.00461	1.00501	1.00543	1.00587	1.00616	1.00584	1.00552	1.00521	1.00491	1.0048	1.00474	1.00467	1.00461	1.00456	1.00456	1.00456	1.00456	1.00456	1.00456	1.00456
1	1.00049	1.00049	1.00049	1.00049	1.00049	1.00018	1.00082	1.00229	1.00053	1.00045	1.00086	1.00019	1.00028	1.00103	1.0021	1.00235	1.00118	1.00079	1.00051	1.00031	1.00035	1.00055	1.00088	1.00138	1.00208	1.00297	1.00401	1.00418	1.00434	1.0045	1.00485	1.00526	1.00568	1.00611	1.00682	1.00756	1.00835	1.00916	1.00907	1.00837	1.0077	1.00706	1.00668	1.00668	1.00668	1.00668	1.00668	1.00668	1.00668
1	1.00161	1.00161	1.00161	1.00161	1.00161	1.00125	1.00075	1.00025	1.00031	1.0008	1.0008	1.0008	1.0008	1.0007	1.00058	1.00047	1.00041	1.00042	1.00066	1.00099	1.00147	1.00193	1.00228	1.00216	1.00141	1.00081	1.00168	1.00288	1.0044	1.00454	1.00469	1.00483	1.00455	1.00367	1.00289	1.00219	1.00175	1.00194	1.00214	1.00234	1.00256	1.00266	1.0026	1.00253	1.00247	1.00241	1.00239	1.00239	1.00239
1	1.00038	1.00038	1.00038	1.00038	1.00038	1.0005	1.00087	1.00135	1.00163	1.00147	1.0017	1.00188	1.00181	1.00235	1.003	1.00316	1.00374	1.00468	1.00559	1.00647	1.00699	1.00799	1.00982	1.01151	1.01201	1.01252	1.0137	1.01509	1.01655	1.01653	1.01612	1.01572	1.01532	1.01428	1.01328	1.01233	1.01142	1.01147	1.01175	1.01204	1.01233	1.01256	1.01256	1.01256	1.01256	1.01256	1.01256	1.01256	1.01256
1	1.00046	1.00046	1.00046	1.00046	1.00046	1.00043	1.00059	1.00119	1.00099	1.00075	1.00101	1.00107	1.0009	1.00029	1.00042	1.00071	1.00072	1.00089	1.00122	1.00156	1.00195	1.00239	1.00287	1.00386	1.00499	1.00596	1.00681	1.00771	1.00675	1.00586	1.00504	1.00514	1.00587	1.00664	1.00746	1.00768	1.00698	1.00631	1.00568	1.00507	1.00544	1.0058	1.00618	1.00657	1.00688	1.00688	1.00688	1.00688	1.00688
1	1.00088	1.00088	1.00088	1.00088	1.00088	1.00088	1.001	1.00106	1.00077	1.00089	1.00133	1.00089	1.00074	1.00096	1.00082	1.00074	1.00131	1.00201	1.00285	1.00354	1.00421	1.00397	1.00374	1.00443	1.00544	1.00646	1.0074	1.00841	1.00882	1.00828	1.00776	1.00725	1.00679	1.00634	1.00591	1.00548	1.0052	1.00501	1.00482	1.00464	1.00447	1.00421	1.00394	1.00368	1.00343	1.00319	1.00319	1.00319	1.00319
1	1.00035	1.00035	1.00035	1.00035	1.00035	1.00037	1.00047	1.00093	1.00065	1.0002	1.00015	1.0002	1.00033	1.00055	1.00068	1.0006	1.00082	1.00116	1.00058	1.0003	1.00046	1.00058	1.00059	1.00059	1.0006	1.0006	1.00053	1.00041	1.00031	1.00026	1.00023	1.00021	1.00018	1.00027	1.0004	1.00057	1.00076	1.00098	1.0012	1.00144	1.00171	1.002	1.00206	1.00206	1.00206	1.00206	1.00206	1.00206	1.00206
1	1.00023	1.00023	1.00023	1.00023	1.00023	1.00208	1.01361	1.00489	1.00142	1.00133	1.00085	1.00045	1.00022	1.0006	1.00072	1.00034	1.00118	1.00206	1.00162	1.00121	1.00085	1.002	1.0044	1.00464	1.0042	1.0045	1.00599	1.00765	1.00916	1.01029	1.01149	1.01275	1.01408	1.01547	1.0169	1.01837	1.01678	1.01458	1.01254	1.01066	1.00935	1.00972	1.0101	1.01048	1.01088	1.01111	1.01111	1.01111	1.01111
1	1.00193	1.00193	1.00193	1.00193	1.00193	1.00151	1.00093	1.00135	1.0016	1.0015	1.00227	1.00224	1.00186	1.00226	1.0023	1.00234	1.00351	1.00383	1.00268	1.00264	1.00286	1.00276	1.00267	1.00387	1.0053	1.0051	1.00451	1.00395	1.00325	1.00256	1.00195	1.00175	1.00179	1.00183	1.00186	1.00203	1.00229	1.00256	1.00285	1.00315	1.00328	1.00341	1.00354	1.00367	1.00375	1.00375	1.00375	1.00375	1.00375
1	1.0003	1.0003	1.0003	1.0003	1.0003	1.0003	1.00041	1.00063	1.0007	1.00066	1.00049	1.00052	1.00059	1.00072	1.00076	1.00074	1.00065	1.00063	1.00067	1.00144	1.00251	1.00215	1.00182	1.00234	1.00292	1.00318	1.0032	1.00322	1.00334	1.00348	1.00362	1.00373	1.00379	1.00385	1.00391	1.00392	1.0037	1.00349	1.0033	1.0031	1.00278	1.0024	1.00204	1.00172	1.00142	1.00142	1.00142	1.00142	1.00142
1	1.00216	1.00216	1.00216	1.00216	1.00216	1.00162	1.00107	1.00074	1.00051	1.00036	1.00027	1.00014	1.00006	1.00018	1.00019	1.00012	1.00016	1.00022	1.00033	1.00025	1.00014	1.00035	1.00066	1.00081	1.00091	1.00094	1.00086	1.00079	1.00086	1.00103	1.00122	1.00142	1.00087	1.00045	1.00016	1.00002	1.00001	1.00001	1.00001	1.00001	1.00002	1.00006	1.00012	1.00019	1.00027	1.00033	1.00033	1.00033	1.00033
1	1.00323	1.00323	1.00323	1.00323	1.00323	1.00229	1.00205	1.00272	1.00304	1.00265	1.00156	1.00109	1.00113	1.00229	1.00194	1.0008	1.00119	1.00182	1.00284	1.00317	1.00295	1.00254	1.00211	1.00263	1.00348	1.00422	1.00468	1.00516	1.00537	1.00538	1.00539	1.0053	1.00481	1.00435	1.00392	1.00361	1.00369	1.00377	1.00385	1.00393	1.00366	1.00319	1.00276	1.00235	1.00198	1.00191	1.00191	1.00191	1.00191
1	1.0016	1.0016	1.0016	1.0016	1.0016	1.00123	1.00071	1.00119	1.00115	1.00043	1.00054	1.00034	1.00001	1.00039	1.00141	1.00338	1.00293	1.00114	1.00119	1.00127	1.00141	1.0018	1.00266	1.00332	1.00351	1.0037	1.00486	1.00616	1.00723	1.00689	1.00655	1.00623	1.00653	1.0078	1.00914	1.01053	1.0101	1.00853	1.00707	1.00574	1.00452	1.00493	1.00536	1.00579	1.00623	1.00659	1.00659	1.00659	1.00659
1	1.01731	1.01731	1.01731	1.01731	1.01731	1.00113	1.00075	1.00341	1.00651	1.0028	1.00072	1.00037	1.00061	1.00108	1.00146	1.0015	1.00131	1.00137	1.00163	1.00228	1.00254	1.00213	1.00199	1.00201	1.00235	1.00326	1.0043	1.00439	1.00382	1.00329	1.0034	1.00395	1.00453	1.00513	1.00489	1.00444	1.00401	1.00359	1.00331	1.00349	1.00367	1.00385	1.00403	1.0041	1.0041	1.0041	1.0041	1.0041	1.0041
1	1.00015	1.00015	1.00015	1.00015	1.00015	1.00006	1.00001	1.00006	1.00006	1.00005	1.00002	1.00005	1.00015	1.00013	1.00006	1.00001	1.00003	1.00005	1.00005	1.0001	1.00028	1.00033	1.00026	1.00036	1.00085	1.00145	1.00175	1.00206	1.00236	1.00248	1.00261	1.00273	1.00282	1.00284	1.00286	1.00288	1.00301	1.00331	1.00362	1.00394	1.00427	1.00425	1.00398	1.00373	1.00349	1.00327	1.00322	1.00322	1.00322
1	1.00169	1.00169	1.00169	1.00169	1.00169	1.00161	1.00142	1.00159	1.00145	1.00091	1.00064	1.00058	1.00082	1.00083	1.00067	1.00034	1.00062	1.00103	1.00162	1.00178	1.0016	1.00137	1.00116	1.00085	1.00057	1.00058	1.00079	1.00103	1.00096	1.00083	1.00071	1.00065	1.00068	1.00071	1.00074	1.00077	1.0008	1.00084	1.00088	1.00091	1.00112	1.00135	1.0016	1.00187	1.00199	1.00199	1.00199	1.00199	1.00199
1	1.00028	1.00028	1.00028	1.00028	1.00028	1.00027	1.00025	1.00036	1.00059	1.0001	1.00004	1.00008	1.0002	1.00019	1.00008	1.0004	1.0007	1.00068	1.00062	1.00056	1.0006	1.00074	1.00142	1.0023	1.00277	1.00328	1.00363	1.00368	1.00373	1.00376	1.00375	1.00374	1.00374	1.00353	1.00305	1.00261	1.0022	1.00193	1.00206	1.00219	1.00233	1.00246	1.00252	1.00252	1.00252	1.00252	1.00252	1.00252	1.00252
1	1.00188	1.00188	1.00188	1.00188	1.00188	1.00183	1.00172	1.00224	1.0027	1.00271	1.0018	1.00119	1.00181	1.0014	1.00094	1.00093	1.00093	1.00093	1.00162	1.00206	1.00106	1.00061	1.00063	1.00069	1.00094	1.00124	1.00158	1.00198	1.00243	1.00248	1.00244	1.00239	1.00247	1.00276	1.00307	1.00338	1.00364	1.00363	1.00363	1.00362	1.00361	1.00367	1.00377	1.00388	1.00399	1.00409	1.00409	1.00409	1.00409
1	1.00542	1.00542	1.00542	1.00542	1.00542	1.00547	1.0057	1.00458	1.00351	1.00333	1.00288	1.00261	1.00331	1.00336	1.00365	1.00594	1.00682	1.00678	1.00483	1.00383	1.00388	1.0043	1.00502	1.00581	1.00666	1.00756	1.00782	1.00809	1.0082	1.00762	1.00707	1.00654	1.00678	1.00757	1.00839	1.00926	1.00954	1.00888	1.00824	1.00761	1.00701	1.00733	1.00789	1.00846	1.00905	1.00941	1.00941	1.00941	1.00941
1	1.00275	1.00275	1.00275	1.00275	1.00275	1.00209	1.00084	1.00169	1.00222	1.00113	1.00168	1.00205	1.00139	1.00138	1.00137	1.00116	1.00081	1.00076	1.00222	1.00265	1.00208	1.00189	1.00193	1.00186	1.00171	1.00168	1.00212	1.00261	1.00296	1.00305	1.00315	1.00324	1.00307	1.0029	1.00273	1.00257	1.00273	1.00298	1.00324	1.00351	1.00341	1.00279	1.00223	1.00173	1.00129	1.00121	1.00121	1.00121	1.00121
1	1.00033	1.00033	1.00033	1.00033	1.00033	1.00042	1.0005	1.0005	1.0008	1.00119	1.00078	1.00062	1.00064	1.00099	1.00102	1.00082	1.00105	1.00118	1.00115	1.00212	1.00441	1.00468	1.00342	1.00342	1.00425	1.00503	1.0053	1.00558	1.00584	1.00605	1.00627	1.00649	1.0059	1.00515	1.00445	1.00379	1.00338	1.00313	1.00289	1.00265	1.00243	1.0021	1.00177	1.00146	1.00119	1.00094	1.00094	1.00094	1.00094
1	1.00063	1.00063	1.00063	1.00063	1.00063	1.00063	1.00104	1.00139	1.00074	1.00094	1.00118	1.00062	1.00074	1.00088	1.00048	1.00042	1.00068	1.00187	1.00254	1.0026	1.00238	1.00211	1.00314	1.00481	1.00522	1.00525	1.00528	1.0059	1.00656	1.00702	1.00661	1.00622	1.00585	1.00557	1.00543	1.00528	1.00514	1.005	1.00467	1.00436	1.00405	1.00376	1.00358	1.00358	1.00358	1.00358	1.00358	1.00358	1.00358
1	1.00008	1.00008	1.00008	1.00008	1.00008	1.00008	1.00007	1.00024	1.00045	1.00022	1.00035	1.00051	1.0003	1.00033	1.00053	1.00076	1.00169	1.00365	1.00268	1.00208	1.00238	1.00283	1.00385	1.00503	1.005	1.00497	1.00533	1.00598	1.00668	1.00668	1.00566	1.00472	1.00387	1.00401	1.0044	1.0048	1.00522	1.00515	1.00437	1.00365	1.00301	1.00242	1.00221	1.00221	1.00221	1.00221	1.00221	1.00221	1.00221
1	1.00063	1.00063	1.00063	1.00063	1.00063	1.00113	1.0018	1.00227	1.00154	1.00151	1.00186	1.00197	1.00253	1.00318	1.00336	1.00403	1.0048	1.00527	1.00543	1.00538	1.00646	1.00762	1.01001	1.01271	1.01375	1.01483	1.01581	1.01661	1.01743	1.01773	1.01726	1.0168	1.01634	1.01629	1.01651	1.01673	1.01696	1.01718	1.01618	1.01519	1.01424	1.01331	1.01277	1.01277	1.01277	1.01277	1.01277	1.01277	1.01277
1	1.0009	1.0009	1.0009	1.0009	1.0009	1.00127	1.00183	1.00248	1.00067	1.00019	1.001	1.00076	1.00053	1.00157	1.00147	1.00063	1.0014	1.00178	1.0013	1.00209	1.00353	1.00312	1.00231	1.00296	1.00412	1.00499	1.00564	1.00634	1.0064	1.00629	1.00618	1.0061	1.00606	1.00602	1.00599	1.00578	1.00533	1.00491	1.0045	1.00411	1.00445	1.00499	1.00557	1.00617	1.00654	1.00654	1.00654	1.00654	1.00654
1	1.00172	1.00172	1.00172	1.00172	1.00172	1.00172	1.00126	1.00065	1.01118	1.01376	1.00525	1.00271	1.00233	1.00117	1.00249	1.00721	1.00473	1.00292	1.00213	1.00114	1.00033	1.00032	1.00045	1.00056	1.00066	1.00092	1.00157	1.00243	1.00353	1.00499	1.00665	1.00837	1.00857	1.00838	1.00818	1.00798	1.00778	1.00698	1.00551	1.0043	1.00332	1.00298	1.00298	1.00298	1.00298	1.00298	1.00298	1.00298	1.00298
1	1.00149	1.00149	1.00149	1.00149	1.00149	1.00156	1.00168	1.00173	1.00132	1.00073	1.00059	1.00044	1.00027	1.00041	1.0004	1.00018	1.00014	1.00011	1.00011	1.00015	1.00026	1.00022	1.00015	1.00011	1.00009	1.0001	1.00017	1.00026	1.00043	1.00076	1.00117	1.00167	1.00199	1.00235	1.00274	1.00316	1.00356	1.00398	1.00442	1.00487	1.00493	1.00439	1.00388	1.00341	1.00297	1.00281	1.00281	1.00281	1.00281
1	1.0025	1.0025	1.0025	1.0025	1.0025	1.00279	1.00449	1.00348	1.00241	1.00288	1.00236	1.00185	1.00208	1.00182	1.0016	1.00199	1.00237	1.00281	1.00342	1.00357	1.003	1.00293	1.0036	1.00414	1.00439	1.00464	1.00515	1.00568	1.00625	1.00679	1.00736	1.00795	1.00818	1.00783	1.0075	1.00717	1.00707	1.00728	1.0075	1.00772	1.00795	1.00787	1.00772	1.00757	1.00741	1.00726	1.00726	1.00726	1.00726
1	1.00052	1.00052	1.00052	1.00052	1.00052	1.00052	1.00049	1.0005	1.00076	1.00082	1.00095	1.00161	1.00223	1.0028	1.00239	1.00236	1.00288	1.00364	1.00459	1.00585	1.00676	1.00575	1.00518	1.00611	1.00712	1.0088	1.01062	1.01259	1.01311	1.01365	1.0142	1.01392	1.01344	1.01296	1.01249	1.01166	1.01076	1.00991	1.00908	1.00829	1.00818	1.00807	1.00796	1.00785	1.00778	1.00778	1.00778	1.00778	1.00778
1	1.00241	1.00241	1.00241	1.00241	1.00241	1.00198	1.00109	1.00099	1.00096	1.00105	1.00144	1.0019	1.00201	1.0015	1.00129	1.00293	1.00358	1.00327	1.00294	1.00283	1.00358	1.00471	1.0065	1.00817	1.00826	1.00834	1.00913	1.01013	1.01118	1.01169	1.01184	1.01198	1.01212	1.01216	1.0122	1.01224	1.01228	1.01188	1.0112	1.01054	1.00991	1.00929	1.00917	1.00917	1.00917	1.00917	1.00917	1.00917	1.00917
1	1.0026	1.0026	1.0026	1.0026	1.0026	1.0026	1.00259	1.0025	1.00216	1.00199	1.00191	1.00207	1.00141	1.00054	1.00054	1.00065	1.00092	1.00122	1.00157	1.00206	1.00278	1.00393	1.00518	1.00645	1.00786	1.00766	1.00747	1.00758	1.00815	1.00875	1.00938	1.00975	1.01013	1.01052	1.01091	1.01133	1.01176	1.01219	1.01263	1.01303	1.01338	1.01373	1.01409	1.01446	1.01453	1.01453	1.01453	1.01453	1.01453
1	1.00222	1.00222	1.00222	1.00222	1.00222	1.00252	1.00481	1.01078	1.01337	1.01276	1.00227	1.00134	1.00099	1.00127	1.00166	1.00242	1.00463	1.00503	1.00257	1.00226	1.00239	1.00256	1.00274	1.0025	1.00228	1.0028	1.00397	1.00533	1.00655	1.00766	1.00884	1.00985	1.01053	1.01121	1.0119	1.01187	1.0108	1.00976	1.00877	1.00783	1.00908	1.01204	1.0153	1.01885	1.02264	1.02422	1.02422	1.02422	1.02422
1	1.00085	1.00085	1.00085	1.00085	1.00085	1.00045	1.00036	1.00082	1.00078	1.00066	1.00077	1.00138	1.00154	1.00078	1.00114	1.00153	1.00068	1.00055	1.00055	1.00072	1.00082	1.00058	1.00058	1.00094	1.00136	1.00168	1.00204	1.00236	1.00265	1.00296	1.0032	1.00307	1.00295	1.00282	1.00271	1.00261	1.00251	1.00241	1.00231	1.0024	1.00248	1.00257	1.00266	1.00271	1.00271	1.00271	1.00271	1.00271	1.00271
1	1.00001	1.00001	1.00001	1.00001	1.00001	1.00002	1.0001	1.00011	1.00015	1.00025	1.00009	1.00007	1.00034	1.00012	1.00006	1.00031	1.00024	1.00013	1.00013	1.00015	1.00022	1.00027	1.0003	1.00035	1.00041	1.0005	1.00077	1.00109	1.00137	1.00124	1.00113	1.00102	1.00091	1.0008	1.0007	1.00061	1.00044	1.00026	1.00012	1.00004	1	1.00001	1.00001	1.00002	1.00004	1.00005	1.00005	1.00005	1.00005
1	1.00944	1.00944	1.00944	1.00944	1.00944	1.00944	1.00093	1.00112	1.00226	1.00224	1.00255	1.00275	1.00209	1.00129	1.00079	1.00141	1.00158	1.00138	1.00176	1.00226	1.00312	1.00385	1.0036	1.00348	1.00388	1.0043	1.00497	1.00583	1.00675	1.00861	1.01133	1.01435	1.01652	1.01438	1.01239	1.01056	1.00888	1.00746	1.00618	1.00502	1.00398	1.0033	1.00367	1.00406	1.00446	1.00488	1.00505	1.00505	1.00505
1	1.03983	1.03983	1.03983	1.03983	1.03983	1.03958	1.03836	1.04558	1.05151	1.04716	1.026	1.00735	1.03991	1.02616	1.0118	1.02437	1.02914	1.03066	1.02981	1.02175	1.01688	1.0203	1.02278	1.02011	1.01759	1.01735	1.01709	1.01679	1.01647	1.01501	1.01363	1.01233	1.01161	1.01123	1.01087	1.0105	1.01046	1.01089	1.01133	1.01177	1.01221	1.0118	1.01139	1.01099	1.0106	1.01029	1.01029	1.01029	1.01029
1	1.0015	1.0015	1.0015	1.0015	1.0015	1.00191	1.0023	1.00267	1.00141	1.00103	1.00105	1.00123	1.00117	1.00095	1.00074	1.00068	1.0008	1.00081	1.00072	1.00041	1.00036	1.00069	1.00111	1.00162	1.00218	1.00249	1.00284	1.0032	1.00356	1.00395	1.00416	1.00362	1.00311	1.00264	1.0024	1.00303	1.00372	1.00447	1.00528	1.00548	1.00567	1.00587	1.00607	1.0062	1.0062	1.0062	1.0062	1.0062	1.0062
1	1.00256	1.00256	1.00256	1.00256	1.00256	1.00202	1.00101	1.0014	1.00214	1.00218	1.00341	1.00584	1.00257	1.00114	1.00076	1.00128	1.00216	1.0035	1.00382	1.00353	1.0022	1.00121	1.0006	1.00039	1.00053	1.00069	1.00114	1.0018	1.00263	1.00351	1.00449	1.00557	1.00532	1.00424	1.00327	1.00243	1.00191	1.00231	1.00274	1.0032	1.00369	1.00391	1.00371	1.00351	1.00331	1.00312	1.00312	1.00312	1.00312
1	1.00093	1.00093	1.00093	1.00093	1.00093	1.00093	1.00093	1.00086	1.00081	1.00082	1.00125	1.00162	1.00093	1.00093	1.00134	1.00166	1.00162	1.00136	1.00159	1.00165	1.00102	1.00069	1.00107	1.00153	1.002	1.00254	1.00329	1.00425	1.00535	1.00543	1.0048	1.00422	1.00368	1.00334	1.00302	1.00272	1.00243	1.00246	1.00256	1.00267	1.00278	1.00287	1.00287	1.00287	1.00287	1.00287	1.00287	1.00287	1.00287
1	1.00047	1.00047	1.00047	1.00047	1.00047	1.00019	1.00012	1.00024	1.00021	1.00012	1.00003	1.00034	1.00049	1.00039	1.00025	1.00016	1.00011	1.00038	1.00096	1.0005	1.00033	1.00095	1.00147	1.00077	1.00029	1.00104	1.00225	1.00356	1.00369	1.00382	1.00395	1.00357	1.0031	1.00267	1.00227	1.00239	1.00264	1.00291	1.00318	1.00315	1.00268	1.00224	1.00186	1.00151	1.00144	1.00144	1.00144	1.00144	1.00144
1	1.00025	1.00025	1.00025	1.00025	1.00025	1.00018	1.00012	1.00007	1.00038	1.00057	1.00033	1.00022	1.00025	1.0005	1.00094	1.00141	1.00141	1.00166	1.00211	1.00202	1.0018	1.00322	1.00507	1.00508	1.00509	1.00565	1.00664	1.00772	1.00741	1.00677	1.00614	1.00564	1.00557	1.0055	1.00543	1.00536	1.00508	1.00481	1.00455	1.0043	1.00415	1.00416	1.00416	1.00417	1.00417	1.00417	1.00417	1.00417	1.00417
1	1.00005	1.00005	1.00005	1.00005	1.00005	1.00006	1.00007	1.00003	1.00004	1.00017	1.00063	1.00097	1.00075	1.00063	1.00078	1.0015	1.00178	1.00192	1.00269	1.00347	1.00384	1.00429	1.00486	1.00556	1.00667	1.00788	1.00799	1.0078	1.00762	1.00746	1.00731	1.00715	1.007	1.00672	1.00645	1.00619	1.00593	1.0059	1.00601	1.00612	1.00623	1.00634	1.00634	1.00634	1.00634	1.00634	1.00634	1.00634	1.00634
1	1.00173	1.00173	1.00173	1.00173	1.00173	1.00173	1.00295	1.00678	1.01595	1.00606	1.00156	1.00387	1.00436	1.00175	1.00385	1.00424	1.00175	1.00075	1.00052	1.00088	1.00127	1.00168	1.00222	1.00292	1.00386	1.00515	1.00659	1.00888	1.01204	1.01565	1.01455	1.01239	1.01043	1.00865	1.00795	1.00787	1.0078	1.00772	1.00778	1.00834	1.00891	1.0095	1.01008	1.01032	1.01032	1.01032	1.01032	1.01032	1.01032
1	1.0002	1.0002	1.0002	1.0002	1.0002	1.0002	1.00706	1.0054	1.00004	1.00021	1.00024	1.00014	1.00018	1.00043	1.00136	1.00051	1.00024	1.00035	1.0004	1.00044	1.00133	1.00235	1.00223	1.00243	1.00413	1.00625	1.00692	1.00717	1.00743	1.00767	1.00791	1.00815	1.0084	1.00849	1.00855	1.00861	1.00868	1.00833	1.00789	1.00746	1.00704	1.00671	1.00671	1.00671	1.00671	1.00671	1.00671	1.00671	1.00671
1	1.00124	1.00124	1.00124	1.00124	1.00124	1.00117	1.00099	1.00096	1.00103	1.00139	1.00095	1.00059	1.00077	1.0007	1.00047	1.0006	1.00086	1.00138	1.00246	1.00422	1.00455	1.00445	1.00397	1.00343	1.00414	1.00593	1.00804	1.00889	1.00939	1.0099	1.00996	1.00971	1.00946	1.00922	1.00905	1.00894	1.00882	1.00871	1.0085	1.00797	1.00745	1.00695	1.00647	1.0062	1.0062	1.0062	1.0062	1.0062	1.0062
1	1.00327	1.00327	1.00327	1.00327	1.00327	1.00327	1.00273	1.00213	1.00152	1.00146	1.00146	1.00062	1.00037	1.00034	1.00033	1.00034	1.00039	1.00038	1.00045	1.00104	1.0016	1.00182	1.00201	1.00213	1.00249	1.00404	1.00596	1.00747	1.00797	1.00847	1.00891	1.00903	1.00914	1.00926	1.00952	1.01035	1.01121	1.01209	1.013	1.01303	1.01284	1.01265	1.01246	1.01228	1.01228	1.01228	1.01228	1.01228	1.01228
1	1.00101	1.00101	1.00101	1.00101	1.00101	1.00088	1.00068	1.00091	1.00125	1.00176	1.00187	1.00187	1.00187	1.00186	1.00185	1.00164	1.00161	1.00185	1.00222	1.00269	1.00319	1.00373	1.00492	1.00627	1.00672	1.0065	1.00627	1.00672	1.0072	1.0077	1.00751	1.00689	1.00629	1.00571	1.00539	1.00522	1.00506	1.0049	1.00475	1.00461	1.00447	1.00433	1.0042	1.00412	1.00412	1.00412	1.00412	1.00412	1.00412
1	1.0006	1.0006	1.0006	1.0006	1.0006	1.00091	1.00145	1.00152	1.00172	1.002	1.00243	1.00233	1.00191	1.00161	1.00165	1.00175	1.00181	1.00199	1.00225	1.00074	1.00026	1.00158	1.00362	1.00418	1.00476	1.00553	1.00633	1.00701	1.00747	1.00794	1.00846	1.00911	1.00977	1.01046	1.0104	1.00926	1.00818	1.00715	1.00619	1.00648	1.00677	1.00706	1.00737	1.00743	1.00743	1.00743	1.00743	1.00743	1.00743
1	1.00013	1.00013	1.00013	1.00013	1.00013	1.0002	1.00047	1.0002	1.00013	1.00075	1.00069	1.00053	1.00083	1.00106	1.00123	1.00123	1.00115	1.00102	1.00135	1.00186	1.00237	1.00283	1.00285	1.00287	1.00303	1.00319	1.00391	1.00513	1.00652	1.00769	1.00832	1.00898	1.00966	1.00885	1.00718	1.00569	1.00438	1.00362	1.00347	1.00332	1.00317	1.00303	1.003	1.003	1.003	1.003	1.003	1.003	1.003
1	1.00098	1.00098	1.00098	1.00098	1.00098	1.00078	1.00049	1.00138	1.00154	1.00107	1.00104	1.00081	1.00052	1.00065	1.00075	1.00078	1.00094	1.00107	1.00087	1.00075	1.00075	1.00082	1.00103	1.00138	1.002	1.00274	1.00296	1.00304	1.00312	1.00319	1.00325	1.00332	1.00332	1.00322	1.00312	1.00302	1.00292	1.00252	1.00216	1.00182	1.00152	1.00142	1.00146	1.0015	1.00154	1.00158	1.00159	1.00159	1.00159
1	1.0005	1.0005	1.0005	1.0005	1.0005	1.00046	1.00028	1.00017	1.00009	1.00003	1.00004	1.00014	1.00015	1.00019	1.00029	1.00025	1.0003	1.00057	1.00079	1.00095	1.00114	1.00134	1.00181	1.00243	1.00261	1.00245	1.00245	1.00306	1.00374	1.00449	1.00442	1.00436	1.0043	1.0043	1.00454	1.00479	1.00504	1.0053	1.00498	1.00433	1.00372	1.00317	1.00267	1.00267	1.00267	1.00267	1.00267	1.00267	1.00267
1	1.00247	1.00247	1.00247	1.00247	1.00247	1.00226	1.00134	1.0116	1.00993	1.00041	1.00016	1.00053	1.00053	1.00027	1.00008	1.00017	1.00049	1.00104	1.00051	1.00035	1.00055	1.00059	1.00052	1.00063	1.0011	1.00159	1.00165	1.00171	1.002	1.00269	1.00348	1.00435	1.0036	1.00258	1.00173	1.00105	1.00117	1.0015	1.00187	1.00228	1.00291	1.00374	1.00465	1.00565	1.00673	1.00673	1.00673	1.00673	1.00673
1	1.00463	1.00463	1.00463	1.00463	1.00463	1.00257	1.00227	1.00292	1.0026	1.00279	1.00386	1.00304	1.00245	1.00212	1.00214	1.00252	1.00357	1.00463	1.00556	1.0057	1.00611	1.00697	1.00791	1.009	1.01016	1.01055	1.01094	1.01171	1.01309	1.01455	1.01607	1.01683	1.01761	1.01842	1.01924	1.01813	1.01706	1.01604	1.01505	1.0145	1.01454	1.01458	1.01463	1.01467	1.01469	1.01469	1.01469	1.01469	1.01469
1	1.00337	1.00337	1.00337	1.00337	1.00337	1.00337	1.00313	1.00294	1.00276	1.00365	1.00396	1.00331	1.00462	1.00511	1.00343	1.00353	1.0039	1.00366	1.00364	1.00398	1.00421	1.00441	1.00392	1.00305	1.00282	1.00297	1.00312	1.00301	1.00284	1.00268	1.00264	1.00268	1.00272	1.00276	1.00254	1.00227	1.00202	1.00179	1.00157	1.00138	1.0012	1.00104	1.00088	1.00083	1.00083	1.00083	1.00083	1.00083	1.00083
1	1.00363	1.00363	1.00363	1.00363	1.00363	1.00344	1.00255	1.00284	1.00352	1.00244	1.00172	1.00141	1.00192	1.00239	1.0027	1.00255	1.00219	1.00173	1.00261	1.00413	1.00427	1.00437	1.00434	1.00431	1.00523	1.00624	1.00718	1.00805	1.00897	1.00912	1.00874	1.00836	1.008	1.0077	1.00742	1.00714	1.00686	1.00673	1.00682	1.0069	1.00698	1.00706	1.00708	1.00708	1.00708	1.00708	1.00708	1.00708	1.00708
1	1.0001	1.0001	1.0001	1.0001	1.0001	1.00011	1.00014	1.00013	1.00019	1.00045	1.00168	1.00471	1.01365	1.01974	1.02495	1.03081	1.02735	1.02435	1.03465	1.04451	1.04654	1.04971	1.05475	1.06204	1.07921	1.09882	1.10976	1.12094	1.13234	1.13652	1.13884	1.14114	1.1434	1.07936	1.01	1.0229	1.03864	1.05613	1.07466	1.09378	1.11318	1.13266	1.12081	1.10104	1.08136	1.06206	1.06206	1.06206	1.06206
1	1.00022	1.00022	1.00022	1.00022	1.00022	1.00032	1.00052	1.00091	1.00055	1.0003	1.0003	1.00023	1.00013	1.00001	1.00005	1.0002	1.00039	1.00027	1.00005	1.00022	1.00071	1.00055	1.00041	1.00059	1.00079	1.00109	1.0015	1.00196	1.00175	1.0014	1.00108	1.00087	1.0008	1.00072	1.00065	1.00063	1.00067	1.00071	1.00075	1.00079	1.00075	1.0007	1.00066	1.00062	1.0006	1.0006	1.0006	1.0006	1.0006
1	1.00146	1.00146	1.00146	1.00146	1.00146	1.00155	1.00169	1.00197	1.0019	1.00175	1.00159	1.00199	1.00228	1.00146	1.00147	1.00201	1.00217	1.00253	1.00327	1.00412	1.00509	1.0059	1.0067	1.00738	1.00806	1.00855	1.00873	1.00891	1.00903	1.0091	1.00917	1.00924	1.00914	1.00903	1.00893	1.00883	1.00843	1.00797	1.00753	1.00709	1.00671	1.00651	1.00631	1.00611	1.00592	1.0058	1.0058	1.0058	1.0058
1	1.00561	1.00561	1.00561	1.00561	1.00561	1.00472	1.00279	1.00226	1.00223	1.00323	1.00359	1.0037	1.00358	1.0036	1.00371	1.00412	1.0047	1.00555	1.00586	1.00578	1.00645	1.00738	1.00785	1.00821	1.00915	1.01056	1.01206	1.01159	1.01113	1.01069	1.01057	1.01053	1.01048	1.01044	1.0092	1.00804	1.00696	1.00596	1.0059	1.00645	1.00702	1.0076	1.00821	1.00833	1.00833	1.00833	1.00833	1.00833	1.00833
1	1.00079	1.00079	1.00079	1.00079	1.00079	1.00052	1.00038	1.00043	1.00011	1.00003	1.00017	1.0002	1.00016	1.0001	1.00027	1.00052	1.00042	1.00046	1.00061	1.00063	1.00066	1.00092	1.00123	1.00197	1.00287	1.00295	1.00281	1.00267	1.0029	1.00315	1.0034	1.00322	1.00275	1.00232	1.00193	1.00156	1.00122	1.00092	1.00067	1.00046	1.00055	1.00065	1.00076	1.00088	1.00095	1.00095	1.00095	1.00095	1.00095
1	1.00389	1.00389	1.00389	1.00389	1.00389	1.0032	1.00175	1.00255	1.00285	1.00228	1.00171	1.00133	1.00148	1.00173	1.00188	1.00147	1.00174	1.00256	1.00343	1.00416	1.0039	1.00391	1.0051	1.00646	1.00689	1.00734	1.00811	1.00916	1.01026	1.01107	1.01137	1.01166	1.01196	1.0123	1.01267	1.01304	1.01342	1.01371	1.01364	1.01357	1.0135	1.01343	1.01338	1.01338	1.01338	1.01338	1.01338	1.01338	1.01338
1	1.0577	1.0577	1.0577	1.0577	1.0577	1.0359	1.00774	1.00282	1.00199	1.00344	1.00358	1.0041	1.0059	1.00609	1.00489	1.00292	1.00339	1.00565	1.00294	1.00222	1.00377	1.00463	1.00399	1.0043	1.00624	1.00857	1.00726	1.0061	1.00543	1.00634	1.00732	1.00837	1.00846	1.00789	1.00733	1.00679	1.00678	1.00711	1.00745	1.0078	1.00828	1.00931	1.01038	1.01149	1.01264	1.01287	1.01287	1.01287	1.01287
1	1.00069	1.00069	1.00069	1.00069	1.00069	1.00057	1.00047	1.00052	1.00038	1.00022	1.00032	1.0002	1.00009	1.0003	1.00064	1.00103	1.00116	1.00101	1.0007	1.00073	1.00085	1.00064	1.00047	1.00066	1.0009	1.00171	1.00297	1.00458	1.0043	1.00403	1.00376	1.00336	1.0029	1.00247	1.00208	1.00188	1.00179	1.00171	1.00163	1.0015	1.00121	1.00095	1.00073	1.00054	1.00047	1.00047	1.00047	1.00047	1.00047
1	1.00088	1.00088	1.00088	1.00088	1.00088	1.00086	1.00084	1.00098	1.00091	1.00072	1.00056	1.00047	1.00047	1.00039	1.00028	1.00019	1.00049	1.001	1.00117	1.00138	1.00167	1.00194	1.00217	1.00248	1.00306	1.0037	1.00403	1.00429	1.00456	1.00493	1.00534	1.00575	1.00593	1.0052	1.00451	1.00387	1.00327	1.0029	1.0026	1.00231	1.00203	1.00182	1.00182	1.00182	1.00182	1.00182	1.00182	1.00182	1.00182
1	1.00187	1.00187	1.00187	1.00187	1.00187	1.00138	1.00045	1.00077	1.00102	1.00061	1.00063	1.00087	1.00179	1.00197	1.00094	1.00164	1.00262	1.002	1.00185	1.002	1.00296	1.00479	1.0059	1.00684	1.00685	1.00622	1.00562	1.00657	1.00801	1.0096	1.01039	1.01097	1.01156	1.01216	1.01431	1.01696	1.01972	1.02256	1.0216	1.01824	1.01508	1.01216	1.00948	1.00897	1.00897	1.00897	1.00897	1.00897	1.00897
1	1.00507	1.00507	1.00507	1.00507	1.00507	1.00507	1.00482	1.00366	1.00219	1.00152	1.00161	1.00222	1.00167	1.00105	1.00051	1.00035	1.00033	1.00051	1.00023	1.00007	1.00031	1.00062	1.00066	1.0007	1.0009	1.00113	1.00117	1.00109	1.001	1.0014	1.0023	1.00343	1.00478	1.00375	1.00284	1.00207	1.00142	1.00151	1.0021	1.00278	1.00357	1.00434	1.00467	1.00502	1.00539	1.00577	1.00593	1.00593	1.00593
1	1.00063	1.00063	1.00063	1.00063	1.00063	1.00063	1.00059	1.0004	1.00011	1.00007	1.00008	1.00011	1.00001	1	1.00001	1.00003	1.00012	1.00034	1.00054	1.00066	1.00039	1.00021	1.00015	1.00011	1.00013	1.00015	1.00018	1.00021	1.00025	1.00026	1.00027	1.00028	1.00028	1.00037	1.00046	1.00057	1.00069	1.00061	1.00054	1.00047	1.00041	1.00038	1.00038	1.00038	1.00038	1.00038	1.00038	1.00038	1.00038
1	1.01482	1.01482	1.01482	1.01482	1.01482	1.01482	1.00782	1.00324	1.01385	1.00555	1.00111	1.00032	1.00014	1.00023	1.00086	1.00073	1.00019	1.00021	1.00024	1.0003	1.0005	1.00088	1.00123	1.00154	1.00189	1.00229	1.00274	1.00291	1.00309	1.00327	1.00362	1.00399	1.00438	1.00479	1.00416	1.00358	1.00305	1.00256	1.00217	1.00185	1.00156	1.00129	1.00109	1.00109	1.00109	1.00109	1.00109	1.00109	1.00109
1	1.00485	1.00485	1.00485	1.00485	1.00485	1.00485	1.0042	1.00329	1.00215	1.00145	1.00085	1.00023	1.00036	1.00059	1.00033	1.00037	1.00061	1.00051	1.00035	1.00023	1.00019	1.00041	1.00068	1.00082	1.00096	1.00163	1.00265	1.00391	1.00345	1.00303	1.00263	1.0025	1.00274	1.00299	1.00326	1.00354	1.00301	1.00251	1.00207	1.00167	1.00151	1.00168	1.00186	1.00204	1.00223	1.00235	1.00235	1.00235	1.00235
1	1.00711	1.00711	1.00711	1.00711	1.00711	1.00899	1.01438	1.01602	1.01117	1.00622	1.0008	1.00003	1	1.00002	1.00012	1.00064	1.00044	1.00019	1.00008	1.00018	1.00057	1.00071	1.00074	1.00056	1.00037	1.00042	1.00092	1.00162	1.00229	1.00298	1.00376	1.00451	1.00492	1.00534	1.00576	1.00574	1.00507	1.00443	1.00383	1.00326	1.00349	1.00392	1.00437	1.00483	1.00532	1.00532	1.00532	1.00532	1.00532
1	1.00095	1.00095	1.00095	1.00095	1.00095	1.00682	1.01105	1.00151	1.0004	1.00134	1.0005	1.00039	1.00062	1.00056	1.00057	1.00083	1.00081	1.00084	1.00148	1.00274	1.00514	1.00638	1.00523	1.00509	1.0056	1.00612	1.0095	1.01352	1.0173	1.01791	1.01852	1.01915	1.01899	1.01588	1.01305	1.0105	1.00822	1.01509	1.0232	1.03221	1.03262	1.02719	1.02207	1.01731	1.01295	1.00907	1.00836	1.00836	1.00836
1	1.00038	1.00038	1.00038	1.00038	1.00038	1.00031	1.00008	1.00008	1.00022	1.0004	1.00062	1.00093	1.00133	1.00137	1.00117	1.00156	1.00187	1.00211	1.00215	1.00215	1.0032	1.00446	1.00481	1.00517	1.00523	1.00529	1.00547	1.00584	1.00623	1.00658	1.00679	1.007	1.0072	1.00649	1.00526	1.00416	1.00318	1.00234	1.0023	1.00226	1.00222	1.00219	1.00217	1.00217	1.00217	1.00217	1.00217	1.00217	1.00217
1	1.00483	1.00483	1.00483	1.00483	1.00483	1.00448	1.00364	1.00314	1.00291	1.0034	1.00232	1.00132	1.00075	1.00095	1.00124	1.0013	1.00123	1.00118	1.00131	1.00152	1.00188	1.00218	1.00243	1.00269	1.00296	1.00326	1.00364	1.00404	1.0045	1.00513	1.0058	1.00651	1.00669	1.00673	1.00678	1.00682	1.00674	1.00659	1.00644	1.00629	1.00615	1.00636	1.00658	1.0068	1.00702	1.0072	1.0072	1.0072	1.0072
1	1.00025	1.00025	1.00025	1.00025	1.00025	1.00021	1.00016	1.00136	1.00353	1.00445	1.00162	1.00038	1.0003	1.00152	1.00298	1.00131	1.00046	1.00038	1.00049	1.00079	1.00076	1.00066	1.00143	1.00247	1.0023	1.00184	1.00166	1.00246	1.00344	1.0046	1.00437	1.00415	1.00393	1.00375	1.00371	1.00368	1.00364	1.00361	1.00352	1.00341	1.00331	1.00321	1.00314	1.00314	1.00314	1.00314	1.00314	1.00314	1.00314
1	1.02359	1.02359	1.02359	1.02359	1.02359	1.02359	1.01826	1.00684	1.00118	1.00183	1.01053	1.02079	1.01684	1.0103	1.00439	1.00156	1.00073	1.00149	1.00574	1.01978	1.01162	1.00505	1.00204	1.00167	1.00143	1.00158	1.00173	1.00205	1.00253	1.00306	1.00379	1.00483	1.00597	1.0072	1.00872	1.01121	1.01389	1.01672	1.01724	1.01426	1.01148	1.00891	1.00659	1.00493	1.00493	1.00493	1.00493	1.00493	1.00493
1	1.00065	1.00065	1.00065	1.00065	1.00065	1.00067	1.0007	1.00045	1.00022	1.0004	1.00065	1.001	1.00111	1.00102	1.00028	1.00003	1.00006	1.00012	1.00034	1.00063	1.00081	1.00102	1.00126	1.00152	1.00202	1.00298	1.00412	1.0053	1.00594	1.00662	1.00733	1.0074	1.00702	1.00666	1.00631	1.00596	1.00509	1.00428	1.00354	1.00286	1.00225	1.00214	1.00214	1.00214	1.00214	1.00214	1.00214	1.00214	1.00214
1	1.00926	1.00926	1.00926	1.00926	1.00926	1.00694	1.00251	1.00123	1.00084	1.0009	1.00099	1.00089	1.00069	1.00032	1.00017	1.00021	1.00031	1.00042	1.0003	1.00028	1.00042	1.00085	1.00168	1.00318	1.00544	1.00743	1.00641	1.00546	1.00483	1.00516	1.0055	1.00585	1.00572	1.00528	1.00485	1.00445	1.00479	1.00567	1.0066	1.00758	1.00826	1.00845	1.00864	1.00884	1.00905	1.00918	1.00918	1.00918	1.00918
1	1.00045	1.00045	1.00045	1.00045	1.00045	1.00045	1.00054	1.00074	1.00109	1.00104	1.00095	1.0011	1.00108	1.00098	1.00077	1.0007	1.0007	1.00097	1.00128	1.00158	1.00184	1.00208	1.00228	1.00246	1.00264	1.00282	1.00301	1.00328	1.00361	1.00396	1.00409	1.00391	1.00373	1.00355	1.00333	1.00302	1.00273	1.00246	1.0022	1.00195	1.00172	1.0015	1.00129	1.00114	1.00114	1.00114	1.00114	1.00114	1.00114
1	1.00729	1.00729	1.00729	1.00729	1.00729	1.00572	1.00427	1.00715	1.00225	1.00032	1.00091	1.00166	1.00253	1.00124	1.00555	1.00459	1.00215	1.0014	1.00129	1.00034	1.0001	1.0002	1.00056	1.00167	1.00334	1.00332	1.00282	1.00253	1.00292	1.00332	1.00374	1.00417	1.00462	1.0051	1.00545	1.00523	1.00502	1.00481	1.0046	1.00441	1.00424	1.00408	1.00392	1.00377	1.00375	1.00375	1.00375	1.00375	1.00375
1	1.00513	1.00513	1.00513	1.00513	1.00513	1.00537	1.00599	1.00603	1.00544	1.00424	1.00323	1.00306	1.00403	1.00251	1.0018	1.0026	1.00206	1.00163	1.00279	1.00344	1.00296	1.00246	1.00198	1.00207	1.00257	1.00296	1.00278	1.00261	1.00244	1.00223	1.00203	1.00184	1.00214	1.00261	1.00313	1.00369	1.00412	1.00445	1.00478	1.00513	1.00535	1.00501	1.00468	1.00436	1.00405	1.00399	1.00399	1.00399	1.00399
1	1.00364	1.00364	1.00364	1.00364	1.00364	1.00364	1.00264	1.00239	1.00263	1.00116	1.00088	1.00211	1.00078	1.00024	1.00068	1.00091	1.0009	1.00085	1.00085	1.00112	1.00128	1.00087	1.00081	1.00234	1.00464	1.00501	1.00479	1.00488	1.00631	1.00789	1.00898	1.00758	1.00629	1.00512	1.00406	1.0034	1.00287	1.00239	1.00195	1.00174	1.00237	1.00307	1.00385	1.0047	1.00543	1.00543	1.00543	1.00543	1.00543
1	1.00105	1.00105	1.00105	1.00105	1.00105	1.00122	1.00123	1.00055	1.00054	1.00071	1.00018	1.00008	1.00011	1.00065	1.00055	1.00011	1.00034	1.00062	1.00062	1.00071	1.00087	1.00093	1.00096	1.00118	1.00158	1.00192	1.00181	1.0017	1.00151	1.00121	1.00094	1.00071	1.00097	1.00144	1.002	1.00264	1.00316	1.00358	1.00402	1.00449	1.00491	1.00507	1.00522	1.00538	1.00554	1.0056	1.0056	1.0056	1.0056
1	1.00799	1.00799	1.00799	1.00799	1.00799	1.00417	1.00014	1.00044	1.00352	1.00667	1.00291	1.00173	1.00168	1.00099	1.00109	1.00296	1.00209	1.00066	1.00148	1.00238	1.00293	1.00341	1.00374	1.00437	1.00553	1.00684	1.00716	1.00747	1.00787	1.00859	1.00935	1.01013	1.01116	1.01235	1.01356	1.01478	1.01383	1.01156	1.00946	1.00754	1.0058	1.00706	1.00841	1.00986	1.0114	1.01304	1.01304	1.01304	1.01304
1	1.00238	1.00238	1.00238	1.00238	1.00238	1.00197	1.0011	1.001	1.00094	1.00072	1.00135	1.00164	1.00092	1.00049	1.00049	1.00115	1.00088	1.00047	1.00028	1.00049	1.00179	1.00285	1.00262	1.00235	1.00203	1.00174	1.00462	1.00855	1.01125	1.01107	1.0109	1.01072	1.0124	1.01468	1.01712	1.0197	1.02025	1.01768	1.01528	1.01304	1.01097	1.01034	1.00973	1.00912	1.00853	1.0083	1.0083	1.0083	1.0083
1	1.00026	1.00026	1.00026	1.00026	1.00026	1.00082	1.00245	1.00154	1.0006	1.00015	1.00037	1.00058	1.00069	1.00054	1.00031	1.00015	1.00023	1.00015	1.00004	1.00025	1.00086	1.00045	1.00018	1.0004	1.00072	1.00102	1.00129	1.00159	1.00208	1.00263	1.00324	1.00377	1.00422	1.0047	1.0052	1.00501	1.00439	1.0038	1.00326	1.00281	1.00259	1.00238	1.00218	1.00198	1.00195	1.00195	1.00195	1.00195	1.00195
1	1.00078	1.00078	1.00078	1.00078	1.00078	1.00078	1.00109	1.00093	1.00029	1.00062	1.00107	1.00107	1.00109	1.00105	1.00081	1.00088	1.00118	1.0007	1.00049	1.00103	1.00194	1.00346	1.00424	1.00344	1.00272	1.00296	1.00322	1.00352	1.00393	1.00437	1.00482	1.00418	1.00335	1.00261	1.00197	1.00162	1.00143	1.00126	1.0011	1.00095	1.00082	1.0007	1.0006	1.0005	1.00044	1.00044	1.00044	1.00044	1.00044
1	1.00256	1.00256	1.00256	1.00256	1.00256	1.00273	1.00319	1.00255	1.00223	1.00207	1.00124	1.00081	1.00056	1.00016	1.00032	1.00118	1.00068	1.00035	1.0005	1.00035	1.00011	1.00029	1.00076	1.00157	1.00277	1.00391	1.00376	1.00361	1.00339	1.00307	1.00276	1.00247	1.00296	1.00349	1.00405	1.00465	1.00339	1.00234	1.00147	1.00081	1.00081	1.00125	1.00176	1.00236	1.00304	1.00304	1.00304	1.00304	1.00304
1	1.00247	1.00247	1.00247	1.00247	1.00247	1.00241	1.00215	1.00163	1.00071	1.0003	1.00032	1.00046	1.00051	1.0005	1.00037	1.00032	1.00032	1.00112	1.00189	1.00095	1.00077	1.00152	1.00176	1.00106	1.00072	1.00123	1.00188	1.00199	1.00169	1.00142	1.00137	1.00164	1.00194	1.00227	1.00226	1.00201	1.00178	1.00156	1.00136	1.00117	1.00099	1.00083	1.00069	1.00066	1.00066	1.00066	1.00066	1.00066	1.00066
1	1.00074	1.00074	1.00074	1.00074	1.00074	1.00079	1.00084	1.00075	1.00073	1.0007	1.00067	1.00203	1.00297	1.00181	1.00143	1.00142	1.00231	1.0023	1.00205	1.00184	1.00168	1.00171	1.00181	1.00225	1.00274	1.00387	1.00518	1.00639	1.00646	1.00653	1.00661	1.00575	1.00475	1.00385	1.00304	1.00347	1.00392	1.00441	1.00492	1.00511	1.00506	1.00502	1.00497	1.00493	1.00493	1.00493	1.00493	1.00493	1.00493
1	1.00111	1.00111	1.00111	1.00111	1.00111	1.00214	1.00335	1.00449	1.0019	1.00091	1.00099	1.00089	1.00083	1.00083	1.00085	1.00088	1.00088	1.00096	1.00109	1.00178	1.0027	1.00329	1.00376	1.00352	1.00328	1.00411	1.00532	1.00667	1.00702	1.00737	1.00774	1.00751	1.00689	1.0063	1.00573	1.00565	1.00588	1.00612	1.00635	1.00659	1.00623	1.00589	1.00556	1.00523	1.00504	1.00504	1.00504	1.00504	1.00504
1	1.00067	1.00067	1.00067	1.00067	1.00067	1.00067	1.00074	1.00118	1.00174	1.00226	1.00209	1.0021	1.00224	1.00225	1.00184	1.00125	1.00214	1.00294	1.00334	1.00436	1.00601	1.00693	1.00766	1.00783	1.00762	1.00754	1.00801	1.00849	1.00911	1.00996	1.01084	1.01176	1.01118	1.01027	1.00939	1.00855	1.00753	1.00628	1.00515	1.00413	1.00323	1.00305	1.00302	1.003	1.00297	1.00295	1.00295	1.00295	1.00295
1	1.00105	1.00105	1.00105	1.00105	1.00105	1.00066	1.00063	1.00131	1.00076	1.0003	1.00038	1.00074	1.00114	1.00096	1.00067	1.00046	1.00074	1.00104	1.00132	1.00147	1.0016	1.00193	1.00236	1.00245	1.00245	1.00249	1.00259	1.00269	1.00264	1.0025	1.00236	1.00222	1.00289	1.00366	1.0045	1.00543	1.00506	1.00439	1.00378	1.00321	1.0028	1.00283	1.00286	1.0029	1.00293	1.00294	1.00294	1.00294	1.00294
1	1.00013	1.00013	1.00013	1.00013	1.00013	1.00013	1.00005	1.00004	1.00013	1.00012	1.0001	1.0002	1.00024	1.00025	1.00041	1.00044	1.00024	1.00026	1.00034	1.00072	1.00116	1.00126	1.00136	1.00149	1.00163	1.00201	1.00249	1.00303	1.00353	1.00408	1.00467	1.00478	1.00458	1.00438	1.00419	1.00375	1.003	1.00234	1.00176	1.00126	1.00145	1.00184	1.00227	1.00274	1.00325	1.00336	1.00336	1.00336	1.00336
1	1.00261	1.00261	1.00261	1.00261	1.00261	1.00146	1.00188	1.00363	1.00239	1.00177	1.00177	1.00115	1.00085	1.00104	1.00141	1.00167	1.00115	1.00116	1.00153	1.00228	1.00329	1.00329	1.00329	1.00391	1.00459	1.00469	1.0044	1.00411	1.00438	1.00505	1.00576	1.00633	1.00614	1.00595	1.00577	1.00559	1.00553	1.00547	1.00542	1.00536	1.00543	1.00568	1.00593	1.00618	1.00644	1.00654	1.00654	1.00654	1.00654
1	1.00074	1.00074	1.00074	1.00074	1.00074	1.00073	1.00069	1.00058	1.00047	1.00047	1.00047	1.00047	1.00047	1.00049	1.0006	1.00083	1.0012	1.00206	1.00295	1.00317	1.00353	1.0045	1.00577	1.00795	1.01048	1.0117	1.01256	1.01345	1.01464	1.01588	1.01718	1.01739	1.01685	1.01633	1.01581	1.01505	1.01396	1.0129	1.01187	1.01089	1.01039	1.01001	1.00965	1.00929	1.00895	1.00888	1.00888	1.00888	1.00888
1	1.00409	1.00409	1.00409	1.00409	1.00409	1.00409	1.0043	1.00441	1.00446	1.00317	1.00264	1.00343	1.00411	1.00465	1.00464	1.00503	1.00573	1.0058	1.00593	1.00615	1.00663	1.00752	1.00818	1.0084	1.00863	1.00958	1.01057	1.01148	1.01223	1.01299	1.01378	1.01313	1.0125	1.01187	1.01126	1.01056	1.00986	1.0092	1.00856	1.00795	1.00712	1.00635	1.00561	1.00492	1.0044	1.0044	1.0044	1.0044	1.0044
1	1.00001	1.00001	1.00001	1.00001	1.00001	1.00031	1.00058	1.00038	1.00086	1.00089	1.00012	1.00011	1.0002	1.00033	1.00016	1.00008	1.00049	1.00088	1.00112	1.00115	1.00113	1.00167	1.00232	1.00236	1.0024	1.00272	1.00329	1.00392	1.00345	1.00275	1.00213	1.00193	1.00232	1.00274	1.00319	1.00344	1.00335	1.00326	1.00317	1.00308	1.00262	1.00219	1.00179	1.00144	1.00124	1.00124	1.00124	1.00124	1.00124
1	1.00119	1.00119	1.00119	1.00119	1.00119	1.00119	1.00193	1.00253	1.00297	1.00298	1.00295	1.00288	1.00396	1.0043	1.00302	1.00249	1.00224	1.00241	1.00265	1.00302	1.00322	1.0033	1.00353	1.00387	1.00425	1.00478	1.00534	1.00511	1.00438	1.00371	1.00353	1.00404	1.00458	1.00516	1.00536	1.00495	1.00456	1.00418	1.00382	1.00367	1.00359	1.0035	1.00342	1.00335	1.00335	1.00335	1.00335	1.00335	1.00335
1	1.00057	1.00057	1.00057	1.00057	1.00057	1.01242	1.0113	1.00145	1.00119	1.00085	1.00052	1.00049	1.00033	1.00014	1.00009	1.00009	1.00011	1.00034	1.00065	1.00085	1.0007	1.00037	1.0007	1.00181	1.00263	1.00246	1.00229	1.00314	1.00414	1.00527	1.00587	1.00632	1.00678	1.00726	1.00672	1.0062	1.0057	1.00523	1.00486	1.00456	1.00426	1.00397	1.00374	1.00374	1.00374	1.00374	1.00374	1.00374	1.00374
1	1.00162	1.00162	1.00162	1.00162	1.00162	1.00178	1.00221	1.00168	1.0019	1.00346	1.00263	1.00201	1.00238	1.00262	1.00258	1.0017	1.00235	1.00447	1.00549	1.00534	1.00356	1.00266	1.00265	1.0028	1.00321	1.00365	1.00443	1.00528	1.00589	1.00525	1.00464	1.00407	1.00412	1.00458	1.00505	1.00555	1.00524	1.00386	1.0027	1.00174	1.00099	1.00113	1.00151	1.00195	1.00244	1.00288	1.00288	1.00288	1.00288
1	1.00153	1.00153	1.00153	1.00153	1.00153	1.00075	1.00031	1.00086	1.0006	1.00033	1.00049	1.00027	1.00017	1.00086	1.0004	1.00014	1.00114	1.00114	1.00037	1.00151	1.00295	1.00289	1.00287	1.00303	1.00318	1.00279	1.00242	1.0023	1.00317	1.00416	1.00527	1.00487	1.00413	1.00344	1.00282	1.00306	1.00332	1.00359	1.00386	1.00414	1.00442	1.0047	1.00498	1.00527	1.00527	1.00527	1.00527	1.00527	1.00527
1	1.00034	1.00034	1.00034	1.00034	1.00034	1.00035	1.00044	1.00046	1.0004	1.00029	1.00021	1.00025	1.00036	1.00055	1.00062	1.00091	1.00173	1.00226	1.0025	1.00193	1.00143	1.00212	1.00295	1.00357	1.00425	1.00476	1.00513	1.00551	1.00546	1.0053	1.00514	1.00498	1.00487	1.00477	1.00467	1.00457	1.00383	1.00316	1.00255	1.002	1.00164	1.00179	1.00194	1.0021	1.00226	1.00235	1.00235	1.00235	1.00235
1	1.0188	1.0188	1.0188	1.0188	1.0188	1.0167	1.01225	1.00786	1.00826	1.01516	1.01101	1.00606	1.00189	1.00189	1.00272	1.001	1.0006	1.00069	1.00268	1.00476	1.00392	1.0032	1.00418	1.0053	1.00719	1.0094	1.00995	1.00928	1.00865	1.00931	1.01089	1.01256	1.0143	1.01205	1.00997	1.00807	1.00635	1.00652	1.00794	1.00947	1.01109	1.01281	1.01316	1.01316	1.01316	1.01316	1.01316	1.01316	1.01316
1	1.00443	1.00443	1.00443	1.00443	1.00443	1.00409	1.00341	1.00231	1.0018	1.00153	1.00112	1.0007	1.00043	1.00057	1.00083	1.00101	1.00062	1.00081	1.0015	1.00157	1.00165	1.00176	1.00177	1.00142	1.0011	1.00137	1.00167	1.00195	1.00217	1.00241	1.00266	1.00265	1.00264	1.00262	1.00261	1.00259	1.00257	1.00255	1.00253	1.00276	1.00299	1.00323	1.00349	1.00364	1.00364	1.00364	1.00364	1.00364	1.00364
1	1.00109	1.00109	1.00109	1.00109	1.00109	1.00051	1.00139	1.00817	1.00886	1.00574	1.00162	1.00082	1.00057	1.00041	1.00089	1.002	1.0044	1.00361	1.00014	1.00017	1.0002	1.00027	1.00035	1.00059	1.00088	1.00135	1.00195	1.00266	1.00279	1.00292	1.00306	1.00305	1.00295	1.00285	1.00275	1.00276	1.00282	1.00289	1.00296	1.00335	1.00401	1.00473	1.00549	1.00631	1.00648	1.00648	1.00648	1.00648	1.00648
1	1.00432	1.00432	1.00432	1.00432	1.00432	1.00432	1.00306	1.00236	1.00264	1.00176	1.00099	1.00087	1.00139	1.0018	1.00076	1.00081	1.00109	1.00132	1.00187	1.00305	1.00392	1.00477	1.005	1.00508	1.00519	1.00533	1.00547	1.00575	1.00605	1.00635	1.0066	1.00685	1.00709	1.00734	1.00676	1.00621	1.00568	1.00518	1.00537	1.00603	1.00672	1.00746	1.00823	1.00839	1.00839	1.00839	1.00839	1.00839	1.00839
1	1.01362	1.01362	1.01362	1.01362	1.01362	1.00845	1.00356	1.00171	1.00131	1.00066	1.00029	1.00018	1.00013	1.00012	1.00021	1.00047	1.00096	1.00046	1.00013	1.00038	1.00066	1.00082	1.00101	1.00121	1.00143	1.00182	1.00224	1.00277	1.00344	1.00415	1.0049	1.00465	1.0044	1.00416	1.00392	1.00468	1.00548	1.00633	1.00723	1.00625	1.00492	1.00375	1.00273	1.00187	1.00187	1.00187	1.00187	1.00187	1.00187
1	1.00601	1.00601	1.00601	1.00601	1.00601	1.00511	1.00405	1.00432	1.00513	1.0064	1.00561	1.00469	1.00363	1.00369	1.00423	1.00564	1.00526	1.00379	1.00441	1.00511	1.006	1.007	1.00832	1.00977	1.0093	1.00883	1.00906	1.01037	1.01177	1.01222	1.01116	1.01014	1.00916	1.00827	1.00744	1.00665	1.0059	1.00542	1.00593	1.00644	1.00697	1.0075	1.00772	1.00772	1.00772	1.00772	1.00772	1.00772	1.00772
1	1.00284	1.00284	1.00284	1.00284	1.00284	1.00381	1.01056	1.01339	1.00371	1.01455	1.00495	1.00056	1.00038	1.00039	1.00053	1.00067	1.00066	1.00045	1.00063	1.00096	1.00124	1.00149	1.00153	1.00157	1.00177	1.00197	1.00281	1.00428	1.00602	1.00675	1.00667	1.00659	1.00652	1.00687	1.00733	1.0078	1.00829	1.00761	1.0067	1.00585	1.00506	1.00433	1.00433	1.00433	1.00433	1.00433	1.00433	1.00433	1.00433
1	1.00127	1.00127	1.00127	1.00127	1.00127	1.00165	1.00242	1.00258	1.00256	1.00243	1.00227	1.00229	1.00259	1.0026	1.00261	1.00261	1.0038	1.00529	1.00578	1.00621	1.00642	1.00703	1.00831	1.00984	1.01219	1.01477	1.01575	1.01556	1.01537	1.01433	1.01313	1.01197	1.01087	1.01087	1.01087	1.01087	1.01087	1.01006	1.00909	1.00818	1.00732	1.00651	1.00651	1.00651	1.00651	1.00651	1.00651	1.00651	1.00651
1	1.00027	1.00027	1.00027	1.00027	1.00027	1.00027	1.00009	1.00003	1.00006	1.00016	1.00033	1.00048	1.00059	1.00059	1.00028	1.00023	1.00033	1.00097	1.00121	1.00106	1.00138	1.0019	1.00252	1.00322	1.00431	1.00566	1.00693	1.00718	1.00743	1.00769	1.00755	1.00741	1.00727	1.00721	1.00746	1.00772	1.00797	1.00824	1.00792	1.00746	1.00703	1.0066	1.00627	1.00627	1.00627	1.00627	1.00627	1.00627	1.00627
1	1.00149	1.00149	1.00149	1.00149	1.00149	1.00139	1.00144	1.00175	1.00142	1.00123	1.00121	1.00124	1.00143	1.0019	1.00168	1.00155	1.00154	1.00201	1.00257	1.00272	1.00277	1.00267	1.003	1.00408	1.00506	1.00502	1.00498	1.00496	1.00496	1.00496	1.00498	1.00509	1.0052	1.00531	1.0051	1.00444	1.00383	1.00327	1.00275	1.00306	1.00338	1.00371	1.00407	1.00428	1.00428	1.00428	1.00428	1.00428	1.00428
1	1.00474	1.00474	1.00474	1.00474	1.00474	1.00468	1.00458	1.00367	1.00264	1.0017	1.00233	1.00257	1.00215	1.00225	1.00232	1.00232	1.00307	1.00415	1.00493	1.00566	1.00593	1.00615	1.00628	1.00676	1.00872	1.01093	1.01277	1.01432	1.01597	1.01653	1.01632	1.01611	1.01591	1.01576	1.01563	1.0155	1.01537	1.0149	1.01422	1.01356	1.01292	1.01231	1.01231	1.01231	1.01231	1.01231	1.01231	1.01231	1.01231
1	1.00116	1.00116	1.00116	1.00116	1.00116	1.00211	1.00128	1.00071	1.00057	1.0007	1.00157	1.00185	1.00105	1.00096	1.00119	1.00173	1.00239	1.00182	1.0024	1.00239	1.00215	1.00264	1.00302	1.00317	1.00341	1.00377	1.00414	1.00455	1.00497	1.00541	1.00539	1.00525	1.00511	1.00497	1.00459	1.00422	1.00386	1.00352	1.0036	1.00378	1.00396	1.00415	1.00427	1.00427	1.00427	1.00427	1.00427	1.00427	1.00427
1	1.00249	1.00249	1.00249	1.00249	1.00249	1.00298	1.0037	1.00367	1.00355	1.00327	1.00251	1.00279	1.00313	1.00313	1.00351	1.00342	1.00266	1.00213	1.00182	1.00207	1.00249	1.0032	1.00302	1.0023	1.00219	1.00296	1.00387	1.00373	1.00333	1.00297	1.00296	1.00305	1.00314	1.00323	1.00336	1.0035	1.00364	1.00378	1.00369	1.00354	1.00339	1.00324	1.00316	1.00316	1.00316	1.00316	1.00316	1.00316	1.00316
1	1.00272	1.00272	1.00272	1.00272	1.00272	1.00272	1.00272	1.00334	1.004	1.00469	1.00434	1.00365	1.00287	1.0034	1.00424	1.00473	1.00463	1.00415	1.00422	1.00463	1.00669	1.00795	1.00753	1.00789	1.00948	1.01122	1.01241	1.01347	1.01458	1.01404	1.01312	1.01224	1.01159	1.01173	1.01187	1.01201	1.01215	1.01121	1.01005	1.00896	1.00793	1.00693	1.00594	1.00502	1.00418	1.0034	1.00312	1.00312	1.00312
1	1.00347	1.00347	1.00347	1.00347	1.00347	1.00334	1.00271	1.00211	1.00381	1.00596	1.00136	1.00006	1.00001	1.00001	1.00004	1.0004	1.0007	1.00053	1.0006	1.00079	1.00155	1.0018	1.00109	1.00072	1.00104	1.00142	1.00196	1.00263	1.00338	1.00359	1.00365	1.0037	1.00375	1.00378	1.0038	1.00383	1.00385	1.00351	1.00318	1.00287	1.00257	1.0024	1.0027	1.00302	1.00335	1.00369	1.00376	1.00376	1.00376
1	1.00187	1.00187	1.00187	1.00187	1.00187	1.00234	1.00324	1.00381	1.00481	1.00623	1.00577	1.00517	1.00451	1.00503	1.00548	1.00578	1.00539	1.00517	1.00623	1.00664	1.00596	1.0061	1.0068	1.00704	1.00697	1.00708	1.00798	1.00892	1.0096	1.00898	1.00839	1.00782	1.00735	1.00691	1.00648	1.00606	1.00627	1.0069	1.00756	1.00824	1.00896	1.00878	1.00861	1.00844	1.00827	1.00814	1.00814	1.00814	1.00814
1	1.0057	1.0057	1.0057	1.0057	1.0057	1.00525	1.00329	1.00312	1.0032	1.00271	1.0025	1.00243	1.00261	1.00264	1.00257	1.00263	1.00263	1.00254	1.00238	1.00222	1.00184	1.00161	1.00184	1.00209	1.00195	1.00181	1.00185	1.00216	1.0025	1.00268	1.00261	1.00254	1.00247	1.00204	1.00144	1.00094	1.00055	1.00037	1.00074	1.00123	1.00184	1.00256	1.00288	1.00288	1.00288	1.00288	1.00288	1.00288	1.00288
1	1.00213	1.00213	1.00213	1.00213	1.00213	1.00213	1.00213	1.00183	1.00118	1.00069	1.00047	1.00101	1.00127	1.00145	1.00167	1.00189	1.00211	1.00233	1.00276	1.00418	1.00544	1.00614	1.00685	1.00754	1.00825	1.01122	1.01459	1.01774	1.01859	1.01947	1.02038	1.01775	1.01452	1.01161	1.00903	1.00909	1.00979	1.01052	1.01126	1.01118	1.0099	1.00871	1.00761	1.00658	1.00619	1.00619	1.00619	1.00619	1.00619
1	1.0002	1.0002	1.0002	1.0002	1.0002	1.0002	1.00019	1.00012	1.00006	1.00007	1.00013	1.00024	1.00005	1.00002	1.00005	1.00014	1.0003	1.00057	1.00069	1.00067	1.00066	1.00066	1.00119	1.00206	1.00201	1.00173	1.00158	1.00197	1.00241	1.00289	1.00313	1.00331	1.00349	1.00354	1.00308	1.00264	1.00224	1.00188	1.00186	1.00194	1.00201	1.00208	1.00216	1.00216	1.00216	1.00216	1.00216	1.00216	1.00216
1	1.00129	1.00129	1.00129	1.00129	1.00129	1.00205	1.00372	1.00404	1.00429	1.00449	1.00543	1.00604	1.00607	1.00337	1.00349	1.0041	1.00388	1.00676	1.01317	1.01316	1.00864	1.01539	1.02365	1.03114	1.03614	1.04145	1.03212	1.02358	1.01928	1.02023	1.0212	1.02221	1.02488	1.02882	1.03292	1.03717	1.04157	1.03622	1.02889	1.02215	1.01608	1.0128	1.0128	1.0128	1.0128	1.0128	1.0128	1.0128	1.0128
[truncated: 3,528 more rows]
[truncated: 4 more columns]
