# Supplementary material for: High-Throughput, Time-Resolved Mechanical Phenotyping of Prostate Cancer Cells
Source: Sci Rep. 2019 Apr 5;9:5742. doi: 10.1038/s41598-019-42008-0 (PMC6450875; doi:10.1038/s41598-019-42008-0)
Supplement: Supplementary file 6 — 3c [file 41598_2019_42008_MOESM6_ESM.xlsx]

## Sheet: Sheet1
se	0.83		Model assumes these are known exactly
sp	0.31		tried k ranging from 3100 to 4400 in steps of 100
n	5000
MCMC	20000
k	obs prev	mean	2.5pc	97.5pc
3100	0.62	0.0044	0.000112	0.01668
3200	0.64	0.006035	0.00016	0.02186
3300	0.66	0.009489	0.00027	0.03381
3400	0.68	0.02035	0.00063	0.06461
3500	0.7	0.0769	0.007837	0.1608
3600	0.72	0.2134	0.1227	0.3021
3700	0.74	0.3565	0.2682	0.4428
3800	0.76	0.4992	0.4141	0.5831
3900	0.78	0.6422	0.5627	0.723
4000	0.8	0.7847	0.706	0.8656
4100	0.82	0.9249	0.852	0.9895
4200	0.84	0.9849	0.949	0.9996
4300	0.86	0.9935	0.9763	0.9998
4400	0.88	0.996	0.9854	0.9999
